# Supplementary material for: Seawater transfer alters the intestinal microbiota profiles of Atlantic salmon (Salmo salar L.)
Source: Sci Rep. 2017 Oct 24;7:13877. doi: 10.1038/s41598-017-13249-8 (PMC5654775; doi:10.1038/s41598-017-13249-8)
Supplement: Supplementary file 1 — Supplementary File S1 [file 41598_2017_13249_MOESM1_ESM.xlsx]

## Sheet: Sheet1
Denovo identifier	Taxonomic classification	Host source ID	Sequence
denovo0	Bacteria;Cyanobacteria;Cyanobacteria;Chloroplast	FW17	TGGGGAATTTTGCGCAATGGGCGAAAGCCTGACGGAGCAATGTCGCGTGGAGGTGGAAAGCCTACGGGTCGTCAACTTCTTTTCTCGGGGAAGAAACAATGACGGTATCTGAGGAATAAGCATCGGCTAACTCTGTGCCAGCAGCTGCGGTAAGACAGAGGANGAAAGCGTTATCCGGAATGATTGGGCGTNAAGCGTCTTGANGTGGCTTTTCAAGTCCGTCGTTAAATCCCAGGGCTCAACCTTGGNCAGGCGGTGGAAACTACCAAGCTGGAGTANGGTAGGTGCGGAGGGAATTTCCGGTGGACCGGTGAAACGCATTGAGCTCGGAAAGGACACCAACCTCGAAAGCACTCTGCTGGGCCTACACTGACACTGAGAGACGAAAGCTAGGGGAGC…
denovo1	Bacteria;Cyanobacteria;Cyanobacteria;Chloroplast;Streptophyta	SW9	TGGGGAATATTCCGCAATGGGCGAAAGCCTGACGGAGCAATGCCGCGTGGAGGTAGAAGGCCTACGGGTCATGAACTTTTTTTCCCGGAGAAGAAAAAATGACGGTATCCGGGGAATAAGCATCGGCTAACTCTGTGNCAGCAGCCGCGGTAAGACAGAGGANGCAAGCGTTATCCGGAANGGTTGGGCGTAAAGCGTCTGTAGGTGGCTTTTTAAGTTCTCCGTCAAATCCCAGGGCTCAACCCNGGACAGGCGGTGAAAACTACCAAGCTAGAGTACGGTAGGGGGAGGGGGAATTTCCGGTGGAGCGGTGAAATGCGTAGAGATCGGAAAGAACACCAACGGCGAAAGCACTCTGCTGGGCCGACACTGACACTGAGAGACGAAAGCTAGGGGAGC…
denovo10	Bacteria;Firmicutes;Bacilli;Lactobacillales	SW9	TAGGGAATCTTCCACAATGGACGAAAGCCTGATGGAGCAACGCCGCGTGAGTGAAGAAGGTTTTCGGATCGTAAAAATCTGTTGTGGGAGAAGAATGTATATGATAGTAACTGAGCAGGTAGTGACGGTATACAACCAGAAAGCCACGGCTAACTACGTGCCAGCAGCCGCGGTAATACGTAGGGGGCAAGCGTTGTCCGGATTTAGTGGGCGTGAAAGCGNGNGCAGGCNGTTTCTTAAGTNTGATGTGAAAGCCTCGGCTAAACNGANGAAGTGCATCGGAAACTGGGAAACTTGAGTGCAGAAGAGGACAGTGGAACTCCATGTGTAGCGGTGAAATGCGTAGATATATGGAAGAACACCAGTGGCGAAGGCGGCTGTCTGGTCTGTAACTGACGC…
denovo100	Bacteria;Firmicutes;Clostridia;Clostridiales;Peptostreptococcaceae;Peptostreptococcus	FW15	TGGGGAATATTGCACAATGGGCGAAAGCCTGATGCAGCAACGCCGCGTGAATGATGAAGGCCTTCGGGGCGTAAAATTCTGTCCTTAAGGAAGATAATGACGGTACTGAAGGAGGAAGCCCCGGCTAACTANGTNCNAGNNGCCGCGGTAATANGNAGGGGGCTAGCGNTATCCGGATTNANTGGGCGGAAAGGGTGCGTAGGTGGNTTTTNANGNCAGAAGTTAAAGGNNACGGCTCAACCGTAGTAAGCTTTTGAAACTGGAAAACTTGAGTGNAGGAGANGAAAGTGGAATGCCCAGTTTAGCGGTGAAATGCGTAGATAGTGGGAGGAACACCAGTAGCGAAGGCGGCTTTCTGGACTGTAACTGACACTGAGGCACGAAAGCGTGGGTAGCAAA…
denovo1000	Bacteria;Cyanobacteria;Cyanobacteria;Chloroplast;Streptophyta	SW17	TGGGGAATTTTCCGCAATGGGCGAAAGCCTGACGGAGCAATGCCGCGTGAAGGTAGAAGGCCTACGGGTCATGAACTTCTTTTCCCGGAGAAGAAGCAATGACGGTATCCGGGGAATAAGCATCGGCTAACCTGTGNCAGCAGCCGCGGTAANACAGAGGANGCAAGCGTTATCCGGAATGNNTGGGCGTAAAGCGNCTGTAGGTGGCTTTTTAAGTTCNCCGTCAAGTCCCAGGGCNNAACNCTGGACAGGCGGTGGAAACTANCAAGCTGGAGTACGGTAGGGGCAGAGGGAATTTCCGGTGTAGCGGTGAAATGCGTAGAGATCGGAAAGAACACCAACGGCGAAAGCAGTCTGCTGGGCCGACACTGACACTGAGAGACGAAAGCTAGGGGAGCG…
denovo10000	Bacteria	SW18	TGGGGAATCTTGGACAATGGGCGAAAGCCCGATCCAGCAATATTGCGTGAGTGAAGAAGGGAAATGCCGCTGGTAAAGCTCTTTCGTCGAGGGCGCGATCATGACAGGACTCGAGGAAGAAGCCCCGGCTAACNCCGTGCCAGCAGCCGCGGTAAGACGGGGGGGGNAAGTGNTCTTCGGAATGACTGGGCGTAAAGGGNACGTAGGCGGTGAATCGGGTTGAAAGTGAAAGTCGCCAAAAAGTGGCGGAATGCTCTCGAAACCAATTCACTTGAGTGAGANAGAGGAGAGTTGAATTTCGTGTGTAGGGGTGAAATCCGTATATCTACGAAGGACCGCCAAATGCGAAGGCAGCTCTCTGGGTCCCTACCGCCGCTGAGTTGCGAAAGCATGGGGACC…
denovo100000	Bacteria;Firmicutes;Bacilli;Lactobacillales	SW1	TAGGGAATCTTCCACAATGGACGAAAGTCTGATGGAGCAACGCCGCGTGAGGGAAGAAGGTTTTCGGATCGTAAAACTCTGTTGTTGGAGAAGAATGTATCTGATAGTAACTGATCAGGTAGTGACGGTATCCAACCAGAAAGCCACGGCTAACTACGTGCCAGCAGCCGCGGTAAGACGTAGGTGGCANGCGTTGTCCGGANTTATTGGGCGTAAAGCGNGCGCAGGNGGTTNCTTAAGTATGATGTGAAAGCCTTCGGCTCAACCGAAGAAGTGCACGGAAACTGGCAAACTTGAGTGCAGAAGAGGACAGGGGAACTCCAGGTGTAGCGGTGAAATGCGTAGAGATATGAAAGAACACCAGTGGCGAAGGCAGCTGTCTGGTCTGTAACTGACGCT…
denovo100001	Bacteria;Proteobacteria;Betaproteobacteria	SW2	TGGGGAATTTTGGACAATGGGCGCAAGCCTGATCCAGCAATGCCGCGTGAGTGAAGAAGGCCTTCGGGTTGTAAAGATCTTTTGTCTGGGAAGAAACGGACTTTTCTAATACAGGGGTCTAATGCCGGTAACTGCCGAATAAGCACCGGCNAACNAGGNGCCAGANCNGNGGTATANGTGNGGGNGNAANGTAANNTNNGNATTANGTGCGTAAAGAGTGNGCANGCGGNTTTNTAAGTNTGTNGNGNGATCGCCGGCATCAACCTGGGAATGGCAATGGAGACTGCATGACTAGAGTTTGGCAGAGGGGGGTAGAATTCCGCGTGTAGCAGTGAAATGCGTAGATATGTGGAGGAACACCGAAGGCGAAGGCAGCCCTCTGGGTCAATACTGACGCTG…
denovo100002	Bacteria;Cyanobacteria;Cyanobacteria;Chloroplast;Streptophyta	SW20	TGGGGAATTTTCCGCAATGGGCGAAAGCCTGACGGAGCAATGCCGCGTGAAGGTAGAAGGCCTACGGGTCATGAACTTCTTTTCCCGGAGAAGAAGAAATGACGGTATACGGGGAATAAGCATCGGNAAACTCTGTGCCAGNNGNCGNGGTAAGACAGAGGNTGCAANCGTTATCCGGNATGANTGGGCNGAAAGCGTCTGTAGGTGGCTTGTTAAGTTCGCCGTNAAATCCCAGGGCTCAACCCNGGACAGGCGGTGGAAACTACCAAGCTGGAGNACGGTAGGGGCAGAGGGAATTTCCGGTGGAGCGGTGAAATGCGTAGAGATCGGAAAGAACACCAACGGCGAAAGCACTCTGCTAGGCCGACACTGACACTGAGAGACGAAAGCTAGGGGAGC…
denovo100003	Bacteria;Firmicutes;Bacilli;Lactobacillales;Lactobacillaceae	SW2	TAGGGAATCTTCCACAATGGACGAAAGTCTGATGGAGCAACGCCGCGTGAGTGAAGAAGGTCTTCGGATCGTAAAAATCTGTTGTTGGAGAAGAACGTATTTGATAGTAACTGATCAGGTAGTGACGGTATCCAACGAGAAAGCCACGGCTAACNACGNGCCAGCNGCCGCGGTAATACGTAGGTGGCNAGCGTTGTCCGGNGTTATTGGGCGTAAAGCGAGCGCAGGCGGGTGTCTTAAGTCTGNTGTGAAAGCNGTCGGCACAACCGAAGAAGTGCANCGGAAACTGATTAACTTGAGTGCAGAAGAGGAGAGTGGAACTCCGTGTGTAGCGGTGAAATGCGTAGATATATGGAGGAACACCAATGGCGAAGGCGGCTGTCTGGTCCGTAACTGACG…
denovo100004	Bacteria;Acidobacteria;Acidobacteria_Gp4;Gp4	FW20	TCGGGAATTTTGGGCAATGGGCGAAAGCCTGACCCAGCAACGCCGCGTGAAGGGTGAAGTATTTCGGTATGTAAACTTCGTAAGAATAGGAAGAATAAATGACGGTACTATTTGTAAGGTCCGGCTAACTACGTGCCAGCAGCCGCGGTAATACGTAGGGACCAAGCGTTGTTCGGATTTACTGGGCGTAAAGGGCGCGTAGGCGGCAATTCAAGNCATCTGTGAAATCTCCGGTCTTAACTCGGNACGGTCAGATGATACTGCTTTGCTAGAGTACAGAAGGGGCAATCGGAATTCGTGGTGTAGCGGTGAAATGCGTAGATATCAAGAGGACCACCCGAGGTGAAGACGGGTTGCTGGGCTGATACTGACGCTGAGGCGCGAAAGCTAGGGTAGCAA…
denovo100005	Bacteria	FW19	CCAAGAATATTCCGCAATGGGGGAAACCCTGACGGAGCGACACTGCGTGAATGATGAAGGCCTTCGGGTTGTAAAGTTCTTTTATAAAGGAAGAATAAGTTGGGTAGGAAATGATTCAATGATGACGGTACTTTATGAATAAGTCCCGGCTNNNTNNGNGNNAGNNGNNGNGGTAATACGTAAGGGACGAGCGTTATTCGGAATTACTGGGCGTAAAGGGCGTGTAGGCGGCCGATTAGGCTGAGTGTTAAAGACTGGGGCTCAACTCCAGAAAGGCATTCAGAACCGGTTGGCTAGAATCTGGTGGAAGACAGCGGAATTTCCTGTGTAGCGGTGGAATGCATAGATATGGGAAGGAACACCAAAGGCGAAGGCAGCTGTCTATGCCGAGATTGACGC…
denovo100006	Bacteria	FW9	TGGGGAATCTTGGACAATGGGCGAAAGCCCGATCCAGCAATATCGCGTGAGTGAAGAAGGGCAATGCCGCTTGTAACGCTCTTTCGACGGGGGAGGGAACATGACAGAACACGAGGAAGAAGCCACGGCTAACNCCGGGCAAGCAGCGGCGNNAGACGGGGGGGGNGAGTGTTATTCGGANGANGNGGGCGAAAAGGNAANNANGTGGGTGGNNAGGCTNGANNGNGANNGNGGTAANAAAGNGGGGAAATGCNNNGGAANCGACNTCACTNGAGTGANGNAGAGGAGAGTGGAATTTCGGGTGTAGGGGTGAAATGCGTAGATCTCCGAAGGAACGCCAAAGGCGAAGGCGGCCCTCTGGGTCAATACCGACGCTGGGGTGCGAAAGCATGGGGAGCA…
denovo100007	Bacteria	FW1	TGGGGAATCTTGGACAATGGGCGAAAGCCCGATCCAGCAATATCGCGTGAGTGAAGAAGGGCAATGCCGCTTGTAAAGCTCTTTCGTCGAGTGCGCGATCATGACAGGACTCGAGGAAGAAGCCCCGGCTAACTCCGTGCCAGCAGCCGCGGTAAGACGGGGGGGGCAAGTNTTCTTCGGANTGACTGGGCGANAGGGNANGTAGGNGGTGAATCGGGTTGAAAGTNAAAGTCGCGAAAAAGTGGCGNCATGCTNTNGAAACCAATTNGCTTGAGTGAGACAGAGGAGAGGGGAATTTCGTGTGTAGGGGTGAAATCCGTAGATCTACGAAGGAACGCCAAAAGCGAAGGCAGCTCTCTGGGTCCCTACCGACGCTGGGGTGCGAAAGCATGGGGAGCG…
denovo100008	Bacteria;Firmicutes;Bacilli;Lactobacillales	SW2	TAGGGAATCTTCCACAATGGACGAAAGTCTGATGGAGCAACGCCGCGTGAGTGAAGAAGGCTTTCGGATCGTAAAACTCTGTTGTTGGAGAAGAATGTATCTGATAGTAACTGATTAGGTAGTGACGGTACCCAATGAGAAAGCCACGGCTAACTACGTGCCAGCAGCCGCGGTAATACGTAGGNGGCNAGCGTTGTTCGGANTTATTGGGCGTAAAGCGAGCGCAGGCGGTTGTTTAAGTCGGGTGTTAAAGCCTTGGGCTCAACCGCAGAAGTGCATCGAAACTGGGAGACTTGAGTGTGGAAGAGGACAGCGGAATTCCATGTGTAGCGGTGAAATGCGTAGATATAGGGAGGAACACCAGTGGCGAAGGCGGCTGTCTGGGCTGTAACTGACGCT…
denovo100009	Bacteria;Proteobacteria;Gammaproteobacteria;Pseudomonadales;Moraxellaceae;Perlucidibaca	FW6	TGGGGAATATTGGACAATGGGCGAAAGCCTGATCCAGCCATGCCGCGTGTGTGAAGAAGGCCTTAGGGTTGTAAAGCACTTTAAGCGAGGAGGAATGGCTCTGGGTTAATACCCTTGAGCAGTGACGTTACTCGCAGAATAAGCACCGGCTAANTCGGGGCCAGCAGCCGCGGTNATAAATAGGGTGCAAGCGTTAATCGGAATTACTGGGCGTAAAGCGCGCGTAGGCGGTTACGTAAGNTGGCGGTGAAATCNCCGGGCTCAACTTGGGAATTGCCTTNAAAACTGCGTAGCTAGAGTGTGGTAGAGGAAGGTGGAATTCCAGGTGTAGCGGTGAAATGCGTTGATATCTGGAGGAATACCGATGGCGAAGGCAGCCTTCTGGCCTAACACTGACGC…
denovo10001	Bacteria	FW6	TGGGGAATCTTGGACAATGGGTGAAAGCCCGATCCAGCAATATCGCGTGAGTGAAGAAGGGCAATGCCGCTTGTAAAGCTCTTTCGTCGAGTGCGCGATCATGACAGGACTCGAGGAAGAAGTCCCGGCTAACTCCGTGCCAGCAGCCGCGGTAAGGCGGGGGGGGCNAGTGTTCTTCGGAATGACNGGGCGTAAAGGGNNNGTAGGNGGNGNNACGGGTTGAAAGAGANAGTNGNCAAAAAGTGGCGGAATGCTCTCGAAACCANTTCACTTGAGTGAGACAGAGGAGAGTGGAATTTCGTGTGTAGGGGTGAAATCCGTAGATCTGCGAAGGAACGCCAAAAGCGAAGGCAGCTCTCTGGGTCCCTACCGACGCTGGGGTGCGAAAGCATGGGGAGC…
denovo100010	Bacteria	SW1	TAGGGAATCTTCCACAATGGGCGAAAGCCTGATGGAGCAACGCCGCGTGAGTGAAGAAGGTTATTGGCTCTTAAAACTCTGTTGTTGGAGATGCATGTACCTGATAGGACCTGATCAGGTAGTGCCGGTATCCAACCAGAAAGCCACCGCTAANACGTGCGAGNNGNNGCGNTAAGAGNNNGGANGGAANNGNNANCCGGNATGNGTGGGCGTANAGNGNGTGTNGGTGGGTTNTTAAGGTTGGNGNGAAAANCCCGGNATNAACNCNGGACANGCGGTGGAAACTACCTAGCTGGAGTACGGTAGAGGAAGAGGGAATTTCCGGTGGAGGGGTGAAATGCGTAGAGCTCGGAAGGAACGCCAACAGCGAAAGCACCCTGCTGGGCCGACACTGACACT…
denovo100011	Bacteria;Acidobacteria;Acidobacteria_Gp4;Gp4	FW20	TCGGGAATTTTGGGCAATGGGCGAAAGCCTGACCCAGCAACGCCGCGTGAAGGATGAAGTCTTTCGGGATGTAAACTTCGTAAGAATGGGAAGAATAAATGACGGTACTCTTTGTAAGGTCCGGCTAACTACGTGCCAGCAGCCGCGGTAATACGNAGGGANCAAGCGTTGTTCGGANTTACTGGGCGTAAAGGGCGCGTAGGCGGCGTGNCAAGTCAATTGTGAAATCNCCGGGCTTAACNCGGAACGGNCCATTGATACTGATGTGCTAGAGTGCAGAAGGGGCAAGTGGAATTCTTGGTGTAGCGGTGAAATTCGTAGATATCAAGAGGAACACCTGTGGTGAAGACGGGTTGCTGGGCCGACACTGACGCTGAGGCGCGAAAGCTAGGGGAGCAA…
denovo100012	Bacteria;Proteobacteria;Gammaproteobacteria;Enterobacteriales;Enterobacteriaceae	SW9	TGGGGAATATTGCACAATGGGCGAAAGCCTGATGCAGCCATGCCGCGTGTGTGAAGAAGGCCTTAGGGTTGTAAAGCACTTTCAGCGGGGAGGAAGGCGTTGTAGTTAATAGCTGCAGAGCATGACGTTACTCGCAGAAGACGCCCCGGCTAACTCAGGGCAGCAGCCGCGGNAATACGGNGGGTGCNAGCGTTAANCNGAATTANTGGGCGTAAAGCGNACGNNGGNGGTTTNTTAAGTACGATGTGAAATCNCNGGGCTTAACNTGGGAGCGCATTGNANCTGGCAAGCTAGAGTCTTGTAGGGGGGGGTAGAATTCCAGGTGTAGCGGTGAAATGCGTAGAGATCTGGAGGAATACCGGTGGCGAAGGCGGCCCCCTGGACAAAGACTGACGCTCA…
denovo100013	Bacteria	FW3	TGGGGAATCTTGGACAATGGGCGAAAGCCCGATCCAGCAATATCGCGTGAGTGAAGAAGGGCAATGCCGCTTGTAAAGCTCTTTCGTCGAGTGCGCGATCATGACAGGACTCGAGGAAGAAGCCCCGGCTAACTCCGTGCNAGCAGCCGCGGTAAGACGGGGGGGCAAGGGTTCTNGGGAATACTGGGCGTAAAGGGCAGNNNGGGGGTGAATCGGGTTGAANGNGAANGCCGNCAANAAGCGGGGAAAGGTCTCGAAACCAATTCACTGGAGTGAGANAGAGGAGAGTGGAATTTCGGGTGGAGGGGTGAAATGCGTAGAGCTCCGAAGGAACGCCAACAGCGAAGGCAGCTCTCTGGGTCCCTACTGACGCTGAGGTGCGAAAGCATGGGGAGCGAA…
denovo100014	Bacteria;Proteobacteria;Betaproteobacteria;Burkholderiales;Oxalobacteraceae	SW2	TGGGGAATTTTGGACAATGGGCGCAAGCCTGATCCAGCAATGCCGCGTGAGTGAAGAAGGCCTTCGGGTTGTAAAGCTCTTTTGTCAGGGAAGAAACGGTGAGAGCTAATATCTATTGCTAATGACGGTACCTGAAGAATACACACCGGCTAACTACGTGCCAGCAGCCGCGGTAATACGTANGGTGCAAGCGTTAATCGGAATNACTGGGCGTAAAGCGTGCGCAGGCGGNTTTGTAAGTTNGTCGTGAAAGCCCNGGGCTCAACCTGGGAATNGCGATGAAGACTGCAAAGCTTGAATATGGCAGAGGGGGGTAGAATTCCACGTGTAGCGGTGAAATGCGTAGAGATGTGGAGGAACACCGATGGCGAAGGCAGCCCCCTGGGTCAAGATTGACGC…
denovo100015	Bacteria;Proteobacteria;Alphaproteobacteria;Rhodobacterales;Rhodobacteraceae;Rhodobacter	SW11	TGGGGAATCTTAGACAATGGGCGCAAGCCTGATCTAGCCATGCCGCGTGATCGATGAAGGCCTTAGGGTTGTAAAGATCTTTCAGTGGGGAAGATAATGACGGTACCCACAGAAGAAGCCCCGGCTAACTCCGTGCCAGCAGCCGCGGTAATACGGAGGGGGCTAGCGTTATTCGGAATTACTGGGCGTAAAGCGCACGTAGGCGGATCAAAAAGTCAGAGGTGAAATCCCAGGGCTCAACCTTGGAACTGCCTTTGAAACTTTTGGTCTTGAGGTCGTGAGAGGTGAGTGGAATTCCGAGTGTAGAGGTGAAATTCGTAGATATTCGGAGGAACACCAGTGGCGAAGGCGGCTCACTGGCACGATACTGACGCTGAGGTGCGAAAGCGTGGGGAGCAA…
denovo100016	Bacteria;Cyanobacteria;Cyanobacteria;Chloroplast;Streptophyta	SW6	TGGGGAATATTCCGCAATGGGCGAAAGCCTGACGGAGCAATGCCGCGTGGAGGTAGAAGGCCTACGGGTCATGAAATTTTTTTCCCGGAGAAGAACAAATGACGGTATCCGGGGAATAAGCATCGGCTAACTCTGTGCAAGCAGCNGCGGTAAGACAGAGGATGCAAGCGTTATCCTGAATGATTGGGCGTAAAGCGTCTGTAGGTGNCTTTTTAAGTTCTCNGTCAAATCCCAGGGCTAAACCCNGGACAGGCGGTGAAAACTACCAAGCTAGAGTACGGTAGGGGCAGAGGGAATTTCCGGTGGAGCGATGAAATGCGTAGAGATCGGAAGGAACACCAACGGCGAAAGCACTCTGCTGGGCCGACACTGACACTGAGAGACGAAAGCTAGGGGAGC…
denovo100017	Bacteria	FW6	TGGGGAATCTTGGACAATGGGCGAAAGCCCGATCCAGCAATATCGCGTGAGTGAAGAAGGGCAATGCCGCTTGAAAAGCTCTTTCGTCGAGTGCGAGAACATGACAGGACTCGAGGAAGAAGCCTCGGNTAACTCCGTGCCAGCAGGCGNGGTAAGACNGGGGGGGNAAGTGTTCTGCGGAATGACTGGGNGTAAAGGGCACGTAGGCGTTGAANCGGGNTGAAANGGAAAGNAGGCNAAAAGTGGCGNCATGCTNTNGAAACAAATTCNCTTGAGTGAGACAGAGGCGAGGGGAATTTCGTGTGTAGCGGTGAAATCCGTAGATCTACGAAGGAACGCCAAAAGCGAAGGCAGCTCTCTGGGTCCCTACCGACGCTGGGGTACGAAAGCATGGGGAGC…
denovo100018	Bacteria;Firmicutes;Bacilli;Lactobacillales;Lactobacillaceae;Lactobacillus	SW11	TAGGGAATCTTCCACAATGGACGAAAGTCTGATGGAGCAACGCCGCGTGAGTGAAGAAGGTTTTCGGATCGTAAAACTCTGTTGTTGGAGAAGAACGTATTTGATAGTAACTGATCAGGTAGTGACGGTATCCAACCAGAAAGCCACGGCTAACTACGNGCCAGCAGCNGCGGTAATACGTAGGTGGCAAGCGTTGTCCGGATTTATTGGGCGTAAAGCGANCGCAGGCGGGTTCNTAAGTCTGATGTGAAAGCCTTCGGCTCAACCGANGAAGTGCATCGGAAACTTGGAAACTTGAGTGCGGAAGAGGACAGTGGAAGTCCATGTGTAGCGGTGAAATGCGTAGATATATGGAAGAACACCAGTGGCGAAGGCGGCTGTCTGGTCTGTAACTGACGC…
denovo100019	Bacteria;Cyanobacteria;Cyanobacteria;Chloroplast;Streptophyta	FW2	TGGGGAATTTTCCGCAATGGGCGAAAGCCTGACGGAGCAATGCCGCATGGAGGTGGAAGGCCTACGGGTCATCAACTTCTTTTCTCGGAGAAGAAACAATGACGGTATCTGAGGAATAAGCATTGGCTAACTCTGTGCCAGCAGCCGCGGTAAGANAGAGGATGCAAGCGTTANCCGGAATGATTGGGCGTAAAGCGTCTGTAGGTGGCTTTTCAAGNCCACCGTCAAATCCCAAGGCTCAACCCTGGNNAGGCGGTGGAAACTNCCAAGCNGGAGTACGGTAGGGGGATAGGAAATTTCCGGTGGAGCGGTGAAATGCATTGAGATCGGAAAGAACACCAAAGGCGAAAGCACTTTGCTGGGCCGACACTGACACTGAGAGACGAAAGCTAGGGGAGA…
denovo10002	Bacteria;Cyanobacteria;Cyanobacteria;Chloroplast;Streptophyta	SW12	TGGGGAATATTCCGCAATGGGCGAAAGCCTGACGGAGCAATGTCGCGTGGAGGTAGAAGGCCTACGGGTCATGAACTTTTTTTCCCGGAGAAGAAAAAATGACGGTAGCCGGGGAATAAGCATCGGCNAACTCTGTGCCAGCAGCCGGGGTAAGACAGAGGATGCAAGCGTTNNCCGGNANTATTGGGCGTAAAGCGTCTGTAGGTGNCNTTTTAAGTTNTCCGTCAAAGCCCAGGGCTCAACCCTGGACAGGCGGTGAAAACTACCNAGCTAGNGTACGGTAGGGGCAGACGGAATTTCCGGTGGAGCGATGAAATGCGTAGAGATCGGAAGGAACACCAACGGCGAAAGCACTCTGCTGGGCCGACACTGACACTGAGAGACGAAAGCTAGGGGAGC…
denovo100020	Bacteria;Cyanobacteria;Cyanobacteria;Chloroplast;Streptophyta	SW3	TGGGGAATATTCCGCAATGGGCGAAAGCCTGACGGAGCAATGCCGCGTGGAGGTAGAAGGCCTACGGGTCATGAACTTTTTTTCCCGGAGAAGAAAAAATAACGGTATCCGGGGAATAAGCATCGGCTAACTCTGTGCCAGCAGCCGCGGTAAGACAGAGGATGCAAGCGTTTTCCGGAATGATTGGGCGGAAAGCGTCTGTAGGTGGCTTTNTANGTTCTNCGTCAAANCNCAGGNNTCAACCCTGGNCAGGCGGTGAAAACTACCANGCTAGAGTACGGTAGGGGCAGAGGGAATTTCCGGTGGAGCGATGAAATGCGTAGAGATCGGAAGGAACACCAACGGCGAAAGCACTCTGCTGGGCCGACACTGACACTGAGGGACGAAAGCTAGGGGAGC…
denovo100021	Bacteria;Cyanobacteria;Cyanobacteria;Chloroplast;Streptophyta	SW15	TGGGGAATTTTCCGCAATGGGCGAAAGCCTGACGGAGCAATGCCGCGTGAAGGTAGAAGGCCTACGGGTCATGAACTTCTTTTCCCTGAGAAGAAGCAATGACGGTATCCGGGGAATAAGCATCGGCTANNTCTGTGCCAGCAGCCGCGGTAAGACAGNTGATGCAAGCGTNATCCGGAATGATTGGCGTGAAGCGGCGGTAGGTGGNNTGTTAAGTNNTCNGTCAAATCCCAGNGNTCAACCCNGGACAGGCGGTGGAAACTACCAAGCTGGAGTACGGTAGAGGAAGGGGGAATTTCCGGTGGAGCGGTGAAATGCGTAGAGCTAGGAAAGAACACCAACGGCGAAAGCACTTTTCTGGGTCGACACCGACACTGAGAGACGAAAGCTAGGGGAGCG…
denovo100022	Bacteria	FW6	TCAAGAACATTCGACAATGGGCGAAAGCCTGATCGAGCGACACCGCGTGCAGGAAGAAGGCCTTCGGGTCGTAAACTGCGGTAGCTAGGTAGAAATGCAAATGATCGCCTAGCGGAAAGAGGTGGGTAACTACGTGCCAGCACCAGCGGTAATACGTAGACCTCAAGCGTTATTCGGATTTATTGGGCGTAAAGCGTGTGTAGGGGGTTCGTTGCGTCTTTGGTTAAATCCCACCGCCTAACGGTGGAGCTGCCAAGGATACGGGCGAACTTGAGGGGGTTAGAGGTGTGCGGAACTCACGGTGTAGGGGTGACATCCGTTGATATCGTGGGGAACACCAAAGGCGAAGGCAGCACACTGGGACCTTCCTGACCCTGAGACACGAAAGCGTGGGGAGCA…
denovo100023	Bacteria	FW9	TGGGGAATCTTGGACAATGGGCGAAAGCCCGATGCAGCAATATCGCGTGAGGGAAGAAGGGCAATGCCGCTTGAAAAGCTCTTTCGGGGAAAGCGACATCATGACAGGACGCGGGGAAAGAGCCGCGNNACACTCNGNGCNNGCACGCGNGNNGAGANGGGGGGGNANAGTGTTCNGNNGNNTGAGGGGGCNTANAGGGCNCGTGGGGGGTGAATAGGGCTNNAAGANAACGNNGGNAANAAGCGGGGANAGGCGNTCGAAACCAACTCACTTGAGTANGGNAGAGGAGAGTGGAATTTCCTGTGGAGCGGTGAAATGCGTTGATATCGGAAGGAACACCAACAGCGAAGGCAGCCTGCTGGGCCGCCACCGACGCTGAGATGCGAAAGCATGGGGAGC…
denovo100024	Bacteria;Cyanobacteria;Cyanobacteria;Chloroplast;Streptophyta	SW6	TGGGGAATTTTCCGCAATGGGCGAAAGCCTGACGGAGCAATGCCGCGTGAAGGTAGAAGGCCTACGGGTCATGAACTTCTTTTCCCGGAGAAGAAGCAGTGACGGTATCCGTGGAATAAGCATCGCCTAACNNTGTGCCNGCAGCCGCGGTAAGNCAGAGGATGCAAGCGTTNTCCGGAATGATTGGGCGTAAAGNGNCTGTAGGTGGCTTTTTAAGGTNGNCGTNAAAGCCCAGGGCNNAACCNTGGANAGGCGGTGGAAACTACCAAGCTGGAGTACGGTAGGGGCGGATGGAACTTCCGGTGGAGCGGTGAAATGCGTAGAGATCGGAAAGAACACCAACGGCGAAAGCACTCTGCTGGGCCGACACTGACACTGAGAGTCGAAAGCTAGGGGAGC…
denovo100025	Bacteria;Cyanobacteria;Cyanobacteria;Chloroplast;Streptophyta	SW5	TGGGGAATTTTCCGCAATGGGCGAAAGCCTGACGGAGCAATGCCGCGTGGAGGTGGAAGGCCTACGGGTCGTCAACTTCTTGTCTCGGAGAAGAAACAATGACGGTATCTGAGGAATAAGCATCGGCTAACTCTGTGCAAGCAGCCNGGGTAANACAGAGGATGCAAGCGTTATCCGGAATGAGTGGGCGNAAAGCGTCTGTAGGTGGCTTTTCAAGTCCGCCGTNANATCCAAGNGNTNAACCCTGGACAGGAGGTGGAAACTACCAAGCTGGAGTACGGTAGGGGCAGAGGGAATTTCCGGTGGAGCGGTGAAATGCATTGAGATCGGAAAGAACACCAACGGCGAAAGCACTCTGCTGGGCCGACACTGACACTGAGAGACGAAAGCTAGGGGAGC…
denovo100026	Bacteria	SW16	TGGGGAATCTTGGACAATGGGCGAAAGCCCGATCCAGCAATATCGCGTGAGTGAAGAAGGGCAATGCCGCTTGTAAAGCTCTTTCGTCGAGTGCGCGATCATGACAGGACTCGAGGAAGAAGCCCCGGCTNACTCCGTGCCAGCAGGCCGCGGTANGACGGGGGGGGCAAGTGTTCNTCGGAATGACTGGGCGTAAAGGGCACGTAGGCGGNGAATCGGGTNGAAAGTGANAGTCGCCACANACTGGNGGAATGCTCTCGAAACCAANTCACTTGAGTGAGNCAGAGGAGAGTGGAATGTCGTGTGTAGGGGGGAAAGCCGCAGATCTACGAAGGAACGCCAAAAGCGAAGGCAGCTCTCTGGGTCCCTACCGACGCTGGAGTGCGAAAGCATGGGGAG…
denovo100027	Bacteria;Cyanobacteria;Cyanobacteria;Chloroplast;Streptophyta	SW1	TGGGGAATATTCCGCAATGGGCGAAAGCCTGACGGAGCAATGCCGCGTGGAGGTAGAAGGCCTACGGGTCATGAACTTTTTTTCCCGGGGAAGAAAAAATGACGGTATCCGGGGAATAAGCATCGGCTAACTCTGTGCCAGCANCCGCGGTAANACAGAGGATGCAAGCGTTATNCGGAATGATTGGGCGTAAAGCGTCNGTAGGTGGNTNTTTAAGNTNTCCGTCAAATCCCAGGGCTCAACCCTGGACAGGCGGTGAGAACTACCNAGCTAGAGTACGGTAGAGGCAGACGGAATTTCCGGTGGAGCGGTGAAATGCGTAGATATCGGAAGGAACACCAACGGCGAAAGCAGTCGGCTGGGCCGACACTGATGCTGAGGGGCGAAAGCTAGGGGAGC…
denovo100028	Bacteria;Proteobacteria;Gammaproteobacteria;Pseudomonadales;Moraxellaceae;Psychrobacter	SW16	TGGGGAATATTGGACAATGGGGGAAACCCTGATCCAGCCATGCCGCGTGTGTGAAGAAGGCCTTTTGGTTGTAAAGCACTTTAAGCAGTGAAGAAGACTCTGTGGTTAATACCCACAGACGATGACATTAGCTGCAGCATAAGCACCGGCTAACTCTGTGCCAGCAGCCGCGGTCATACAGAGGGTGCAAGCGTTNATCGGAATTACTGGGCGTAAAGGGNGNGTAGGTGGCTCGATAAGTCAGATGTGAAATCCTCGGGCTTAACCTGGGAACGGCATCTGAAACTGTGGAGATAGAGTATGGGAGAGGAAGGTAGAATTCCAGGTGTAGCGGTGAAATGCGTAGAGATCTGGAGGAATACCAATGGCGAAGGCAGCCTTCTGGCATAATACTGACAC…
denovo100029	Bacteria;Cyanobacteria;Cyanobacteria;Chloroplast	SW1	TGGGGAATATTCCGCAATGGGCGAAAGCCTGACGGAGCAATGCCGCGTGGAGGTAGAAGGCCTACGGGTCATGAACTTTTTTCCCGGAGAAGAAAAAATGACGGTATCCGGGGAATAAGCATCGGCTAACTCNGGGNCAGCAGCCGCGGNAAGACAGAGGAGGNAAGCGTTGTCCGGAAGGATNGGGCGTAAAGNGTCTGTAGGTGGCTTTTTAAGTTCTCNGTNAAANCCCAGGNCNCAACCGGGGAAAGGCNGTGAAAACTANCAAGCTAGAGTACGGTAGAGGAAAAGGGAATTTCCTGTGGAGCGATGAAATGCGTAGATATCGGAAGGAACACCAAAGGCGAAAGCAGCCTGCTGGGCCGCCACTGACACTGAGAGACGAAAGCTAGGGGAGCA…
denovo10003	Bacteria	SW5	TGGGGAATCTTGGACAATGGGCGAAAGCCCGATCCAGCAATATCGCGTGAGTGAAGAAGGGCAATGCCGCTTGTAAAGCTCTTTCGTCGAATGCGCGATCATGAAAGGACTCGAGGAATGCGCCCCGGNTAACTCCNTGCCAGCAGCCGCGGTAAGACGGGGGGGCAAGTGTTNTNCGGGANGACTNGGNGTAAAGGGCACGTAGGCGGTGAATNGGGTTGAAAGGGAAANCGCGAAANAGTTGGNGNAAGNNNTNGAAACCAATTCACTTNNGTGAGNCAGAGGAGAGTGGAATTTCGTGTGTAGGGGTGAAATCCGTAGAGCTACGAAGGAACGCCAAAAGCGAAGGCAGCTCTCTGGGTCCCTACCGACGCTGGGGTGCGAAAGCATGGGGAGCGA…
denovo100030	Bacteria;Firmicutes;Bacilli;Bacillales;Listeriaceae;Brochothrix	SW5	TAGGGAATCTTCGGCAATGGACGAAAGTCTGACCGAGCAACGCCGCGTGAGTGAAGAAGGCCTTCGGGTCGTAAAGCTCTGTTGTTAGAGAAGAACATGGGTGAGAGTAACTGTTCACCCCTTGACGGTATCTAACCAGAAAGCCACGGCTAACTNCGTGNCGCAGCGCGGTANTACGTAGGGGGNAAGAGTTGCCGGANTTNNTGGGGGTNAAGCGNGCGCGGGNGGTTCTTAAGGNTGTGNGAAAGCCCCCGGCNAAANCGGGGNGNGGCNNTGGAAACGGAGTGACTTGAGTGCGAGAGAGGAGAGTGGAATTGCGTGTGTAGCGGTGAAATGCGTAGATATATGGAGGAACGCCAGTGGCGAAGGCAGCTCTCTGGGCCGCTACTGACGCTGGGG…
denovo100031	Bacteria;Cyanobacteria;Cyanobacteria;Chloroplast;Streptophyta	FW16	TGGGGAATTTTCCGCAATGGGCGAAAGCCTGACGGAGCAATGCCGCGTGAAGGTAGAAGGCCTACGGGGCATGAACTTCTTTTCCCGGAGAAGAAGCAATGACGGTATCCGGGGAATAAGCATCGGCNAACNCTGTGCCAGCAGCCGCGGTNAGACAGNGGNNNGAAGNGTTATCNGGAATGATTGGGCGNAAAGNGTNTGTAGGGGGCTTTNTAAGTTCGACGTNAAATCCNAGGGCGCAACCNGNGACAGGCNGTGGAAACTANNNAGCTGGAGTACGGNAGGGGCAGAGGGAATTTCCGGTGGAGCGGTGAAATGCGTAGAGATCGGAAAGAACACCAACTGCGAAAGCACTCTGCTGGGCCGACACTGACACTGAGAGACGAAAGCTAGGGGAGC…
denovo100032	Bacteria	FW16	TGGGGAATCTTGGACAATGGGCGAAAGCCCGATCCAGCAATATCGCGTGAGTGAAGAAGGGCAATGCCGCTTGTAAAGCTCTTTCGTCGAGTGCGCGATCATGACAGGACTCGAGGAAGAAGCCCCGGCTAACTCCGTGCCAGCAGCCGCGGTAAGACGGGGGGGGGCAAGGGTCTTCGGNANGNATGGGCGTAAAGGGCACGTAGGCGGTGAATCGGGTTTNAAGTGAAAGTAGNCAAAAAGTGGCGGAATGCNCTCGAAANCAATTCACTTGAGTGAGACAGAGGAGTGTGGAATTTCGTGTGTAGGGGTGAAATCCGTAGATCTACGAAGGAACGCCAAAAGCGAAGGCAGCTCTCTGGGTCCCTACCGACGCTGGGGTGCGAAAGCATGGGGAGC…
denovo100033	Bacteria	FW15	TGGGGAATCTTGGACAATGGGCGAAAGCGCGATCCAGCAATATCGCGTGAGTGAAGAAGGGCAATGCCGCTTGTAAAGCTCTTTCGTCGAGTGCGCGAACATGACAGGACTCGAGGAAGAAGCCCCGGCTAACNCCGTGCCNGCAGCCGCGGTAAGACGGGGGGGGCAAGTGTNCTTCGGAATGACTGGGCGTAAAGGGCACGTNGGCGGTGAATCGGGTTGNAAGTGAAAGTAGCCAAAAAGTGGCGGANGGCTCTCGAAACCAATTCACTTGAGTGGGACGAGGAGCGTGGAATTTCGTGTGTAGGGGTGAAATCCGTAGATCTACGAAGGAACGCCAAAAGCGAAGGCAGCTCTCTGGGTCCCTACCGACGCTGGGTTGCGAAAGCATGGGGAGCG…
denovo100034	Bacteria	SW15	TAGGGAATTTTCCACAATGGACGAAAGTCTGATGGAGCAATCCCGCGTGAATGATGAAGGTCCTACAAGATTGTAAAGTTCTTTTATTGGGGAAGAAATGTAAGCAAAGGAAATGTTTCTTATTTGACGGTACCCTTTGAATAAGTATCGGCTAACTANGTGCCAGCAGCCGCGGTAATACATAGGATGCAAGGTTANCCGGATTTACTGGGCGTAAAGCGAGCGCAGGNGGATNTANAAGTCTGAGGTTANANACAACTGNTTAACGGTTGTTTGCATTGGAAACTGTAAGTCTAGAGTATAGTAGAGAGTTGTGGAATTCCATGTGGAGCGGTGGAATGCGTAGATATATGGAAGAACACCAGAGGCGAAGGCGAAAACTTGGGCTATAACTGACGC…
denovo100035	Bacteria	FW4	TGGGGAATCTTGGACAATGGGCGAAAGCCCGATCCAGCAATATCGCGTGAGTGAAGAAGGGCAATGCCGCTTGTAAAGCTCTTTCGTCGAGTGCGCGATCATGACAGGACTCGAGAAAGAAGCACCGGCTAACTCCGTGACAGCAGCCGCGGTAAGACGGGGGGGGCAAGNGTTCTTCGGAATGACTGGGCGTAAAGGGCACGNNNGCNGTGAATCGGGNTNANAGTGAAAGTCGCCAAAANGTGGCGGAATGCTCTCGAAACCAATTCACTTGAGTNNGACAGAGGAGAGTGGAATTTCGTGTGTAGGGTTGAAATCCGTATCTCTACGAAGGAACGCTAAAAGCGAAGGTAGCTCTCTGGGTCCATACCGACGCTGGGGTGCTAAAGCATGGGGAGC…
denovo100036	Bacteria;Proteobacteria;Betaproteobacteria;Burkholderiales;Oxalobacteraceae	SW15	TGGGGAATTTTGGACAATGGGCGCAAGCCTGATCCAGCAATACCGCGTGAGTGAAGAAGGCCTACGGGTTGTGAAGCTCTTTTGTCTGGGATGAGACGTTGAGGGCTAATATCCGTTGCTAATGCCGGTACCTGACGAGTAAGCACCGGCTAACTACGNGNCAGCAGNNGCGGTNATNCGTGGGGGGGAGGGTTAATCGGANATTACGGGGTCAAGCGTGCGCAGGNGGNTTTGTAAGATGNTGGTGAAAGCCCNGGGCNCAACCNGGGAAATGCGATGGAAACTGAAAGGCTTGAATCTGGCAGAGGAGGGTAGAATTCCATGTGTAGGAGTGAAATGCGTAGAGATGCGGAGGAACACCGATGGCGAAGGCAGCCCCCTGGGTCAAGATTGACGCTC…
denovo100037	Bacteria;Bacteroidetes	SW3	TGAGGAATATTGGTCAATGGGCGTAAGCCTGAACCAGCCAAGTCGCGTGAGGGATGAAGGGTCTATGGATCGTAAACCTCTTTTATAAGGGAATAAAGTGCGGGACGTGTCCCGGGTTGAATGTACCTCATGAATAGGGATCGGCGNACNCNGTGCCGGCAGNCGCGGGAATACGGNGGATCNGAGNGTTNTCNGGNTNTAGTGGGTGTAAAGNGTGCGTGGGCGGGCTTNTAGGCATNGGTGAAAGNATGNGNCTCAACCNTAGAAATGCNGTTGAAACTGGTTGACTTGAGTATGTTAGAGGAGGGTGGAATGCCTGGTGTAGCGGTGAAATCCTTAGATCTAACACGGAACGCCGAATGCGAAGGCAGCCTGCCGGGCCATGACTGACGCTGAGGT…
denovo100038	Bacteria	SW16	TGGGGAATCTTGGACAATGGGCGAAAGCCCGATCCAGCAATATCGCGTGAGTGAAGAAGGGCAATGCCGCTTGTAAAGCTCTTTCGTCGAGTGCGCGATCATGGCAGGACTCGAGGAAGAAGCCCCGGCTAACTCCGTGCCAGCAGCCGCGGTAAGANGGGGGGGGCANGTGTCTTCGGAATGNNTGGGCGAANAGGNNACGGAGGNGGTGNANCGNGTTGAAAGNTAAAGTNGCGNACAACTGGGGGNAGGCNNTCGAAACNAATTNNCTTGAGTGAGGTAGGGGCGGGTGGAATTTCGGGTGTAGGGGTGAAATGCGTAGATCTAGGAAGGAACGCCAACAGCGAAGGCAGTCCTCTGGGCCGCCACTGACGCTGAGGTGCGAAAGCTTGGGGAGCA…
denovo100039	Bacteria;Cyanobacteria;Cyanobacteria;Chloroplast;Streptophyta	SW1	CGGGGAATTTTCCGCAATGGGCGAAAGCCTGACGGAGCAATGCCGCGTGAAGGTAGAAGGCCTACGGGTCATGAACTTCTTTTCCCGGAGAAGAAGCAATGACGGTATCCGGGGAATAAGCATCGGCTAACTCTGTGCCAGCAGCCGCGGTAANACNGAGGATGCAAGCGNTATCCGGAATGATTGGGCGTNAAGCGTCTGTAGGNGGCNTTTTAAGTTCGCCGTCAAAGNCCAGGGCTCAACNTGGACAGGCGGTGGAAACNACCAAGCTGGANTATGGTAGGGGCAGAGGGAATTTCCGGTGGAGCGGTGAAATGCGTAGAGATCGGAAAGAACACCAACGGCGAAAGCACTCTGCTGGGCCGACACTGACACTGAGAGACGAAAGCTAGGGGAGCG…
denovo10004	Bacteria;Firmicutes;Bacilli;Lactobacillales	SW6	TAGGGAATCTTCCACAATGGACGAAAGTCTGATGGAGCAACGCCGCGTGAGTGAAGAAGGTTTTCGGATCGTAAAACTCTGTTGCTGGAGAAGAATGTATCTGATAGTAACTGATCAGGTAGTGACGGAATTCAACCAGAAAGCCACGGCTAACTACGTGNCAGCAGCCGTGGTAANANGTAGGTGGCAAGCGTTGTCCGGATTTATTGGGCGTAAAGCGAGCGCAGGAGGTTTTTTAAGTATGATGTGAAAGCCTTCGGNTCAACCANAGAAGNGCATCGGAAACTGGGAAACTAGAGTGCAGAAGAGGACAGTGGAATTTCATGTGTAGCGGTGAAATGCGTAGATATAGGGAAGAACACCAGTGGCGAAGGCGTCTGTCTGGTCTGTAACTGACGC…
denovo100040	Bacteria;Cyanobacteria;Cyanobacteria;Chloroplast;Streptophyta	SW15	TGGGGAATTTTCCGCAATGGGCGAAAGCCTGACGGAGCAATGCCGCGTGAAGGTAGAAGGCCTACGGGTCATGAACTTCTTTTCCCGGAGAAGAAGCAATGACGGTATCCGGGGAATAAGCATCGGCTAACTCTGTGCCAGCAGCCGCGGTAAGACNGAGGATGCAAGCGTTGTCCGGAATGATTGGGCGTAAAGCGTCTGTAGGTGGCTTTTTAAGTTCGCCGTCAAATCCCAGGGCTCAACCCTGGACAGGCGGTGGAAACTACCAAGCTGGAGTACGGNAGGGGACAGTGGAATTTCCGGTGGAGCGGTGAAATGCGTAGATATCGGAAAGAACACCAGCGGCGAAAGCACTCGGCTGGGCCGACACTGACACTGAGAGTCGAAAGCTAGGGGAGC…
denovo100041	Bacteria	FW15	TGGGGAATCTTGGACAATGGGCGAAAGCCCGATCCAGCAATATCGCGTGAGTGAAGAAGGGCAATGCCGCTTGTAAAGCTCTTTCGTCGAGTGAGCGATCATGACAGGACTCGAGGAAGAAGCCCCGGCTAACTNCGTGCCAGCAGCCGCGGTAAGNCGGGGGGGGNAAGTGTTCTTNGGAATGACTGGGCNNAAAGGGCACGNAGGCGGTGANTAGGGNTGANAGTGAAAGTCGCCAAAAAGNGGNGGAATGCNCTCGAAACCAATTCACTTGAGTGAGACAGAGGAGAGTGGAATTTCGTGTGTAGGGGTGAAATCCGTAGATATACGAAGGAACGCCAAAAGCGAAGGCAGCTCTCTGGTTCCCTACCGACGCTGGGGTTCGAAAGCATGGGGAGC…
denovo100042	Bacteria;Firmicutes;Bacilli;Lactobacillales;Lactobacillaceae;Lactobacillus	FW15	TAGGGAATCTTCCACAATGGGCGCAAGCCTGATGGAGCAACACCGCGTGAGTGAAGAAGGGTTTCGGCTCGTAAAGCTCTGTTGTTAGAGAAGAACGAGCGTGGGAGTAACTGTTCACGCAGTGACGGTATCTAACCCGAAAGTCACGGNTAACNACGGGNTAGCAGCCGCGGTAATACGTAGTGGCAAGCGTNNTCCGGAATTATTGGGCGTAAAGCGAGCGNAGGAGGGTTGNTAAGTCTGANGTNAAAGCCTTTGGCTTAACCAAAGAAGTGCATCGGAAACTGTCAGACTTGAGTGCAGAAGAGGAAAGTGGAACTCCAGGTGGAGCGGTGGAATGCGTAGATATATGGAAGAACACCAGTGGCGAAGGCGGCTGTCTGGTCTGCAACTGACGCT…
denovo100043	Bacteria	SW14	TAGGGAATTTTCCACAATGGACGAAAGTCTGATGGAGCAATGCCGCGTGAATGATGAAGGTCCTACAAGATTGAAAAGTTCTTTTAGTAGGGGAGAAATGTAAGGAAAGGAAGGGTTTCTTATTTGACGGTACCCTGTGAATAAGTATCGGNTAACNNTGTGCCAGCAGCCGAGGTGATACATAGGATGCAAGNGTTATCNGGATTTACTGGGCGTAAAGCGGNGCAGGCGGATNTACAAGTCTGAGTCTAAAGNCAANTGCTTAACGGTTGTTGGCANTGGAAACTGTAAGTCTAGAGTATAGTAGAGAGTGTTTGAACTCCATGTGGAGCGGTGGAATGCGTAGATATCGGGAAGAACACCAGAGGCGAAGGCGAACTCTTAGGCTATAACTGACGC…
denovo100044	Bacteria	FW20	TAGGGAATCTTGGACAATGGGCGAAAGCCCGATCCAGCAATATCGCGTGAGTGAAGAAGGGCAATGCAGATTGTAAAGCTCTTTCGTCGAGGGAGCGATCATGACAGGACTCGAGGAAGAAGCCCCGGNTAACTNCGTGACAGNAGNCGCGGTAANAAGGGGGTGGCAAGTGTTCTNNGGAATGACTGGGCGTAAAGGGCANGTAGGCNNTGAANCGGGTTGAAAGNGAAAGNCGCNAAAAAGNGGNGGNATGCTNTNGAAACCAANTCACTGGAGTGAGANAGAGGAGATTGGAATTTCGTGTGTAGGGGTGAAATCCGTAGATATATGAAGGAACGCCAAAAGCGAAGGCAGCTCTCTGGGTCCCTACCGACGCTGGGGTGCGAAAGCATGGGGAGC…
denovo100045	Bacteria;Cyanobacteria;Cyanobacteria;Chloroplast	SW15	TGGGGAATTTTCCGCAATGGGCGAAAGCCTGACGGAGCAATGCCGCGTGAAGGTAGAAGGCCTACGGGTCATGAAATGCTTTTCTCGGGGGAGAAGAAATGACGGTATCCGGAGAATAATCATCGGTAACCTCTNGNNAGTAGCCNGGGANANACAGNGGNNGAGANGGTTNTCCGGAATGNANGGGCGTAAAGNGNCNGNAGGTGGCTNNTNAAGTTCTGNGGNAANCGCAGGGNCNAACCCGGGACAGGCGATGGAAACTACCAGTCTGGAGTACNGTAGGGGCAGAGGGAATTTCCGGTGGAGCGGTGAAATGCGTAGAGATCGGGAAGAACACCAACGGCGAAGGCACTCTGCTGGGCCGACACTGACACTGAGGGACGAAAGCTAGGGGAGCGA…
denovo100046	Bacteria	SW16	TGGGGAATCTTGGACAATGGGCGAAAGTCCGATCCAGCAATATCGCGTGAGTGAAGAAGGGCAATGCCGCTTGTAAAGCTCTTTCGTCGAGTGCGCGATCATGACAGGACTCGAGGAAGAAGCGCCGGCTAACTCNGTGCNAGCAGCNGCGGTAAGANGGGGGGGGNAAGNGNTCTTCGGNATGNCGGGGCGNAAAGGGCACNTGGGCGGTGAATNGGGNTGNAAGTGAAAGNCGGCAAAAAGNGTCGGAATGCTCTCGAAACCAANTCGCTTGAGNGAGACAGAGGAGAGTGGAATTTCGTGTGGAGGGGGGAAATCCGGAGATGTACGAAGGAACGCCAAAAGCGAAGGGAGCTCTCTGGGTCCCTACCGACGCTGGGGTGCGAAAGGATGGGGAGC…
denovo100047	Bacteria;Proteobacteria;Gammaproteobacteria;Enterobacteriales;Enterobacteriaceae;Escherichia/Shigella	FW3	TGGGGAATATTGCACAATGGGCGCAAGCCTGATGCAGCCATGCCGCGTGTAGGAAGAAGGCCTTCGGGTTGTAAAGTACTTTCAGCGGGGAGGAAGGGAGTAAAGTTAATACCTTTGCTCATGGACGTTACCCGGCGAACAAGCACGGGCTAACGCCGTGCCAGCAGNCGCGGNAATACGGAGGGNGCAAGNGTTANTCGGAATTACTGGGCGTAAAGNGCACGNAGGCGGTNTGTTAAGTCAGATGTGAAATCCCCGGGCTNAACCNGGGANTGCATCGGATACTGGCAAGCTTGAGTCTCGTAGAGGGGGGTGGAATTCCAGGTGTAGCGGTGAAATGCGTAGAGATCTGGAGGAATACCGGTGGCGAAGGCGGCCCGCTGGACGAAGACTGACGCT…
denovo100048	Bacteria;Proteobacteria;Betaproteobacteria;Burkholderiales;Oxalobacteraceae;Duganella	SW17	TGGGGAATTTTGGACAATGGGCGCAAGCCTGATCCAGCAATACCGCGTGAGTGAAGAAGGCCTTCGGGTTGTAAAGATCTTTTGTCAGGGAAGAAACGGATTGTTCTAATACAGAGATCTAATGACGGTACATGAAGAATAAGCACCGGCTAACTACGGGCCAGCAGCCGCGGTAATACGTAGGNNGGAANCGTTAATNGGAAGTTACTGGGCGTAAAGCGTGNGCAGGCGGNTTNGTAAGNTNGTGTTGAAAGCCCCGGGCTCAANCTGGGAATGGCAAGGGAGACTGCTAGGCTAGAGTTTGGAAGAGGGGGGTAGAATTCCACGGTTAGCAGTGAAATGCTTAGACATGGGGAGGAACCCCGATGGCGAAGGCAGCCCCTTGGTTCAAAACTGACG…
denovo100049	Bacteria	SW13	TAGGGAATTTTCCACAATGGACGAAAGTCTGATGGAGCAATCCCGCGTGAATGATGAAGGTCCTACAAGATTGTAAAGTTCTTTTATTGGGGAAGAAATGTAAGAAAAGGAAATGTTTCTTATTTGACGGTACCCTTTGAATAAGTATGGGCNAACTATGTGCCAGCAGCCGCGGGTAATACATAGGGTCAAGCGTTNTCCGGATTNNCTGGGNGTAAAGCGAGCGAAGGCGGANTTANAAGTCTGATGTTAAAGACAANTGCTTAACGGTTGTTTGCATTGGAAACTGTAAGTCTAGAGTATAGTAGAGACTTGTGGAACTCCATGTGGAGCGGTGGAATGCGTAGATATATGGAAGAACACCAGAGGCGAAGGCGAAAACTTAGGCTATAACTGACG…
denovo10005	Bacteria	FW15	TGGGGAATCTTGGACAATGGGCGAAAGCCCGATCCAGCAATATCGCGTGAGTGAAGAAGGGCAATGCCGCTTGTAAAGCTCTTTCGTCGAGTGCGCGATCATGAGAGGACTCGAGGAAGAAGCCCCGGCTAACTCCGTGCCAGCAGCCGCGGTAAGACGGGGGGNGCAAGTGTNCTTCGGACTGACTGGGCGTAAAGGGCACGTAGGCGGGGAATCGGGGCGANAGNNAAAGTCGCCNAACAGTGGCGGAATGCTCTCGANACCAATTCACTTGAGNGAGACAGAGTAGAGGGGAATTGCGTGGGTAGGGGTGAAATCCGTAGATCTACGAAGGAACGCCAAAAGCGAAGGCAGCTCTCTGGGTCCCTACCGACGCTGGGGTGCGAAAGCATGGGGAGC…
denovo100050	Bacteria	FW1	TGGGGAATCTTGGACAATGGGCGAAAGCCCGATCCAGCAATATCGCGTGAGTGAAGAAGGGCAATGCCGCTTGTAAATCTCTTTCGTCGAGTGCGCGATCATGACAGGACTCGAGGAAGAAGCCCCGGCTAACTCCGTCCAGCAGCCGCGGTAAGACGGGAGGGGCAAGTGNTCTNCGGAAGNCTGGGCGNAANGNGCACNNAGGCGNTGAATCGGCTTGAANGTGAAAGTCGCCNAAAAGTGGCGNAATGCNCTCGAAACCACTTAACTTGAGTGAGACAGAGGAGAGTGGAATTTCCTGTGTAGGGGTGAAATCCGTAGATCTCCGAAGGAACGCCAACAGCGAAGGCACTCCTCTGGGTCCCTACCGACGCTGGGGTGCGAAAGCTTGGGGAGCGA…
denovo100051	Bacteria;Firmicutes;Bacilli;Lactobacillales;Lactobacillaceae;Lactobacillus	SW15	TAGGGAATCTTCCACAATGGACGAAAGTCTGATGGAGCAACGCCGCGTGAGTGAAGAAGGTTTTCGGATCGTAACACTCTGTTGTTGGAGAAGAACGTATTTGATAGTAACTGATCAGGTAGTGACGGTATCCAACCAGAAAGCCACGGCTAACTACGTGCCNGCAGCCGCGGTAATACGTAGTNGGCAANGTTGTCCGGANTTANTGGGCNGAAGNGAGCGCAGGCGGTTTNTTAANTCTGATGNNAAAGCCTGCGGCTCAACCGAAGAAGNGCATCNGAAACTGGGAAGCTGGAGTGCAGAAGAGGACAGTGGAACTCCATGTGTAGCGGTGAAATGCGTAGATATATGGAAGAACACCAGTGGCGAAGGCGGCTGTCTGGTCTGTAACTGACGCTG…
denovo100052	Bacteria	FW16	TGGGGAATCTTGGACAATGGGCGAAAGCCCGATCCAGCAATATCGCGTGGGTGAAGAAGGGCAATGCCGCGTGTAAATCTCTTTCGGGGAGTGCACGATCGTGACAGGCCTCGGGGTAAGCACCCNGGNTANCTNNGTGNCNNNNGCCGCGGNNAGACGGGGGGGGCACGTGTTCTNCGGNAAGAGTGGGCGNAAAGGGCGNGGAGGNGGTGAATAGGGTNNAAAGNGANAGNAGCCAAAAAGNGGCGGAAGGCGNTNGAAACNACTTAACTTGAGTGAGNNAGAGGAGGGTGGAATTTCGTGTGTAGGGGTGAAATGCGTAGATCTACGAAGGAACGCCAACAGCGAAGGCAGCTCGCTGGGTCGCTACCGACGCTGGGGTGCGAAAGCATGGGGAGC…
denovo100053	Bacteria;Firmicutes;Bacilli;Lactobacillales;Lactobacillaceae	SW15	TAGGGAATCTTCCACAATGGACGAAAGTCTGATGGAGCAACGCCGCGTGAGTGAAGAAGGGTTTTGGCTCGTAAAACTCTGTTGTGGGAGAAGAACGAACTTGATAGTAATCGAGCAGGAAGTGACGGTATCCAACCAGAAAGCCACGGCTANCTNCGGGCCAGCNGCCGCGGTAATACGTAGGTGGCAAGCGTTGNCCGGAGTTAGTGGGCGTAAAGCGNGCGCAGGCGGCTTCTTAAGNCTGANGNGAAAGCCTNCGGNTCAACCGAAGAANTGCANCGGAAACTGGGGAACTTGAGTGAGGAAGAGGACAGTGGAACTCCGTGTGTAGCGGTGAAATGCGTAGATATATGAAGGAACGCCAGTGGCGAAGGCGGCTGTCTGGGCTCTAACTGACGC…
denovo100054	Bacteria	SW18	TAGGGAATTTTCCACAATGGACGAAAGTCTGATGGAGCAATCCCGCGTGAATGATGAAGGTCCTACAAGCTTGTAAAGTTCTTTTATTGGGGAAGAAATGTAAGAAAGGGAAATGTTTCTTATTTGACGTTACCCTTTGAATAAGTATCGGCTATATTATGTGCCAGCAGCCGCGGTANTACATNGGNTGCAAGNGTGTATCCGGATTNATGGGGCGTAAAGCGNGCGCAGGCGNATTTACAAGNCTGANGTTAANNACAACTGNNTANCGGTTGTTTGNATTGGAAACTGTAAGTTAAGAGTATAGTTTAGAGTGTTGGAACTCCATGTGGAGAGGTTGAATGCGTGGATATAGGAAGGAACACCAGAGGCGAAGGCGAAAACTTAGGCTATAACTGA…
denovo100055	Bacteria;Firmicutes;Bacilli;Lactobacillales	SW14	TAGGGAATCTTCCACAATGGACGAAAGTCCGATGGAGCAACGCCGCGTGAGTGAAGAAGGTTTTCGGATCTTAAAAATCTGTTGTTGGGGAAGAGTGTACATGACAGTAACTGATCAGGAAGTCACGGCATACAACCAGAAAGCAACGGCTANANNCGTGNCAGCANAGGCGGTATTNGGNAGGTGGGAAGCGTNGTCCGNAGTNANTNGGNGTAAAGNGGGCGCNTGNGGTNTNCNANGCGTGGNGTGAAAGCCTTCGGCACAANCGNAGAAGTGCATCGGAAACCAGGTAACTTGAGTGCAGAAGAGGACAGTGGAACTCCGTGTGTAGCGGTGAAATGCGTAGATCTATGGAGGAACGCCAGAGGCGAAGGCGGCTGTCTGGGCTGTAACTGACGC…
denovo100056	Bacteria;Firmicutes;Bacilli;Lactobacillales;Leuconostocaceae;Weissella	SW1	TAGGGAATCTTCCACAATGGACGAAAGTCTGATGGAGCAACGCCGCGTGTGTGATGAAGGGTTTCGGCTCGTAAAGCTCTGTTGTAAGAGAAGAATGACATTGAGAGTAACTGTTCAATGTGTGACGGTATCTTACCCGAAAGGAACGGCNAAATACGNGCCAGCAGCCGCGGTAATACGTATGTTCCAAGCGTNATCCGGATTNNTTGGGCGTAAAGCGNGCGCAGACGGTTATTTAAGTCTGAAGTGAAAGCCCTNGGCTCAACCGAGGAATTGCTTTGGAAACTGGATAGCTGGAGTGCAGTAGGGGAAAGTGGAACTCCATGTGGAGCGGTGAAATGCGTAGATATAGGGAAGAACACCAGTGGCGAAGGCGGCTTGCTGGACTGTAACTGACGT…
denovo100057	Bacteria;Cyanobacteria;Cyanobacteria;Chloroplast;Streptophyta	SW1	TGGGGAATATTCCGCAATGGGCGAAAGCCTGACGGAGCAATGCCGCGTGGAGGTAGAAGGCCTACGGGTCATGAACTTTTTTTCCCGGAGAAGAAAAAATGACGGTATCCGGGGAATAAACATCGGCTAACTCTGTGCCAGCAGCCGCGGTAAGACAGAGGATGCAAGCGTTATCCGGAATGATTGGGCGTAAAGCGTCTGTAGGTGGCCNTTTAAGTTCTCCGTCAAATCCCANGGCTCAACCCTGGACAGGCGNTGAAAACTACCAANCTAGAGTACGGTAGGGGCAGCGGGAATTTCCGGTGGAGCGATGAAATGCGGAGAGATCGGAAGGAACACCAACGGCGAAAGCACTCTGCTGGGCCGACACTGACACTGAGAGACGAAAGCTAGGGGAGC…
denovo100058	Bacteria;Firmicutes;Bacilli;Lactobacillales	SW9	TAGGGAATCTTCCACAATGGACGAAAGTCTGATCGAGCAACGCCGCGTGAGTGAAGAAGGGCATCGCATCTTAAAACGCTGTTGCGGGAGAAGAACGTACCTGACAGTAATTGATGAGGAAGTGACGGTATCCACCCAGAAAGCAGCGGCTAACNACNNGCGNGNANCAGCGGTNATNNGNAGGTGNNNANGTTGTCCGGGNTNNGNGGGCNNAGNGNGTGCACANGNGGGTNANTAAGNATGNNNGGANAGCNCTCGGCACAACCGACGAAATGCNTNAGAAACTGCGTAACTTGAGTGCAGCAGAGGAGAGTGGAACTTCATGTGTAGCGGTGAAATGCGTAGATATATGGAAGAACACCAGAGGCGAAGGCAGCTGTCTGGGCTCTTACTGACGCT…
denovo100059	Bacteria;Cyanobacteria;Cyanobacteria;Chloroplast;Streptophyta	SW1	TGGGGAATTTTCCGCAATGGGCGAAAGCCTGACGGAGCAATGCCGCGTGAAGGTAGAAGGCCTACGGGTCATGAACTTCTTTTCCCGGAGAAGAAGCAATGACGGTATCCGGGGAATAAGCATCGGCNAACTCTGTGCCAGCAGCCGCGGTAGACAGAGGATGNAAGGTTATCCGGAATGNTTGGGCGTAAAGCGNAGTAGGTGGNTTTNTAAGTNNGCNGTCAAANCCNAGGGCTCAACCCTGGANAGGCGGTGGAAACTNNCAAACTGGAGTACGGCAGGGGCGAAGGGAATTTCCTGTGGAGCGGTGAAATGCGTAGAGATCGGAAAGAACAACAACGGCGAAAGCACTCTGCTGGGCCGACACTGACACTGAGAGACGAAAGCTAGGGGAGCGAA…
denovo10006	Bacteria	FW8	TGGGGAATCTTGGACAATGGGCGAAAGCCCGATCCAGCAATATCGCGTGAGTGAAGAAGGGCAATGCCGCTTGTAAAGCTCTTTCGTCGAGTGCGCGATCATGACAGGACTCGAGGAAGAAGCCCCGGCTAACTCCGTGCCAGCAGCNGCNGTAAGANGGGGTGGGCAGGTGTTCTTCGGANTGACTGNGCGTAAAGNGCACGTANGNGGTGAANCGNGTTGAACGTGAAAGTCGGCAAAAAGNGGCGGAATGCTCTGNAAACCAAGTCACTTGAGTGAGACANGGGAGAGTGGAATGTCGTGTGTAGGGGTGAAATCCGTAGATCTACGAAGGAACGCCAACAGCGAAGGCAGCTCTCTGGGCCCCTACCGACGCTGGGGGCCGAAAGCATGGGGAGC…
denovo100060	Bacteria;Cyanobacteria;Cyanobacteria;Chloroplast;Streptophyta	FW3	TGGGGAATTTTCCGCAATGGGCGAAAGCCTGACGGAGCAATGCCGCGTGGATGTGGAAGGCCTACGGGTCGTCAACTTCTTTTCGCGGAGAAGAAACAATGACGGTATCTGAGTAATAAGCATCAGCTAACNCTGTGCCANCNGCCGCGGTAANACNGNGGATGCANGCGTTNTNCGNNATGNCNGGGCGTAAAGCTCGGNAGGTNGNTTNTCAAGTCGGACGTCNAANCCCAGGGCTCAACCTGGGAAGGCGGTGGAAACTACCAAGCTNGAGNACGGTAGGGGGGGAGGGAATTTCCGGTGGAGCGGTGAAATGCATTGAGATCGGGAAGAACACCAACGGCGAAAGCGCCCTGCTGGGCCGACACTGACACTGAGAGGCGAAAGCTAGGGGAGCAA…
denovo100061	Bacteria;Acidobacteria;Acidobacteria_Gp4;Gp4	FW10	TCGGGAATTTTGGGCAATGGGCGAAAGCCTGACCCAGCAACGCCGCGTGAAGGATGAAGTCTCTCGGGATGTAAACTTCGTAAGAATAGGAAGAATAAATGACGGTACTATTTGTAAGGTCCGGCTAACACGTGNNAGCAGCGCGGTAATNNGTAGGGAGCAAGCNGTGTTCGGATTTNATGGGCGGAAAGGGCGNGTAGGCGGNGTGTNAAGTCAANTGTGAAATCNCCGAGCTTAACTCGGAACGGGCAATTGATACTGNTGTGCTAGAGTGCAGTAGGGGCTATCGGAATTCTAGGTGGAGCGGTGAAATGCGTAGATATCAGGAGGAACACCTGAGGCGAAGGCGGGTTGCTGGGCTGACACTGACGCTGAGGCGCGAAAGCGAGGGTAGCAAACG
denovo100062	Bacteria;Firmicutes;Bacilli;Lactobacillales;Lactobacillaceae	SW10	TAGGGAATCTTCCACAATGGACGAAAGTCTGATGGAGCAACGCCGCGTGAGTGAAGAAGGTGTTCGGATCGTAAAACTCTGTTGTTGGAGAAGAATGTAGCTGATAGTAACTGATCAGGTAGTGACGGTATCCAACCAGAAAGCCCCGGCTAACTAAGTGCAAGCAGNCGCGGTAATACGTAGGTGGCAAGCGTTGTCCGGNTTTATTGGGCGTAAAGCGAGCGCAGGCGGNTNNTTAAGTCTGGTGTGAAAGCCTTCGGCTCAACCGAAGAAGTGCATCGGAAACTGGGAAACTTGAGTGCAGACGAGGACAGTGGAACTCCATGTGTAGCGGTGAAATGCGTAGATATATGGAAGACCACCAGTGGCGAAGGCGGCTGTCTGGTCTGTAACTGACGC…
denovo100063	Bacteria;Cyanobacteria;Cyanobacteria;Chloroplast;Streptophyta	SW6	TGGGGAATTTTCCGCAATGGGCGAAAGCCTGACGGAGCAATGCCGCGTGGAGGTGGAAGGCCTACGGGTCGTCAACTTCTTTTCTCGGAGAAGAAACAATGACGGTATCTGAGGAATAAGCATCGGCTAACTCTGTGCCAGCAGCCGCGGTAAGACAGAGGANGCAAGCGTTGCAGGAANGNTTGGGNGNAAAGCNNCTGNNGGTGGNTTTTCAAGTCCGCCGTCAAATCCCAGGGCTCAACCCTGGAAAGGCGTGGAAACTTACCAAGCNGGAGTACGGTAGGGGCAGAGGGAATTTCCGGTGGAGCGGTGAAATGCATTGAGATCGGAAAGAACACCAAAGGCGACAGCACTCTGCTGGGCCGACACTGACACTGACAGACGAAAGCTAGGGGAGCA…
denovo100064	Bacteria	SW12	TGGGGAATCTTGGACAATGGGCGAAAGCCCGATCCAGCAATATCGCGTGAGTGAAGAAGGGCAATGCCGCTTGTAAAGCTCTTTCGTCGAGTGCGCGAACATGACAGGACTCGAGGAAGAAGCCGCGGNTNACTCCGTGCCNGCAGCCGCGGTAAGACGGGGGGGGNNAGTGTTCTGNGGAATGANTGNGTGTANCGGNTNCGTGGGGNGTAATAGGGTNGAAAGAGAACGNNGCNNANAANTNGNGGAANGCNCTCGAAACTAATTCACTTGAGTGAGNCAGGGGAGGGTGGAATTTCGTGTGTAGCGGTGAAATCCGTAGATCTAGGAAGGAACGCCAACGGCGAAGGCAGCTCTCTGGGTCGCTACCGACGCTGGGGGACGAAAGCTTGGGGAGCG…
denovo100065	Bacteria	SW11	TGGGGAATCTTCCACAATGGGCGAAAGCCCGATGGAGCAACACCGCGTGAGTGAAGAAGGGCTTCGGATCTTAAAAAGCTGTTGCGGGGAGAGAGGGATAATGATAGGAACTGGGCAAGATGTGACGGTAATCAACGAGACAGTAGCGGCGAACAACNGGGCGNAGNCGCGGTCATAGGNAGGNGGCGANNGTGGTCCGGAGTNGTTGGGNGNAAGGGGGNGNAGGNGGGAAAATCAANTCGAGTGNGAAAGCCCTCGAANTGNCGAAATGCTCNGGAAACTGTTTTGCTTGAGTGCGGCAGAGGAGAGTGGAATTTCATGTGTAGGGGTGGAATGCGTAGATATATGGAAGAACACCAGTGGCGAAGGCGGCTCTCTGGGCCGCAACCGACGCTGAGG…
denovo100066	Bacteria;Tenericutes;Mollicutes;Mycoplasmatales;Mycoplasmataceae	SW15	TAGGGAATTTTCCACAATGGACGAAAGTCTGATTGAGCAATCCCGCGTGAATGATGAAGGTCCTACAAGATTGTAAAGTTCTTTTATTGGGGAAGAAATGTAAGAAAAGGAAATGTTTCTTATTTTACGGTACCCTTTGAATAAGTATCGGCTAACTATGTGCCAGCAACGCGGNAATACATAGGATGCAAGGTTATCNGGATTTACTGTGCGTAAAGCGNGCGCAGGGNGATNTACAAGTCTGATGTTAAAGACAACTGCTTAACGGTTGTTNNCATTNGAAACTGTAAGTCTAGAGTAGAGTAGAGAGTTTTGGAACTCCATGTGGAGCGGTGGAATGCGTAGATATATGGAAGAACACCAGAGGCGAAGGCGAAAACTTAGGCTATAACTGACGCT…
denovo100067	Bacteria	FW4	TGGGGAATCTTGGACAATGGGCGAAAGCCCGATCCAGCAATATCGCGTGAGTGAAGAAGGGCAATGCCGCTTGTAAAGCTCTTTCGTCGAGTGCGCGATCATGACAGGACTAGAGGAAGAAGCCCCGGNTAACTCCGTGCCAGCAGCCGCGGTAAGACGGGGGGGGAAGTNGTNCTTAGGAANGACGGGGCGTAAAGGGCACGTNGGCGGTGAATCGGGTTGAANGTGAAAGTCGCCAAAAAGTGGCGGAATGCTNTCGAAACCAATTCANTTGAGTGAGACAGGGCAAGTGGAATTTCGTGTGTAGGGGTGAAATCCGTAGAGCTACGAAGGAACGCCAAAAGCGAAGGCAGCTCTCTGGGTCCCTACCGACGCTGGGGTGCGAAAGCATGGGGAGCG…
denovo100068	Bacteria	FW16	TGGGGAATTTTCCGCAATGGGCGAAAGCCTGACGCAGCAATGCCGCGTGAAGGTAGAAGGCCTACGGGTCATGAAATTCTTTTCCCGGGGAAGAAGCAATGACGGTAGCCGGGGAATAAACATCGCNTAACNCTGTGCGANCANCCGCGNGAAGACAGAGGNTGGNGCGTGTTCCTGAGTGATNNGGCGTANAAAGGNTGTAGGGGGCTTGTTAAGTGTGNAGTCAAACNCCAGGGCAAAACCNGGGAANGCGGTGGAAACNACAAACTTGAGTACGGTAGAGGAGGAGGGAATTTCCTGTGTAGGGGTGAAATGCGTAGATATCGGAAAGAACACCAACGGCGAAGGCACCCTGCTGGGTCGACACTGACACTGAGAGGCGAAAGCTAGGGGAGCGAA…
denovo100069	Bacteria	FW4	TGGGGAATCTTGGACAATGGGCGAAAGCCCGATGCAGCAATATCGCGTGAGGGAAGAAGGGCAATGCCGCTTGTAAAGCTCTTTCGTCGAGTGAGCGATCATGACAGGACTCGAGGAAGAAGCCCCGGNTAACTNCGTGNCAGCAGCNNCGGTAAGACGGGGGGGGNAAGTGTTCTTCGGAATGNCTGGGCNTAAAGGGCACGGNGGCGGTGAANAGTGTGGAAAGTGAAAGTAGNCAAANANTGGGGGAATGCTGTCGAAACTAATTCACTTGAGTGAGAAAGAGGAGAGTGGAATTTCGTGTGTAGGGGTGAAATCCGTAGATCTCCGAAGGAACGCCAAAAGCGAAGGCAGTGCTCTGGGGCGCTACCGACGCTGAGGTGCGAAAGCATGGGGAGC…
denovo10007	Bacteria	SW13	TGGGGAATTTTCGGCAATGGGCGAAAGCCTGACGGAGCAATGCCGCGTGAAGGTAGAAGGCCTTCGGGTCATGAACTTCTTTTCCCGGGGAAGAAGCAATGACGGTATACGGGGAATACGAATTGGCTAACTCTGAGNCNGAAGACGCGGTAAGNNAGAGGATGCAAGCGTTNNNNGGAATGATGGGGCGTAAAGCGTCTGNAGGTGGCTTGTTAAGNTCGCCGNAAANCNCAGGGCNCACCCTGGAANGGCNGTGGAAACTACCAGGCTGGAGTACGGNAGAGGCAGAGGGAATTTCCTGTGTAGCGGTGAAATGCGTAGATATCGGAAAGAACACCGACGGCGAAAGCACGCTGCTGGGCCGAAACTGACGCTGAGACACGAAAGCGAGGGGAGCAA…
denovo100070	Bacteria;Proteobacteria;Gammaproteobacteria;Vibrionales;Vibrionaceae;Photobacterium	FW4	TGGGGAATATTGCACAATGGGGGAAACCCTGATGCAGCCATGCCGCGTGTATGAAGAAGGCCTTCGGGTTGTAAAGTACTTTCAGTTGTGAGGAAGGCGTTAAAGTTAATAGCTTTAGCGTTTGACGTTAGCAACAGAAGAAGCACCGGCTAACTCCGTGCCAGCAGCCGCGGTAATACGGAGGGNGCGAGCGTTAATCGGAATTACTGGGGTNAAAGCGCATGNAGGCGGTCTGTTAAGCAAGATGTGAAAGCCCGGGGCTCAACCTCGGAANAGCATTTTGAACTGGCAGACTAGAGTCGGGGAGAGGGGGGTAGAATTTCAGGTGTAGCGGTGAAATGCGTAGAGATCTGAAGGAATACCGGTGGCGAAGGCGGCCCCCTGGACAAAGACTGACGC…
denovo100071	Bacteria	SW14	TAGGGAATTTTCCACAATGGACGAAAGTCTGATGGAGCAATCCCGCGTGAATGATGAAGGTCCTCCAGGATTGTAACGTTCTTGTATTGGGAAAGAAATGTAAGAAAAGGCAATGTTTCTTATTTGACGGTACACTTAGAATAAGTATCGGCTAACNATGNGCCAGCAGGCGCGGTAATACATAGGATGTAAGCGNTATCCGGATTTACTGGGCGTAANGCGAGCGCGGCGGNTTTACAAGTCTGATGTTAAAGACAACTGCTTANCGGTTGNTTGCATTGGAAACTGTAAGTCTAGAGTGTAGTAGAGAGTTTTGGAACTCCATGTGTAGCGGTGGAATGCGTAGATATATGGAAGAACACCAGAGGCGAAGGCGAAAACTTAGGCTATAACTGACGC…
denovo100072	Bacteria	FW17	TGGGGAATCTTGGACAATGGGCGAAAGCCCGATCCAGCAATATCGCGTGAGTGAAGAAGGGCAATGCCGCTTGTACAGCTCTTTCGTCGAGTGCGCGATCATGACAGGCCTCGAGGAAGAAGCCCCGGCTAACTCCGTGCCNTNCGCCGCGGNANGACGGGGNGTGGGGGGGGNCAGTGNTNTTCGGNNTGACTGGGCTTANAGGNCACTNATGGGGGGAATCGGNGTGAACGTGAAAGTNGCCAAAAAGNGGCGGAATGCTCTCGAAACCAATNNNCTTGAGTGAGACAGAGGAGAGTGGAATTTCGTGTGTAGGGGTGAAAGCCGTAGAGCTACGAAGGAATGCCAAAAGCGAAGGCAGCTCGCTGGGTCCCTACCGACGCTGGGGTGCGAAAGCAT…
denovo100073	Bacteria	FW4	TGGGGAATCTTGGACAATGGGCGAAAGCCCGATCCAGCAATATCGCGTGAGTGAAGAAGGGCAATGCCGCTTGTAAAGCTCTTTCGTCGAGTGCGCGATCATGACAGGAAACGAGGAAGAAGCACCGGCTAACTCCGTGCCAGCAGCNGAGGTAAGACGGGGGGGGCAAGTGTTCTTCGGNATGACTNGGCGNAAAGGGCACGNAGGCGGTGAATCGGGTTGNAAGTGAAAGTCGCCAAAAAGTGGCGGAATGCNCTCGAAACNAATTCACTTGNGTGAGACGAGGATAGTGGAATTTCGTGTGTAGGGGTGAAATCCGTAGATCTACGAAGGAACGCCAAAAGCAAAGGCAGCTCTCTTGGTCCCTACCGACGCTGTGGTGCGAAAGCATGGGGAGCG…
denovo100074	Bacteria	FW16	TGGGGAATCTTGGACAATGGGCGAAAGCCCGATCCAGCAATATCGCGTGAGTGAAGAAGGGCAATGCCGCTTGTAAAGCTCTTTTGTCGAGTGCGCGGGGATGACAGGATTCGAGGAAGAAGCCCCGGNACCTCCGTNTNAGCAGCGGCGGTAAGACGGGGNGGGNNAGNGGTNNTCGGAANGACTGGGNGTAAAGGGNACGTNGGCGNNGATTCGGGTTGAAAGGGAAAGTCGNGTAAAAGTGGGGGAATGCNCTCGAAACCAATTCNCTTGAGTGTGACCGAGGGGAGTGGAATTTCGTGTGTAGGAGTGAAATCCGTAGATATACGAAGGAACGCCAAAAGCGAAGGCAGCTCTCTGGGTCCCTACCGACGCTGGTGTGCGAAAGCATGGGGAGCG…
denovo100075	Bacteria	FW3	TGGGGAATCTTGGACAATGGGCGAAAGCCCGATCCAGCAATATCGCGTGAGTGAAGAAGGGCAATGTCGCTTGTAAAGCTCTTTCGTCGAGTGCGCGATCATGACAGGACTCGAGGAAGAAGCCCCGGCTAACTCCGTGCCAGCAGCCGCGGTANGCGGGGGGGGCAAGTGTTNTTCGGAATGACGGGGNGNAAAGGGCACGTAGGCGGTGNANCGGGTTGAAAGTGANNGTCGCCAAAAAGTGGCGGAATGCTCTCGAAACNANTTCACTTGAGTGCGACAGAGGAGAGTGGAATTTCGTGTGTAGGGGTGAAATCCGTAGATCTACGAAGGAACGCCAAAAGCGAAGGCAGCTCTCTGGGTCCCTACCGACGCTGGGGTGCGAAAGCATGGGTAGCG…
denovo100076	Bacteria	FW16	TGGGGAATCTTGGACAATGGGCGAAAGCCTGATCCAGCAATACCGCGTGAGTGAAGAAGGGCAATGACGCTTGTAAAGCTCTTTCGTCGAGTGCGCGATCATGACAGGACTCGAGGAAGAAGCCCCGGCTAACTCCGTGNCAGCAGCCGCGGTAAGANGGGGGGGGNAAGTGTGCTTCGGAATGACGGGGNGTAAAGGGCACGTAGGGGGTGAATCGGGTTGAAAGTGAAAGTCGCCAAAAAGTGGCGGAATGCTCTCGAAACCAATNCACTTGAGTGAGANAGAGGAGAGTGGAATTTCGTGTGTAGGGGTGAAATCCGTAGATATACGAAGGAACGCCAAAAGCGAAGGCAGCTCTCTGGGTCCCTACCGACGCTGGGGTGCGAAAGCATGGGGAGC…
denovo100077	Bacteria	FW17	TGGGGAATCTTGGACAATGGGCGAAAGCCCGATCCAGCAATATCGCGTGAGTGAAGAAGGGCAATGCCGCTTGTAAAGCTCTTTCGTCGAGTGCGCGATCATGACAGGACTCGAGGAAGAAGCCCCGGCTAACTCCGNGCCAGCAGCCGCGGTAAGACGGGGGGGGCAAGTGTTCNTCGGAATGACTGGGCGNAAAGGGCACGGAGGCGGTGAAGCGGGTTGAAAGGGAAAGTCGCCAAAAAGNGGCGGAATGCTCTCGAAACCAATTCACTNGAGTGAGNCAGAGGAGAGGGGAATTTCGTGTGTAGTGGTGACATCCGTAGATCTCCGAAGGAACGCCAAAAGCGAAGGCAGCTCTCTGGGTCCCTACCGACGCTGGGGTGCGAAAGCATGGGGAGC…
denovo100078	Bacteria;Cyanobacteria;Cyanobacteria;Chloroplast;Streptophyta	SW5	TGGGGAATATTCCGCAATGGGCGAAAGCCTGACGGAGCAATGCCGCGTGGAGGTAGAAGGCCTACGGGTCATGAACTTTTTTTCCCGGAGAAGAAAAAATGACGGTATCCGGGGAATAAGCATCGGCTAACTCTGTGCCAGCAGCCGCGGTAAGACAGAGGATGCAAGCGTTATCCGGAATGATTGGGCGTAAAGCGTCTGTAGGTGGCTTTTTAAGTTCTCCGTCAAATCCCAGGGCTCAACCCTGGACAGGCGGTGAAAACTACCAAGCTAGAGTACGGGAGGGGGCGGGGGAATTTTCGGTGGAGCGATTAAATGCGGAGAGATCGGAAGGAACACCAACGGCGAAAGCACTCCGCTTGGCCCACAATGACACTGGGAGACGAAAGCCTGGGGAGC…
denovo100079	Bacteria	SW9	TGGGGAATCTTCGACAATGGACGAAAGCCCGATCCAGCAACGTCGCGTGAGTGAAGAAGGGCAATGCATCGTGTAAAGCTCTTGCGTCGAGTGAGCGAACATGATAGGACCTGAGCAAGAAGCGACGGCGNACNNCGGGCCAGCCNCCGCGGTAANNCGGGGGGGNGCNGGTGTTCTTCGTAATNNNNGGGCGTANNGGGCANGTAGGNGGTGAAACGGGTGGANAGNGAGAGTCGCCAANAAGTGGCGNAATGCTTCNGAAACCNATTCACTTGAGTGANNCAGAGGAGAGTGGAACTCCGTGTGTAGGGGTGAAATCCGTAGATCTACGGAAGAACGCCAAAAGCGAAGGCAGCTCTCTGGGTTCCTACCGACGCTGGGGTGCGAAAGCATGGGGAG…
denovo10008	Bacteria;Firmicutes	SW5	TAGGGAATCTTCCACAATGGCCGAAAGCCTGATGGAGCAACGCCGCGTGAGTGAAGAAGGGTTACGGATCGTAAAACTCTGTTGTTGGAGAAGAATGTATCTTATAGTAACTGATCAGGTAGTGAGGGTCTTCACCCAGAAAGACACGGNTAACTACGTGCCATCAGNCGCGGTAATACNNAGGTGGCAAGCGTTGTTCGGNTNTNNTGNGCGTAANGCGAGCGCAGGGNGTTTTTNAGGCGGGTGTNAAAGNCTTTGGCTCAACCGANGNAGTGCATNNNAGACTTGGTAACGTGAGTTCAGAAGTGGACAGTGGAATTCCATGGGTAGCGGTTAATTGCATGGATCTATGGTAGAACACCAGGTGCGAAAGCGGCTTTCTGGTCTGTGACTGACGCT…
denovo100080	Bacteria;Firmicutes;Bacilli;Bacillales;Bacillaceae	SW13	TAGGGAATCTTCCGCAATGGACGAAAGTCTGACGGAGCGACGCCGCGTGAGCGAAGAAGGTCTTCGGATCGTAAAGCTCTGTTGTTAGGGAAGAAGAAGTACCGTTCGAATAGGGCGGTACGTTGACGGTACCTAACGAGAAAGCCCCGGNTAACTACGTGCCANNAGCCGCGGNAATACGNAGGGGGCGAGCGTTGTCCGGANTTNTTGGGGGTAAAGCGCGCGCAGGCGGTCCCTTANGTCTGATGTGAAAGCCAACGGCTCAACCGTGGNGGGTCATTGGAAACTGGGGGACTTGAGTGCAGAAGAGGAGAGCGGAAGTCCACGTGTAGCGGTGAAATGCGTAGAGATGTGGAGGAACACCAGTGGCGAAGGCGGCTCGCTGGTCTGTAACTGACG…
denovo100081	Bacteria;Proteobacteria;Gammaproteobacteria;Enterobacteriales;Enterobacteriaceae	SW9	TAGGGAATCTTCCACAATGGACGAAAGTCTGACGGAGCAATGCCGCGTGGAGGTAGAAGGCCTACGGGTCATGAACTTTTTTTCCCGGAGAAGAAAAAATGACGGTATCCGGGGAATAAGCATCGGCTAACTCTGTGCCAGCAGCCGCGGTAAGACAGAGGATGCAAGCGTTATCCGGAATGATTGGGCGTAAAGCGCACGCAGGTGGTTTGTTAAGTTAGATGTGAAATCCCAGCGCTTAACGTGGGAACTGCATTTGAAACTGGCAAGCTAGAGTCTTGTAGAGGAGGAGAGAATTCCAGGTGGAGCGGTGAAATGCGTAGAGATCTGGAGGAATACCAGTGGCGAAGGCGGCCCCCTGGACAAAGACTGACGCTCAGGTGCGAAAGCGTGGGGAGC…
denovo100082	Bacteria;Proteobacteria;Gammaproteobacteria	SW2	TGGGGAATATTGCACAATGGGGGAAACCCTGATGCAGCCATGCCGCGTGTGTGAAGAAGGCCTTCGGGTTGTAAAGCACTTTCAGAAGGGAGGAAAGGTAATGACTTAATACGTTATTGCTGTGACGTTACTTACAGAAGAAGGACCGGCTAANTCCGTGCCAGCAGCCGCGGTAATACGGAGGGTCCGAGCGTTAATCGGAATTACTGGGCGTAAAGNGTGCGTAGGCGGTTTGTTATGCGTGATGTNAAAGCCCCGGGCTCAACNNGNGAATTGCATTTAGAACCGGCGAACTAGAATCTGGTAGAAGGGGGTAGAATTCCAGGTGTAGCGGTGAAATGCATAGAGATCTGGAGGAATACCAGTGGCGAAGGCGGCCCCCTGGGCCAAGACTGACGC…
denovo100083	Bacteria	FW20	TCGAGAATCTTGCACAATGCACGAAAGTGTGATGCAGCGACGCCGCGTGGAGGATGAAGGCCCTTGGGTTGTAAACTGCTTTTGTTGGGGAAGAATAAATGACGGTACCCAGCGAATAAGCCACGGCTAANTACGTGCCAGCAGCCGCGGTAANACGTAGGTGGAAANCTTGTNCGGATTTACTGGGTGTAAAGNGGGCGCAGGCGGNCNTTTANGNAGAACGTGANAGGTTGGAGCTANACTCGGANACTGCTTCCANCNNNGGAGGCTTNGGTTTCGGAGGGGGAAGCGGAACGACACGTGTAGCGGTGAAATGCGTTGATATGTGTCGGAACACCAATGGCGAAAGCAGCTTCCTGGACGAATACTGACGCTGAGGCACGAAAGCCAAGGTAGCAA…
denovo100084	Bacteria	FW9	TGGGGAATCTTGGACAATGGGCGAAAGCCCGATCCAGCAATATCGCGTGAGTGAAGAAGGGCAATGCCGCTTGTAAAGCTCTTCCATCGAGTGCGCGATCATGACAGGACTCGAGGAAGAAGCCNTGGCTAACNCCGTGCCAATAGCCGCGGTANGANGGGGGGNAANGTTTCTNNGGANTGACGGGNCGNAAAGGNCACGTNGGNTGGGAATNGGGTTGAAAGNGAAAGTCGCCAAAAAGTGGTGGAATGCTCTNGAAACCAAGTCACTTGAGTGAGGCAGAGGAGAGTGGAATTTCGTGTGTAGGGGTGAAATCCGTAGATCTACGAAGGAACGCCAAAAGTGAAGGCAGCTCTCTGGGTCGCTACCGACGCCGGGGTGCGAAAGCATGGGGAGCGA…
denovo100085	Bacteria	SW15	TAGGGAATTTTCCACAATGGACGAAAGGCTGATGGAGCAATCCCGCGTGAATGATGAAGGTCCTACAAGATTGTAAAGTTCTTTTATTGGGGAGGAAATGTAAGAAAAGGAAATGTTTCTTATTTGACGGTACCCTTTGAATAAGTATCGGNTAACTATGGGCCAGCAGCCGCGGTAATACATAGGATGCAAGCGTTATCCGGATTTNCTGGGCGTAAAGCGGGNGCAGGCGGATTTANAAGTCTGNTGTTAAAGACAACTGNTTAACGGTTGTTTGCATTGGAAACTGTAAGGCTAGAGTATAGTAGAGACTGATGGAACTCCATGTGGAGCGGTGAAATGCGTAGATATATGGAAGAACACCAGAGGCGAAAGCGAAAACTTAGGCTATAACTGACG…
denovo100086	Bacteria;Firmicutes;Bacilli;Lactobacillales;Lactobacillaceae;Lactobacillus	SW16	TAGGGAATCTTCCACAATGGACGAAAGTCTGATGGAGCAACACCGCGTGAGTGAAGAAGGGTTTCGGATCGTAAAACTCTGTTGTGGGGAGAGAGTGTATCTGATAGTAACTGATCAGGTAGTGACGGTATCCAACCAGAAAGCCACGGCGAANTACGTGCCAGCAGCNGCGGTAATACGTAGGTGGCAAGCGTTGTCCGGANTTATNGGGCGTAAAGCGNGCGCAGGCGGTTTNTTAAGTCTGATGTGAAAGCCTTCGGATCAACCGAAGAAGTGCANNGGAAACTGGGAAACTTGAGTGCAGAAGAGGACAGTGGAACTCCATGTGTAGCGGTGAAATGCGTAGATATATGGAAGAACACCAGTGGCGAAGGCGGCTGTCTGGTCTGTAACTGACGC…
denovo100087	Bacteria;Firmicutes;Bacilli;Lactobacillales;Lactobacillaceae;Lactobacillus	FW18	TAGGGAATCTTCCACAATGGACGAAAGTCTGATGGTGCAACGCCGCGTGAGTGAAGAAGGGTTTCGGCTCGTAAAGCTCTGTTGGTAGTGAAGAAAGATAGAGGTAGTAACTGGCCTTTATTTGACGGTAACTACTTAGAAAGTCACGGCTAACTACGTGCCAGCANCCGCGGTAATACGTAGGGGGCAAGCGTTGTCCGGATTGANTGGGCGTAAAGCGAGTGCAGGCGGTGNAATAAGTCTGATGTGAAAGCCTTCGGCTCAACCGGGGAATTGCATCAGAAACTGTTGGACTGGAGTGCAGAAGAGGAGAGTGGAATTCCATGTGTAGCGGTGGAATGCGTAGATATATGGAAGAACACCAGTGGCGAAGGCGGCTCGCTGGCCTGATACTGACGC…
denovo100088	Bacteria;Proteobacteria;Gammaproteobacteria;Xanthomonadales;Xanthomonadaceae	FW20	TAGGGAATATTGGACAATGGGCGCAAGCCTGATCCAGCCATGCCGCGTGTGTGAAGAAGGCCTTCGGGTTGTAAAGCACTTTTATCCGGAAAGAAAAGCGATGGGTGAATACCATGGTGTTCTGACGGTAAGGGAAGAATAAGCACCGGCTAANTTCGNGCCAGCAGCGCGGTAATACGAAGGGTGCAAGCGTTACTCGGANTNACTGGGCGTAAAGCGTGCTTAGGTGGTTTGTTAAGTCNGATGTGAAAGCCCTGGGCTCAACCTGGGAATTGCATTGGATACTGGCACGCTAGATTGCGGTAGAGGGTAGTGGAATTCCCTGTGTAGCAGTGAAATGCGTAGAGATCGGGAGGAACATCTGTGGCGAATGCGACTACCTGGACCAGCACTTACACT…
denovo100089	Bacteria	FW3	CCAAGAATATTCCGCAATGGGGGAAACCCTGACGGAGCGACACCGCGTGAATGATGAAGGCCTTCGGGTTGTAAAGTTTTTTTATAAAGGAAGAATAAGTTGGGTAGGAAATGATTTAATGATGACGGTAATTTATGAAAAAGTCCGGGCTAANTNCGNGCAAGCAGCCGCGGTAATACNTAAGGGNCGAGCGTTATGCGGAATTACTGGGCGTAAAGGGCGTGTAGGCGGCCGATTATGANGGGTGTTAAAGACTGGGGCTCAACTCCAGAAAGGCATTNAGAACCGGTTGGCTAGAATCTGGTGGAAGACAGCGGAATTTCCTTTGTAGCGGTGGAATGCATAGATATGGGAAGGAACACCAAAGGCGAAGGCAGCTTTCTATGCCGAGATTGACGC…
denovo10009	Bacteria	FW15	TGGGGAATCTTGGACAATGGGCGAAAGCCCGATCCAGCAATATCGCGTGAGTGAAGAAGGGCAATGCCGCTTGTAAAGCTCTTTCGTCGAGTGCGCGATCATGGCAGGACGCGAGGAAGAAGCCCCGGCTAACTGCGGCAGCAGGCGCGGTAAGACGGGGGGGGCAAGTGATCTTNGGNATGACNGGGCGTAGAGGGNNCGGAGGNGNTGNATAGGGTTGAAANTGAAAGTCGNCAAAAAGTGGAGGAATGCNCTCGAAACCAATTNNCTTGAGTGAGGCAGAGGAGGGTGGAATTTCGTGTGTAGGGGTGAAATCCGCAGATCTACGAAGGAACGCCAAAAGCGAATGCAGCTCTCTGGGTCCCTACTGACGCTGGGGTGCGAAAGCATGGGGAGCGA…
denovo100090	Bacteria;Proteobacteria;Gammaproteobacteria	SW9	TGGGGAATATTGGACAATGGGCGCAAGCCTGATCCAGCCATACCGCGTGTGTGAAGAAGGCCTTCGGGTTGTAAAGCACTTTAAGCAGGGAGAAAAAGTTATAAGTTAATACCTGATAACCCTGATGTTACCTGCAGAATAAGCACCGGCTAATNCCGTGCCAGCAGCCGCGGTAATACGGAAGGTGCAAGNGNTAATCGNAANTACTGGGCGTAANGNGCGNGTAGGTGGTTTGTTAAGTTGGTGGTGAAGCNCNGGGCTCAACCTAGGAACTNCNTCCAAAACTAACTCACAAGAGTACGATTGAGGAAGGTAGAATTCATAGTGTAGCCGTTGAATTCGTAGATAATATGAAGAATACCAGTGGCGAAGGCGGCCTCCTGGATCTCTACTGACACT…
denovo100091	Bacteria	SW1	TGGGGAATTTTGGACAATGGGCGAAAGCCCGATCCAGCAATATCGCGTGAGTGAAGAAGGGCAATGCCGCTTGTAAAGCTCTTTCGTCGAGTGCGCGATCATGACAGGACTCGAGGAAGAAGCCCCGNCTAACTCCGNGCCAGCNNNCGCGGGAAGACGGGGGGGGGAACGTNNTCCTNGGAANTGGGGGNGNANAGGGTGCGGGNGGNGTNNAANGGGTNGANAGAGAACCNNGCGNANAAGTNGGGGNAGGCTNTGGAAACCAACNCCTTGAGTGTGGGAGAGGAAAAGGGAATTTCGGGTGGAGGGGTGAAATCCGTAGATATCCGAAGGAACACCAAAGGCGAAGGCAGTCTTCTGGGCCGCTACCGACGCTGGGGGGCGAAAGCTTGGGGAGCG…
denovo100092	Bacteria	SW15	TAGGGAATTTTCCACAATGGACGAAAGTCTGATGGAGCAATCCCGCGTGAATGATGAAGGTCCTACAAGATTGTAAAGTTCTTTTATTGGGGAAGAAATGTAGGAAAGGGAAATGTTTCTAATTTGAGGTAACCCTTTGACTAAGTATCGGCTAACTAGNGGCCAGCAGCNGCGATAATACNTAGGATGGAAGNGTTATCCGGNTTTACTGGGCGTAAAGCGAGCGCAGGCGGATTTACAAGTCNGANGTTAAAGACAACTGCTNAACGGTTGTTTGCATTGGAAACTGTAAGTCTAGAGTATAGTAGAGAGTTTTGGAACTCCATGTGGAGCGGTGGAATGCGTAGATATATGGAAGAACACCAGAGGCGAAGGCGAAAACTTAGGCTATAACTGACG…
denovo100093	Bacteria	SW9	GCAAGAATATTCCGCAATGGGGGAAACCCTGACGGAGCGAACACGCGTGAAGGATGAAGGCCTTCGGGTTGTAAAGTTCTTTTATAGAGGAAGAAGAAGTGGGGGAGGAAATGAATCAATGATGACGGTACTTTCTGACTAAGGCCGGGCTAATTANGNGCNAGCAGCCGNGGTAANAAGTAAGGGAAGAGCGTTATNCGGAATTAGTGGGAGTAAAGGGNNTGTAGGCGGCCGATTAGGCTGNGTGTTNAANACTGGGGCGCAACACCAGAAAGGCGTTNAANACCAGTAGGCTGGGATCTGGTAGGAGGCAACGGAATTTCCGTTGTATCGGTGAAATGCATAGAGATGGGAAAGAACACCAAAGGCGAAAGCAGCTGTCTAGTCCGAGATTGACAC…
denovo100094	Bacteria	FW3	CCAAGAATATTCCGCAATGGGGGAAACCCTGACGGAGCGATACTGCGTGAAGGATGAAGGCCTTCGGGTTGTAAAGTTCTTTTCCAAAGGAAGAATAAGTTGGGGTGGAAAGGATTTAATGATGACGGAACTTTATGAATAAGTCCCGGCTAATTACGTGCCAGCAGCCGCGGTAATACGTAAGGGACGAGCGTTATTCGGAATTACTGGGCGTAAAGNGNGTGTAGGCGGCCTGTTAGGTTGGGTGTTAAAGNCCAGGGCTCAACCCCNGAAAGGCGGTNGAAACCGGTTAGCTGGAGTATGGTGGGGGACAGGGGAATTTCCGGTGGAGCGGTGGAATGCGTAGAGATGGGAAGGAACACCAACGGCGAAGGCAGCTGTCTGTGCCGAGATTGACAC…
denovo100095	Bacteria;Firmicutes;Bacilli	SW2	TGGGGAATCTTCCACAATGGGCGAAAGCCTGATGGAGCAACGCCGCGTGAGGGAAGAAGGCCTTCGGGTCGTAAAACTCTTTTGTTGGAGAAGAAGGGATCTGGGAGTAACTGGTCAGAGAATGACCGTATCCTACCAGAAAGGCAGCGNTAACTACGTGGCAGCAGCCGTNGTAANACGTAGGNGGCNAGCGTTGNCCGGATTTANGGGGNGTAAAGCGACCGNAGGNGGNTTCTTANGTCTGATGTGAAAGCCTNNGGCTCAACCGNAGACGTGNATGGAAACTGGGAAACTTGAGTGCGGTAGAGGAGAGTGGAACTACAGGTGGAGCGGTGAAATGCGTAGATATCTGGAAGAACACCAGTGGCGAAGGCGGCTGTCTGGTCTGTAACTGACGCT…
denovo100096	Bacteria;Proteobacteria;Gammaproteobacteria;Enterobacteriales;Enterobacteriaceae;Escherichia/Shigella	FW3	TGGGGAATATTGCACAATGGGCGCAAGCCTGATGCAGCCATGCCGCGTGTATGAAGAAGGCCTTCGGGTTGTAAAGTACTTTCAGCGGGGAGGAAGGGAGTAAAGTTAATACCTTTGCTCATTGACGTTACCCGCAGAAGAAGCACCGGCTAACTCCGTGCCAGCAGCCGCGGTAATACGGATGNTACNAGCGTTAATCGGAATTATTGGGCGTAAAGCGCANGCAGGCGGTTTGTTAAGTCANATGTGANATCCCCGGGNTCAACCTGTGANCTACATCTGANACTGCCGAGGTTGAGTCTCGTAGATGGGTGTAGACTTCCAGGTGTAGCGGTGAAGTGCGTAGGGATCTAGAGGAATACCGGTGGCGAAGGCGGCCCCCGGGACGAAGACTGACGC…
denovo100097	Bacteria;Firmicutes;Bacilli;Lactobacillales;Lactobacillaceae	SW16	TAGGGAATCTTCCACAATGGGCGCAAGCCTGATGGAGCAACGCCGCGTGAATGAAGAAGGTCTTCGGATCGTAAAATTCTGTTGTTAGAGAAGAATATGAGTAATAGTAACTGATTATTCACTGACGGTATCTAACCAGCAAGTCACGGCTAACTACGTGCCAGCAGCCGCGGTAATACGTAGGTGGCAAGCGTTGTCCGGATTTATTGGGCGTAAAGGGAACGCAGGCGGTTTTTTAAGTCTGATGTGAAAGCCTTCGGCTTAACCGGAGATGTGCATTGGAAACTGGAAGACTTGAGTGCAGAAGAGGAGAGTGGAACTCCATGTGTAGCGGTGAAATGCGTAGAGATCGGAAAGAACACCAACGGCGAAAGCACTCTGCTGGGCCGACACTGACAC…
denovo100098	Bacteria;Cyanobacteria;Cyanobacteria;Chloroplast;Streptophyta	SW2	TGGGGAATTTTCCGCAATGGGCGAAAGCCTGACGGAGCAATGCCGCGTGAAGGTAGAAGGCCTACGGGTCATGAACTTCTTTTCCCGGAGAAGAAGCAATGACGGTATCCGGGGAATAAGCATCGGCTAACTCTGTGCCAGCAGCCGCGGTAAGACAGAGGANGCAANCGTTATCCGGAATGATTGGGCGTAAAGCGNCTGTAGGTGGNTTGTTAAGTTCGNCGTCAAATCCCAGGGCTAAACCCTGGANAGGCGGTGGAAACTANNAAGCTGGAGTACGGNAGGGGCAGAGGGAATTTCCGGTGTAGCGGTGAAATGCGTAGAGATCGGAAAGAACACCAACGGCGAAAGCACTTTGCTGGGCCGACACTGACACTGAGAGACGAAAGCTAGGGGAGC…
denovo100099	Bacteria	FW1	TGGGGAATCTTGGACAATGGGCGAAAGCCCGATCCAGCAATATCGCGTGAGTGAAGAAGGGCAATGCCGCTTGAAAAGCTCTTTCGTCGAGTGCGCGATCATGACAGGACTCGAGGAAGAAGCCCCGGCTNACTCCGTGCCNGCNGCCGCGGTANGACGGGGGGGNCAAGTGTTCTTNGGAATGACTGGGCGNAAAGGGCGCGTAGGCGGTNAATCGGGNTGAAAGTGAAAGTCGCCAAAAAGTGGCGGNATGCTCTCGAAACCAANTCGCTTGAGTGTGACAGAGGAGAGTGGAATTGCGGGTGTAGGGGTGAAATTCGTAGATCTACGATGGAACGCCAAAAGCGAAGGCAGCTCTCTGGGTCCCTACCGACGCTGGGGTGCGAAAGCATGGGGAGC…
denovo1001	Bacteria;Cyanobacteria;Cyanobacteria;Chloroplast;Streptophyta	SW9	TGGGGAATTTTCCGCAATGGGCGAAAGCCTGACGGAGCAATGCCGCGTGGGGGTGGAAGGCCTACGGGTCGTCAACTTCTTTTCTCGGAGAAGAAACAATGACAGTAGCTGAGGAATAAGCATCGGCNAACTCTGTGCCAGCAGCCGCGGNNAGACAGGGGGNGCNAGCGTTATCCGGGATGATTGGGCGTAAAGCGGCTGTAGGTGGCTTTNCAAGTCCGNCGTNAAATCGCAGGGCNCAACCCNGGACAGGCGGTGGAAACTAACAAGCTTGAGTANGGTAGGGGAAGGGGGAATTTCGGGTGGAGCGGTGAAATGCATTGAGCTCGGAAAGAACACCAACGGCGAAAGCACTCTGCTGGGCCGACACTGACGCTGGGGGACGAAAGCTAGGGGAGC…
denovo10010	Bacteria;Cyanobacteria;Cyanobacteria;Chloroplast;Streptophyta	FW15	TGGGGAATTTTCCGCAATGGGCGAAAGCCTGACGGAGCAATGCCGCGTGGAGGTGGAAGGCCTACGGGTCGTCAACTTCTTTTCTCGGAGAAGAAACAATTACGGTATCTGAGGAATAAGCATCGGCNAACTCTGTGCCAGCAGCCGCGGTAAGACAGAGGNNGCAAGCGTTATCCNGNATGATNGGGCGTAAAGCGTCGGTAGGTGGCTTTTCAAGNCCGNCGTCAAATCCCAGNGCTCAACCCTGGACAGGCGGTGGAAACTACCAAGCTGGNGTACGGTAGGGGCAGAGGGAATTTCCGGTGTAGCGGTGAAATGCATTGAGATCGGAAAGAACACCAAAGACGAAAGCACTCTGCTGGGCCGACACTGACACTGAGAGACGAAAGCTAGGGGAGC…
denovo100100	Bacteria;Cyanobacteria;Cyanobacteria;Chloroplast;Streptophyta	FW17	TGGGGAATTTTCCGCAATGGGCGAAAGCCGGACGGAGAAATGCCGGGTGGGGGGGGAAGGCCTACGGGTCGTCAATTTCTTTTCTCGGAGAAGAAAAAATGACGGAATCGGGGGAAAAAGCACCGGCTAACTCNGGGCCANCNGCCGNGGTAAGACAGAGGNTGCANGNGTTATCCGGAATGATTGGGNGTAAAGCGTCTGTAGGGGGCTTTTNAAGTCCGCGGTCAAATCCCAGGGCTCAACCCTGGACAGGCGGTGGAAACTACCAANCTGGAGTACGGTGGGGCAGAGGGAATTTCCGGTGGAGCGGTGAAATGCATTGAGATCGGAAAGAACACCAACGGCGAAAGCACTCTGCTGGGCCGACACTGACACTGAGAGACGAAAGCTAGGGGAGCA…
denovo100101	Bacteria	SW15	TAGGGAATTTTCCACAATGGACGAAAGCCTGATGGAGCAATCCCGCGTGAATGATGAAGGTCCTAGACGATTGTAAAGTTCTTTTATTGGGGAAGAAATGTAAGAAAAGGTAGTGTTTCTTATTTGAGGGTACCCTTTGAATAAGTACCGGCNAACAGTGGGCGGGCAGGTGCGNTANGACATGGGTGGNAAGNGTTNTCCGGTNTGNNGGGGGNNAAAGNAGCNNANGGGGATTTACAAGGCTGANGGTNANAGACAACNGANTAACGGTNGGATGCATTGGAAACTGAAAGTCTAGAGTAAGGTAGAGGGTATTGGAACTCCATGTGGAGCGGTGGAATGCGTAGATATATGAAAGAACACCAAAGGCGAAGGCGAAAACCTGGGCCATAACTGACG…
denovo100102	Bacteria;Cyanobacteria;Cyanobacteria;Chloroplast;Streptophyta	SW6	TGGGGAATATTCCGCAATGGGCGAAAGCCTGACGGAGCAATGCCGCGTGGAGGTAGAAGGCTTACGGGTCATGAACTTTTTTTCCCGGAGAAGAAAAAATGACGGTATCCGGGGAATAAGCATCGGCTAACTCTGTGNCAGANGCCGCGGTAAGACAGAGGAGCAAGGTTATCCGGAATGNTTGGGCGTAAAGCGTCTGTAGGTGGCTTTTTNAGTNNTCCGNCAAATCCCAGGGCTCAACCCTGGACAGGCGGTGAAAACTACCAAGCTAGAGTANGGNAGGGGCAGAGGGAATTTCCGGTGGAGCGATGAAATGCGTAGAGATCGGAAGGAACACCAACGGCGAAAGCACTCTGCTGGGCCGACACTGACACTGAGAGACGAAAGCTAGGGGAGCAA…
denovo100103	Bacteria;Firmicutes;Bacilli;Lactobacillales	SW6	TAGGGAATCTTCCACAATGGACGAAAGTCTGATGGTGCAACGCAGCGGGAGTGAAGAAGGTTTTCGGATCGTAAAACTCTGTTGATGGAGAAGAATGTAGCTGATAGTAACTGATCAGGAAGTGACGGGATCCAACCAGAAAGGCACGACTAACTACTGGCCAGNAGCCGCGGTAATACGNAGGTGGCAAGCGNTNTCCGNANTNANTGGGNGNAAAGCGAGCGNAGGCGGTNTCTTAAGNNTGATGTGAAAGCCTNCGGANNAACCGAAGAANNGNATCGGNAACTGGGAAACTTGAGTGCAGAATAGGACAGTGGCACCCCATGGGTAGTGGTGAAATGAGTTGATATATGGAAGCACTCCAGTGGTGAAGGCGGCTGTCTGGTCTGTAACTGACGC…
denovo100104	Bacteria;Firmicutes;Bacilli;Lactobacillales;Lactobacillaceae;Lactobacillus	FW18	TAGGGAATCTTCCACAATGGGTGCAAGCCTGATGGAGCAACACCGCGTGAGTGAAGAAGGGTTTCGGCTCGTAAAGCTCTGTTGTTGAAGAAGAATGTGCAAGAGAGTAACTGTTCTTGTATTGACGGTATTCAACCAGAAAGTCACGGCTAACTACGTGCCAGCAGCCGCGGTAATACGTAGGTGGCAAGCGTTATCCGGATTNATTGGGCGTAAAGNGAGCGCAGGCGNTTTTCTAAGTCTGATGAGAAAGCCTTCGGCNTAACCGNAGAAGTNCATCGGAAACTGGATGACGTGAGTGAAGAAGCGGGCAGTGGAACCCCATGTGTAGCGGTGGAATGCGTAGATATATGGAAGACCACCAGTGGCGAAGGCGGCTGCCTGGTCTGTAACTGACGC…
denovo100105	Bacteria	SW13	TAGGGAATATTCCGCAATGGACGAAAGCCTGACGGAGCAATGCCGCGTGGAGGTAGAAGGCCTACGGATCATGAACTTTTTTTCCCGGGGAAGAAAAAATGACGGTATCCGGGGGATAATCATCGGCTGANTCTGTNCCAGCAGNCGCGGGAAGACANNNGAGGCAAGCGTTNTCCGATNATTGGGCGTANAGCGTCTGTGGGTGGCTTNTTAANTTNTCCGTNAAAGCCGANGGCTCAAACCTGGNGAGTGNGTNGAAANCTACCAAGNNNGAGNACGGGAGGGGAAGAAGGAATCTCCGGTGGAGGGATGAAATGGGGAGAGATCGGAAGGAACACCAAGGGGGAAAGCACGAAGCTTGGCCGACAATGCCCCCGTGAGACGAAAGCTAGGGGAGCA…
denovo100106	Bacteria;Firmicutes;Bacilli;Lactobacillales	SW9	TAGGGAATCTTCCACAATGGACGAAAGTCTGATGGAGCAAGGCCGCGTGAATGAAGAAGGTATTCGGATCGTAAAACTCTGTTGTAGGAGTAAAAAGTAACTGAAAGTAACTGAGCAGATAGTGACGGTATCCAACCAGAAAGACAAGGCTAACTACGTGTCNGCAGNCGCGGTAATANGTAGGAGGCAAGNGGTGTCCGGATTTNTTGGGCGTAAGCGGNCGCCGGCGGTTTTTTNAGTCTGATGTNAATGCCTTCGGCTCAACCGAANAAGTGCATCGGAACTGGGAAACTTGAGTGCGGAAGAGGATAGTTGAATTCCATGTGTAGCGCTGAAATGCGTAGATATATGGAAGAACACCAGTGGCGAAGGCGTCTGTCTTGTCTGTAACTGACGCTG…
denovo100107	Bacteria	FW6	TGGGGAATCTTGGACAATGGGCGAAAGCCCGATCCAGCAATATCGCGTGAGTGAAGAAGGGCAATGCCGCTTGTAAAGCTCTTTCGTCGAGTGCGCGATCATGACAGGACTCGAGGAAGAAGCCCCGGCTAACTCCGTGCCAGCAGCCGCGGTAAGACGGGGGGGGCAAGTGTTCTTCGGAATGACTGGGCGTAAAGGGCACGTAGGCGGTGAATCGGGTTGAAAGTGAAAGTCGCCAAAAAGNGGCGGAATGCTCTCGAAACCAATTCACTTGAGTGAGACAGAGGAGAGGGGAATTTCGGGGTGAGGGGTGAAAACCGTAGAACTACGGAGGAAAGCCAAAAGCGAAGGCAGCTCCCTGGGGCCCTACCGACGCTTGGGGGCGAAAGCATGGGGAGC…
denovo100108	Bacteria;Proteobacteria;Gammaproteobacteria;Enterobacteriales;Enterobacteriaceae	SW3	TGGGGAATATTGCACAATGGGCGCAAGCCTGATGCAGCCATGCCGCGTGTATGAAGAAGGCCTACGGGTTGTAAAGTACTTTCAGCGGGGAGGAAGGCGATAAGGTTAATAACCTTGTCGATTGACGTCACCCGCAGAAGAAGCACCGGCTANANCCGTGGCAGCAGCCGCGGTAATACGGAGGGTGCGAGCGNTAANCGGAATTNCNGGGCGTAAAGCGCACGCAGGNGGTCTGNCAAGTCAGATGTGAAATCCCCGGGCNTAANCTGGGAACTGCATTTGAAACTGGCAGGCTAGAGTCTTGTAGAGGGGAGTAGAATTCCAGGTGTAGCGGTGAAATGCGTAGAGATCTGGAGGAATACCGGTGGCGAAGGCGGCCCCCTGGACAAAGACTGACGC…
denovo100109	Bacteria;Firmicutes;Bacilli;Bacillales;Bacillaceae	FW1	TAGGGAATCTTCCGCAATGGACGAAAGTCTGACGGAGCAACGCCGCGTGAGTGATGAAGGTTTTCGGAGCGTAAAGCGCTGTTGTTAGGGAAGAACAAGTGCCGTTCAAATAGGGCGGCACCTTGACGGTACCTAACCAGAAAGCCACGGCGAACTACGTGCCAGCAGCCGCGGTAATACGTAGGTGGCAAGCGTGTCCGGNATNATTGGGNGTANAGGGCTCGGNGNGGGTTGCGTACGTNGGTGGGAAAGCCCCNGGNCAAACCGGGGGGGTCANTGGAAACCGGGGCACTTGAGTGCAGAAGAGGAGAGTGGAATTCCACGTGTAGCGGTGAAATGCGTAGAGATGTGGAGGAACACCAGTGGCGAAGGCGACTCTCTGGTCTGCAACTGACGCTG…
denovo10011	Bacteria	FW15	TGGGGAATCTTGGACAATGGGCGAAAGCCCGATCCAGCAATATCGCGTGAGTGAAGAAGGGCAATGCCGCTTGTAAAGCTCTTTCGTCGAGTGCGCGATCATGACAGGACTCGAGGAAGAAGCCCCGGCTAACNCNGTGCCAGCAGCCGCGGTAANACGGGGGGGGCAAGTGTTCTNNGNAANGACTGGGCGTAAAGGGCNCGTAGGCGGTGAATNNGGTTGAAAGTGAAAGTCGCCAAAAAGTGGCGGANTGCTCNCGAAACCAATTCACTTGAGTGAGACAGGGGAGAGTGGAATTTCGTGTTTAGGGGTGAAATCCGTAGATCTACGAAGGAACGCCAAAAGCGAAGGCAGCTCTCTGGGTCCCTACCGACGCTGGGGTGCGAAAGCATGGGGAGC…
denovo100110	Bacteria;Cyanobacteria;Cyanobacteria;Chloroplast;Streptophyta	SW16	TGGGGAATTTTCCGCAATGGGCGAAAGCCTGACGGAGCAATGAGGCGTGAAGGTAGAAGGCCTACGGGTCATGAACTTCTTTTCCCGGAGAAGAAGCAATGACGGTATCCGGGGAATAAGCATCGGCTAACCTGGGNCAGCAGCCGCGGTAAGCAGNGGNTGNAANNGTTATCCNGNATGATTGGGCGTAANGCGTNTATAGGTGGCTTTTTAAGTTCCCGGCAAATCCCAGGGCTCAANCCNGGANCGGCGGTGGNAACNACCAAGCTTGNGTACNGTAGGGGCAGAGGGACTTGCCGGTGGAGCTGTGAAATGCGTAGAGATCCGAAAGAACACCAACGGCGAACGCACTCTTCTGGGCCCACACTGACACTGAGAGACGAAAGCTAGGGGAGCGAA…
denovo100111	Bacteria;Firmicutes;Bacilli;Lactobacillales;Lactobacillaceae;Lactobacillus	SW6	TAGGGAATCTTCCACAATGGACGAAAGTCTGATGGAGCAACGCCGCGTGAGTGAAGAAGGGTTTCGGATCGTAAAACTCTGTTGTTGGAGAAGAATGTATCTGATAGTAACTGATCAGGAAGTGACGGTATACAACCAGAAAGCCACGGCTAATNACGTGCNAGCNGCCGCGGTAATACGTAGGTGGCANGNGTTGTCCGGAGTTNTTGGGCGGAAAGCGAGCGCAGGCNGTTTNTTAAGNCTGNTGTGAAAGCCTTCGGCTCAACCGAAGAAGTGCATCGGAAACCGGTAAACTTGAGTGCAGAAGAGGAGAGTGGAACTCCATGTGTAGCGGTGAAATGCGTAGATATATGGAAGAACACCAGTGGCGAAGGCGGCTGTCTGGTCTGTAACTGACGC…
denovo100112	Bacteria	FW9	TGGGGAATCTTGGACAATGGGCGAAAGCCCGATCCAGCAATATCGCGTGAGTGAAGAAGGGCAATGCCGCTTGTAAAGCTCTTTCGTCGAGTGCGCGATCATGACAGGACTCGAGGAAGAAGCCCCGGNTAACTCCGTGCCAGCNGCCGCGGTAAGACGGGGGGGGCNAGTGTTCTTNGGAATGACNGGGCGTAAAGGGCACGTAGGNGGTGAATCGGGTTGAAAGTGAAAGTCGCNNAAAAGNGGCGGAATGCGCTCGAAACCAATTCNCTTGAGTGNGACAGAGGAGAGTGGAATTTCGGGTGTAGGGGTGAAATGCGTAGATCTACGAAGGAACGCCAAAAGAGAAGGCAGCTCTCTGGGTCCCTACCGACGCTGGGGTGCGAAAGCATGGGGAGC…
denovo100113	Bacteria	SW20	TAGGGAATTTTCCACAATGGACGAAAGTCTGATGGAGCAATCCCGCGTGAATGATGAAGGTCCTACAAGATTGTACAGTTCTTTTATTGGGGAAGAAATGTAAGAAAAGGAAATGTTTCTTATTTGACGGTACCCATTGAATAAGTATCGGCTAACTATGTGCCAGCAGCCGCGGTAATACATAGGATGCANGCGTTATNCGGATTTACTTGGCGTAAANCGNTNGAAGGCGGATTTACAAGTCTGATGTTAAANACANNTGCTTAACGGTTGTTTGCATTGGAAACGGTAAGTCTAGAGTAGAGTAGAGAGTTTTGGAAATCCATGTGGAGCGGTGGAATGCGTAGATATATGGAAGAACACCAGAGGCGAAGGCGAAAACTTAGGCTATAACTGACG…
denovo100114	Bacteria	FW6	TGGGGAATCTTGGACAATGGGCGAAAGCCCGATCCAGCAATATCGCGTGAGTGAAGAAGGGCAATGCCGCTTGTAAAGCTCTTTCGTGTAGTGAGCGATCATGACAGGACTAGATGAAGAAGCCCCGGCTAANTCCGTNCCGCAGCCGCGGTAANACGGGGGGGGNANGTTTATTCGGNATGANTGGGAGTAANGGGCNNGTAGGCGGTGAATNGGGTNGAAANTGAAAGGCGCCAAAAACTGGTGGAATGCTCTGNAAACCAATNCACTTGAGTGAGACAGAGGAGAGTGGAATTTCGTGTGTAGGGGTGAAATCCGTAGATCTACGAAGGAACGCCAAAAGCGAAGGCAGCTCTCTGGGTCCCTACCGACGCTGGGGTGCGAAAGCATGGGGAGCGA…
denovo100115	Bacteria	FW15	TGGGGAATCTTGGACAATGGGCGAAAGCCCGATCCAGCAATATCGCGTGAGTGAAGAAGGGCAATGCCGCTTGTAAAGCTCTTTCGGCGAGAGAGCGATCATGACAGGACTCGAGGAAGAAGCCCCGGCTAACTNCGTGCCAGCAGCCGCGGTAAGACGGGGGGGNNAAGTGTTCNTNGGTANGNNGGNGCGNAAAGGGCGCGTNGGTGGTGNNACGGGTTGAAAGTGAANNTCGNNAAAAAGTGGCGGAATGCTCTCGAAACCAGTNCACTTGAGTGAGGAAGAGGAGAGTGGAACTTCGTGTGTAGGGGTGAAATGCGTAGATATACGAAGGAACGCCAAAAGCGAAGGCAGCTCTCTGGGCCGCTACCGACGCTGAGGTGCGAAAGCATGGGGAGC…
denovo100116	Bacteria	FW9	TGGGGAATCTTGGACAATGGGCGAAAGCCCGATCCAGCAATATCGCGTGAGTGAAGAAGGGCAATGCCGCTTGTAAAGCTCTTTCGTCGAGTGCGCGATCATGACAGGACTCGAGGAAGAAGCCCCGGCTAACTCCGNGNCAGCAGCCGCGGTGNAGACGGGGGGGGCAAGTGTTCTTCGGAATGANNGGGCGTAAAGGGCACGGNGGGGTGANTCGGGGTGANAGTGAAAGTCGCCAAAAAGTGGGGGAATGCTCTCGNAACAAATTNACTTGAGTGAGACAGAGGAGAGTGTAATTTCGTGTGGAGCGGTGAAATCCGTAGATCTACGAAGTAACGCCAAAAGCGAAGGCAGCTCTCTGGGTCCCTACCGACGCTGGGGTGCGAAAGCATGGGTAGC…
denovo100117	Bacteria	FW2	TGGGGAATTTTCCGCAATGGGCGAAAGCCTGACGGAGCAATACCGCGTGAATGAAGAAGGGCTACGGCGCTTGAACTGCTTTTTCGGAGAAAGAAGGATTAAGGATGGACTGGAAAGAAAAATCAGGGTAAATACGNGCCAGCACGCGCGGNAAGAGNGGGGGGGAGANTGTTNTCCGGNAAATNGTGGGCAAAGTGGGNNTANNTGGGGTGNTAAGGNTTGTATNNAAGNCTNGGGCACACCNTAGAAATGCTGNGGAAACAACNANACTNGAGTGNGGTAGGGGCAAGTGGAATTTCGTGTGTAGCGGTGAAATGCGTAGATATAGGAAAGAACACCAACGGCGAAGGCAGCTGTCTGGGCCGACACTGACACTGAGGGACGAAAGCATGGGGAGCA…
denovo100118	Bacteria	FW19	TGGGGAATCTTGGACAATGGGCGAAAGCCCGATCCAGCAATATCGCGTGAGTGAAGAAGGGCAATGCCGCTTGTAAAGCTCTTTCGTCGAGTGCGCGATCATGACAGGACTCGAGGAAGAAGCCCCGGCNAACTCCGTGNCAGCNGCGCGGTAAGACGGGGGGGGCANGTTTTCTTCGGAATGAGGGGGCNTAAAGGGCACGTNGGCGNTGANNAGGGTTGAAAGTGAAAGTNGCCAAAAAGTGGCGGAATGCTNTNGAAACCAATTCACTTGAGTGAGACAGAGGAGAGTGGAATTTCGTGTGGAGGGGTGAAATCCGTAGATCTACGAAGGAACGCCAAAAGCGAAGGCAGCTCTCTGGGTCCCTACCGACGCTGGGGTGCGAAAGCATGGGGAGCG…
denovo100119	Bacteria;Proteobacteria;Alphaproteobacteria;Rhizobiales	FW20	TGGGGAATATTGGACAATGGGCGCAAGCCTGATCCAGCCATGCCGCGTGAGTGATGAAGGCCTTAGGGTTGTAAAGCTCTTTTGTCCGGGAAGATAATGACTGTACCGGAAGAATAAGCCCCGGCTAACTTNNTGCCAGCAGCCGCGGTAATACGAAGGGGGCTAGCGTTGNTCGGAATCACNGGGCGTAAAGCGCACNTAGGCGGACTCTTAAGTCGGCGGTGAAATCCNAAGGCTCAACCTTGTAACTGCCCCCGATACNGGGAGTCTTGAGTATNGTAGAGTTTAGTGGAACTGCAAGTGTAGAGGTTAAATTCGTAGATATGTGCAAGAACACCAGTGGCGAAGGCGGCTAACTGGACCATTACTGACGCTGAGGTGCGAAAGCGTGGGGAGCAA…
denovo10012	Bacteria;Proteobacteria;Gammaproteobacteria;Enterobacteriales;Enterobacteriaceae;Escherichia/Shigella	FW2	TGGGGAATATTGCACAATGGGCGCAAGCCTGATGCAGCCGTGCCGCGTGTATGAAGAAGGCCTTCGGGTTGTAAAGTACTTTCAGCGGGGAGGAAGGGAGTAAAGTTAATACCTTTGCTCATTGACGTTACCCGCAGAAGAAGCACCGGCTAACNCCGTGCCAGCAGCCGCGGTAATACGGGGGGTGNAAGCGTTAATCGGAATGACTGGGCGTAAAGCGCACGCAGGCGGTTTGTTAAGGCAGATGTGAAATCCCCGGGNTCAACCTGGGAACTGCATCTGANACTGGCGAGCTTGAGTCGAGTAGAGGGGGGTAGAATTCCGGGTGTAGCGGTGAAATGCGTAGAGATCTGGAGGAATACCGGTGGCGAAGGCGGCCCCCTGGGCGAAGACTGACGC…
denovo100120	Bacteria	FW20	TGGGGAATCTTGGACAATGGGCGAAAGCCCGATCCAGCAATATCGCGTGAGTGAAGAAGGGCAATGCCGCTTGTAAAGCTCTTTCGTCGAGTGCGCGATCATGACAGGACTCGAGGAAGAAGCCACGGCTAACTCCGTGTCCAGCAGNCGCGGTAAGACGGGGGGGGCAAGGGTTCTTCGGAATGACTGGGCGTAAAGGGCACGTAGGCGGTGAATCGGGNTGAAAGTGAAAGTCNCCAAANAGTGGCGGAATGNTCTCGAAACCANTGCACTTGAGTGNNACAGAGGAGAGTGGAATTTCGTGTGTAGGGGTGAAATCCGTAGATCCACGAAGGAACTCCAAAAGCGATGGCACCTCTCTGGTTCCCTACCGACTCTGAGGTGCCAAAGCATTGGGAG…
denovo100121	Bacteria	FW2	TGGGGAATCTTGGACAATGGGCGAAAGCCCGATGGAGCAATATCGCGTGAGTGAAGAAGGGCAATGCCGCATGTAAAGCTTTTTCGTCGAGTGCACGATCATGACAGGACGCGAGGAAGAAGCCCCGGNGATCTCTGNGCNACANGNGCGGGAAAGANGGGGGGNGCNAGTGNTCTGNGGAANGANGGNGTGTANAGTGNNTGTGGGGGGTNNNTNGNGTTGAGNGTGAAAGTAGGCAAAAANNGNNGNCAGGCGNTCGAAACCAATTAGCTNGAGTNCGGNAGAGGAGGGTGGAATTTCGGGTGGAGCGGTGAAATCCGTAGATCTCTGAAGGAATACCAAAGGCGAAGGCAGCTCTCTAGGTCCATACCGACGCTGAGGTGCGAAAGCTTGGGGAGC…
denovo100122	Bacteria;Firmicutes;Bacilli	SW1	TAGGGAATCTTCCACAATGGACGAAAGTCTGATGGAGCAACGCCGCGTGAGTGAAGAAGGCTTTCGGATCGTAAAACGCTGTTGTTGGAGAAGAATGTATCTGATAGTAACTGATCAGGTAGTGACGGAATCCAACCAGAAAGCCACGGNTAACTACGTGNCAGCAGCCGCGGTAATACGTAGGTNGCAAGCGTCGTCAGGATNTANTGGGCGTCAANCGNGCGCAGGCGGTTTCTTAAGTCTGATGTGAAAGNCTTCGGCTCAACCGAAGAAGTNCATCGGAATCGGCGGAGTTATAGTGCAGAAGAGCTCAGTGGAACTCAATATGTAGCGGTTAAAGGCGTAGATAGAAGGAAGAATACTAGTGGCGATGGCGGCTGTCATGACTGTAATTGACGC…
denovo100123	Bacteria;Cyanobacteria;Cyanobacteria;Chloroplast;Streptophyta	SW17	TGGGGAATTTTCCGCAATGGGCGAAAGCCTGACGGAGCAATGCCGCGTGAAGGTAGAAGGCCTACGGGTCATGAACTTCTTTTCCCGGAGAAGAAGCAATGACGGTATCCGGGGAATAAGCATCGGCTAACTCTGTGCCAGCAGCCGCGGTAAGACAGAGGAGGCNAGCGTTATCCGGAATGATTGGGCGTAAAGCGTCTGTAGGTGGCGTTNTAAGTTCGCCGTCAAATCCCAGGGCTCAACCNTGGAANGGCGGTGGAAACTAACAAGCTGGAGTGCGNGAGGGGGAGGGGGAATTCCCGGTGGAGCGGTGAAATGCGTAGATATCCGAAAGAACACCAATGGCGAAGGCCCTTTGCTGGGCCGATACTGACACTGAGGGACGAAAGCGAGGGGAGC…
denovo100124	Bacteria;Firmicutes;Bacilli;Lactobacillales	SW9	TAGGGAATCTTCCACAATGGACGAAAGTCTGATGGAGCAACGCCGCGTGAGTGAAGAAGGCTTTCGGATCGTAAAACTCTGTTGTTGGAGAAGAAAGAATTTGATAGTAACTGATAAGGTAGTGAGGGTATCCAACCAGAAAGCCCGCGCTAACTNGTGCCAGCAGCCGCGNTAATACATAGGANGCAAGCGTTTATCCGGATNTACGGGNGTAANGCGANCGCAGNGGGNTTTNCAAGACGGNTGTTAAAGACAACGGCTTAACCGTTGCTTGCAGTGGAAACTATAAGGCTGGAGTATAGTAGAGGGTTGTGGAACTCCAGGTGGAGCGGTGAAATGCGTAGAGATATGGAAGAACACCAGAGGCGAAGGCGAAAACCTAGGCTGTAACTGACGCTG…
denovo100125	Bacteria	FW1	TGGGGAATCTTGGACAATGGGCGAAAGCCCGATCCAGCAATGTCGCGTGAGTGAAGAAGGGCAATGCCGCTTGTAAAGCTCTTGCGTCGAGTGCGCGATCATGACAGGACTCGAGGAGGAAGCCCCGGCTAACTCCGTGCNAGCAGCCGCGNNAAGACTGGGGGGGGAAGTGTTCNTCGGNAGGACGGNGNGNAAAGGGNGCGTANGGGGGGAATAGNGNGANAGNGNANGTCNCNAAAAAGNGGNGGAATGCTCTCGNAACNAATTCACTTGAGTGNGACAGAGGAGAGTGGAATTTCGTGTGTAGGGGTGAAATCCGTAGATCTACGAAGGAACGCCAAAAGCGAAGGCAGCTCTCTGGGCCGCTACCGACGCTGGGGTGCGAAAGCATGGGGAGCG…
denovo100126	Bacteria	FW19	TGGGGAATCTTGGACAATGGGCGAAAGCCCGATCCAGCAATATCGCGTGAGTGAAGAAGGGCAATGCCGCTTGTAAAGCTCTTTCGTCGAGTGAGCGATCATGACAGGACTCGAGGAAGAAACCCCGGCTAACTCCGTGCNAGCAGCCGCGGTAAGACGGGGGGNGCNAGTGNTCNTCGGANNGANTGGGCGTAAAGGGNACGTAGGCNGTGAATCGGGTTGAAAGTGAAAGTCGNCAAAAAGTGNCGGAATGCNNTCGAAACCAATTCACTTGAGTGNGNCAGAGGAGAGTGGAATTTCGTGTGTAGGGGTGAAATCCGTAGATCTACGAAGGAACGCCAAAGGCGAAGGCAGCTCTCTGGGTCCCTACCGACACTGGGGTGCGAAAGCATGGGGAGC…
denovo100127	Bacteria;Cyanobacteria;Cyanobacteria;Chloroplast;Streptophyta	SW17	TGGGGAATTTTCCGCAATGGGCGAAAGCCTGACGGAGCAATGCCGCGTGAAGGTAGAAGGCCTACGGGTCATGAACTTCTTTTCCCGGAGAAGAAGCAATGACGGTATCAGGGGAAGAAGCATCGGCTAACTATGTGCCAGCAGCCGCGGTAAGACAGAGGATGCAAGCGTTATCCNGAATGNTTGGGAGTAAAGCGTCTGTAGGTGGCGTTTTAAGTTCGCCGTCANATCCCAGGGNTCAANCNNGGACAGGCGGNGGAAACTACNAAGCTGGANTACGGTAGGGGCCGAGGGAATTTCCGGTGGAGCGGTGAAATGCGTAGAGATCGGAAAGAACCCCAACGGCGAAAGCATTCTGCTGGGCCGAGACTGACACTGAGAGACGAAAGCTAGTGGAGC…
denovo100128	Bacteria;Firmicutes;Bacilli;Lactobacillales;Streptococcaceae;Streptococcus	FW16	TAGGGAATCTTCGGCAATGGACGGAAGTCTGACCGAGCAACGCCGCGTGAGTGAAGAAGGGTTTCGGATCGTAAAGCTCTGTTGTAAGAGAAGAACGAGTGTGAGAGTGGAAAGTTCACAATGTGACGGTATCTTACCAGAAAGGGACGGCTAACTACGTGCCAGNAGNCGCGGTAANACGNAGGTCCCGAGCGNTGNCCGGNNTTATTGGGANTAAANAGAGAGCAGGCGGTTAGATNAGNCTGNAGNTAAAGGNTGTGGATTAACCATAGTACGNGTTGGAAACCGTTGAGCTTGAGTGCAAGAGGGGAGAGTTGAATTCCATGTGTAGCGGTGAAATGCGTAGATATATGGAGGAACACCGGTGGCGAAAGCGGCTCTCTGGCTTGCAACTGACGC…
denovo100129	Bacteria;Firmicutes;Bacilli;Lactobacillales	SW15	TAGGGAATTTTCCACAATGGACGAAAGTCTGATGGAGCAACGCCGCGTGAGTGATGAAGGTTTTCGGAGCGTATAACTCTGTTGTTGGGGAGGAATGTATTTGGTAGTAACTGTGCTGGTAGTGAGGGTATACAATCAGAAAGAGACGGNTAAANACGTGCCAGNANCNNCGGTAANACGTAGGTGGCCAGNGTTGTNCGGNNTTATAGGGCGTAAAGGCGGCGGGGGGGTTTTTANAACTNNNGTGTAAGCCTTAGGNTCAACCGNNNNNGTGCATCGGAAACTGGGAGACTAGAGTACAGTAGAGGACAGTGGAACTCCATGTGGAGCGGTGAAATGCGTAGATATATGGAAGAACACCAGTGGCGAAGGCGGCTGTCTGGTCTGTAACTGACGCTG…
denovo10013	Bacteria;Cyanobacteria;Cyanobacteria;Chloroplast;Streptophyta	FW16	TGGGGAATTTTCCGCAATGGGCGAAAGCCTGACGGAGCAATGCCGCGTGAAGGTAGAAGGCCTACGGGTCATGAACTTCTTTTCCCGGAGAAGAAGCAATGACGGTATCCGGGGAATAAGCATCGGCTACTCTGTGCCAGCAGCCGCGGTAAGACAGAGGATGCAAGCGTTATCCGGAATGATTGGGCGTAAAGCGTNTGTAGGTGGCTTTTTAAGTTCGCCGTCANATCACAAGGGNTCAACCNTGGACAGGCGGGNGAAACTANCANGCTGGAGNANAGTAGGGGCAGAAGGAATTTCCGGTGGAGCGGTGAAATCCGTAGATATCGGAAAGAACACCAACGGCGAAAGCACTCTGCTGGGCCGACACTGACACTGAGAGACGAAAGCTAGGGGAGC…
denovo100130	Bacteria	FW19	CCAAGAATATTCCGCAATGGGGGAAACCCTGACGGAGCGACACTGCGTGAATGATGAAGGCCTTCGGGTTGTAAAGTTCTTTTATAAAGGAAGAATAAGTTGGGTAGGAAATGATTCAATGATGACGGTACTTTATGAATAAGTCCCGGCTAATTACGTGCCAGCAGCCGCGGTAATACGTAAGGGACGAGCGTTATTCGGAATTACTGGGCGTAAAGGGCGTGTAGGCGGCCGNTTAGGCTGAGTGTTAAAGNCTGGGGCTCAACTCCAGAAAGGCATTCAGAACCGGGTGGCTAGGATCTGGTGGAAGGACGCGGAAATTCCTGTGGAAGGGGGGAATGGATAGGTATGGGAAGGAAACACAAAGGGGAAGGCAGCTGTTTATGCCGGGATTGGCCG…
denovo100131	Bacteria	FW3	TGGGGAATCTTGGACAATGGGCGAAAGCCCGATCCAGCAATATCGCGTGAGTGAAGAAGGGCAATGCCGCTTGTAAAGCTCTTTCGTCGAGTGCGCGATCATGACAGGACTCGAGGAAGAAGCCCCGGCTAACTCNGTGCCAGCAGNCGCGGTAAGANGGGGGGGGCAAGTGNTCNTCGGAATGACTGGGNGNAAAGGGCNCGTAGGAGATGAANNGGGNTGAAAGTTANAGNNGCAAAAAAGGGGTGANTGCTNTCGAAACCAATGNACTTGAGTGAGANAGAGGAGAGTGTAATTTCGTGTTTAGGGGTGAAATCCGTAGATATACGAAGGAACGCCAGAAGCGAAGGCAGCGCGCGGGGTCCCTACCGACGCTGGGGTACGAAAGCATGGGTGGCG…
denovo100132	Bacteria;Proteobacteria;Alphaproteobacteria;Rhodobacterales;Rhodobacteraceae	SW1	TGGGGAATCTTAGACAATGGGGGAAACCCTGATCTAGCCATGCCGCGTGAGTGATGAAGGCCTTCGGGTTGTAAAGCTCTTTCAGCGGGGAAGATAAAGTCGGTACATGCAGAAGAAGAGCCGCNTAACACNGTGCCAGNAGCGGCGGTAATACNGAGGGGGCNAGCGTTGTTCGGAATTACTGGGCGTAAANNGCATGTAGGCGGCNTNGAAAGTNAGGTGAAATCCCAGGGCTCAACCTTGGANCTGCCGTTGAAACTATCAGGCTGGAGTTCGNGAGAGGTGAGGGGAATTCCGGGTGTAGCGGTGAAATTCGTAGATATCCGGAGGAACACCAGTGGCGAAGGCGGCTCGCTGGCCCGATACTGACGCTGAGGTGCGAAAGCGTGGGGAGCAAACA
denovo100133	Bacteria;Firmicutes;Bacilli;Lactobacillales	SW3	TAGGGAATCTTCCACAATGGACGCAAGTCTGATGGCGCAACGCCGCGTGAGGGAAGAAGGTCTTCGGATCGTAAACCTCTGTTGTTAGAGAAGACAAAAAGTGAGAGTAACTGTTAATTCGATGACGGTATCTAACCAGCAATTCACGGCTAACTACGTGCCAGCANCCGCGNTAATACNTAGGTGGCANGCNTTGNCCGGATTNATNGGGNGTAANGGGAACGCAGGCGGTCTTTTAAGTCTGATGTGAAAGCCCTCGGCGTAACCGGAGTAGTGCATTGGAAACTGGAAGACTTGAGTGCAGAAGAGGAGAGTGGAACTCCATGTGTAGCGGTGAAATGCGTAGATATATGGAAGAACACCAGTGGCGAAAGCGGCTCGCTGGTCTGTAACTGACGC…
denovo100134	Bacteria	FW15	TGGGGAATCTTGGACAATGGGCGAAAGCCCGATCCAGCAATATCGCGTGAGTGAAGAAGGGCTATGCCGCTTGGAAAGCTCTTTCGTCGAGTGCGCGATCATGACAGGACACGAGTAAGAAGCCCCGGNTAACTCCGTGNCAGCAGCCGCGGTAAGACGGGGGGGGCAAGGTGTTTCGGAATGACNGGGGGTAAAGGGCACGTNGNNGGTGAATCGGGTTGAAAGTGAAAGTCGCAAAAAAGTGGANGAATGCTCTCGAAACCAAGTCACTTGAGTGNGACAGAGGAGAGTGGAATTTCGTGTGTAGGGGTGAAATCCGTAGATCTACGAAGGAACGCCAAAAGCGAAGGCAGCTCTCTGGTTCCCTACCGACGCTGAGGTGCGAAAGCATGGGGAGCG…
denovo100135	Bacteria;Proteobacteria;Betaproteobacteria;Burkholderiales;Oxalobacteraceae	SW3	TGGGGAATTTTGGACAATGGGCGCAAGCCTGATCCAGCAATGCCGCGTGAGTGAAGAAGGCCTTCGGGTTGTAAAGCTCTTTTGTCAGGGAAGAAACGGTAAGGGCTAATATCTCTTGCTAATGACGGTACCTGAAGAATAAGCACCGGCTAACTACGTGCCAGCAGCCGCGGTAATACGTAGGGGNCAAGCGTTANTCGGAATTACTGGGCGTAAAGCGTGGGCAGGCGGCTTTGTAAGTTTGGCGTGAAAGCCCCGGGCTCAACCNGGGAATTGCGATGAAGACCGGAAGGCTTGAATCTGGCAGAGGGGAGCAGAATTCCATGTGTAGCAGTGAAATGCGTAGAGATGTGGAGGAACACCGATGGCGAAGGCAGCCCCCTGGATCAAGATTGACGC…
denovo100136	Bacteria;Firmicutes;Bacilli	SW17	TAGGGAATCTTCCACAATGGACGAAAGTCTGATGGAGCAACGCCGCGTGAGTGAAGAAGGTTTTCGGATCGTAAAACTCTTTTGTTGGAGAAGAATGTATCTGGTAGTAACGGGTCAGGGCGTGGCGGAATCCAACCAGAAAGCCACGGNTAACTACGNGNCAGCAGCCGCNGTAAGACGTAGGTGGCAAGCGTTGNCCGGAATNATTGGGCGTAAAGCGAGCGCAGGCGGTTTNTTAAGTCNGCTGTGAAAGCCNNGGGCTCAACCGAAGANGGGCNTGGAAACTAGCAAGCTTGAGTGCGGTAGGGGAAAGTGGAATTTCATGTGGAGCGGTGAAATGCGTAGAGATCTGAAAGAACACCAGTGGCGAAGGCAGCTTTCTGGTCCGTAACTGACGCT…
denovo100137	Bacteria;Proteobacteria;Betaproteobacteria;Neisseriales;Neisseriaceae	FW15	TGGGGAATTTTGGACAATGGGGGCAACCCTGATCCAGCCATGCCGCGTGTATGAAGAAGGCCTTAGGGTTGTAAAGTACTTTTGTTAGGGAAGAAAAGTCAGCTGTGAATAATGGCTGATACTGACGGTACCTAAAGAATAAGCACCGGCTAACTACGTGCCAGCAGCNGCGGTAATACGTAGGGTGCGAGCGTTAANCGGAATTANTGGGCGTAAAGCGAGTGTAGACGGTTATGTAAGCTAGATGTGAAAGACCCGAGCCTAACGTGGGAGGNGCANATGGAACTGGGGAGCTAGAGTGTGTCAGAGGTAGGTAGAACTGCACGTGTAGCAGTGAAATGCGTAGAGATGTGGAAGAATACCGATGGCGAAGGCAGCCTCCTGGGATAACACTGACGT…
denovo100138	Bacteria;Firmicutes;Bacilli;Lactobacillales;Lactobacillaceae;Lactobacillus	SW16	TAGGGAATCTTCCACAATGGACGCAAGTCTGATGGAGCAACGCCGCGTGAGTGAAGAAGGTCTTCGGATCGTAAAACTCTGTTGTTAGAGAAGAACACGAGTGAGAGTAACTGATCATTCGATGACGGTATCTAACCAGCACGTCCCGGCTAACNANGTGCNAGCAGNCGCGGTAATACGTAGGTGGCAAGCGTTGNCCGGATTTATTGGGCGTAAAGGGAANGCAGGCGGTNTTTTAAGTCNGATGTGAAAGCCTTCGGCTTAACCGGAGTAGTGCATTGGAAACGGGAAGACTAGAGTGCAGAAGAGGAGAGTGGAACTCCATGTGTAGCGGTGAAATGCGTAGATATATGGAAGAACACCAGTGGCGAAAGCGGCTCTCTGGTCTGTAACTGACGC…
denovo100139	Bacteria	SW16	TGGGGAATCTTGGACAATGGGCGAAAGCCCGATCCAGCAATATCGCGTGAGTGAAGAAGGGCAATGCCGCTTGTAAAGCTCTTTCGTCGAGTGCGCGATCATGACAGGACTCGAGGAAGAAGCCCCGGGNAACTCCGNGCCAGNAGCCGCGGTAAGACGGGGGGGGAAAGTGTTCNNCGGAANGACTGGGCGTAAAGGGCACGNAGGCGGTGANNCGGGTNGAANGTGAAAGTAGCCAAAAAGNGGCGGAATGCTCTCGAAACCAANNCACTTGAGTGAGACAGGGGCGAGTGGAATTTCGGGTGTAGGGGTGAAATCCGTAGATCTACGAAGGAACGCCAACAGCGAAGGCAGCCCTCTGGGTCCCTACCGACGCTGGGGTGCGAAAGCTTGGGGAGC…
denovo10014	Bacteria;Cyanobacteria;Cyanobacteria;Chloroplast;Streptophyta	SW16	TGGGGAATTTTCCGCAATGGGCGAAAGCCTGACGGAGCAATGCCGCGTGGAGGTAGAAGGCCCACGGGTCGTGAACTTCTTTTCCCGGAGAAGAAGCAATGACGGTATCTGGGGAATAAGAATCGGCTAACTCTGTGCCAGCAGCCGCGGTAATACNGAGGGTGCAAGCGTTANCCGGAANGATGGGGCGTAAAGCGTCTGTAGGTGGCTTTTTAAGTCCGCNGTCAAATCCCAGGGCGCAACNNGGGACAGGCGGTGGAAACTACCAAGCTGGAGTACGGTAGGGGCAGAGGGAATGTCCGGTGGAGCGGTGAAATGCGCAGAGATCGGAAAGAACACCAACGGCGAAAGCACTCTGCTGGGCCGACACTGACACTGAGAGACGAAAGCTAGGGGAGC…
denovo100140	Bacteria	FW19	CCAAGAATATTCCGCAATGGGGGAAACCCTGACGGAGCGACACTGCGTGAATGATGAAGGCCTTCGGGTTGTAAAGTTCTTTTATAAAGGAAGAATAAGTTGGGTAGGAAATGATTCAATGATGACGGTACTTTATGAATAAGTCCCGGCTAATTNCGNGNCAGCAGCCGCGGTAATACGTAAGGGNCGNGCGTNNTTCGGAATTACTGGGCGTAAAGGGNGTGTAGNCGGCCGATGAGGNNGAGTGTNAAAGACTGGGGCTCAACCCCAGAAAGGCATGAGAACCGGTTGGCTAGAGTCCGGTGGAAGACAGTGGAATTTCCGGTGTAGCGGTGGAATGCATAGATATGGGAAGGAACACCAAAGGCGAAGGCAGCTTTCTATGCCGAGATTGACGCT…
denovo100141	Bacteria	SW20	TAGGGAATTTTCCACAATGGACGAAAGTCTGATGGAGCAATCCCGCGTGAATGATGAAGGTCCTACAAGATTGTAAAGTTCTTTTATTGGGGAAGAAATGTAAGAAAAGGAAATGTTTCTTATTTGACGGTACCCTTTGAATAAGTATCGGCTAACTATGTGCCAGCAGCCGCGGNAATACATAGGATGCAAGCGTTATCCGGATTTACTGGGCGTAAAGCGAGAGCAGGCGGANTTANAAGTCTGATGTTANAGACAACTGCTTAACGGTTNGTTGCATTTGGAAACTGTAAGTCTAGAGTAGAGGAGAGAGTGTTGGAACTCCAGGTGGAGCGGGGGAATGCGTAGATAGATGGAAGAACACCAGAGGCGAAGGCGAAAACTTAGGCTATAACTGAC…
denovo100142	Bacteria	SW15	TAGGGAATTTTCCACAATGGACGAAAGTCTGATGGAGCAATCCCGCGTGAATGATGAAGGTCCTACAAGCTTGTAAAGTTCTTTTAGGGGAGAAGAAATGTAAGAAAAGGAAATGTTGGTTATTTGACGGTCCCCTTTGAATAAGAATCGGCAANTATGTGCAGCAGCCGCGGTAANACATAGGNTGCAAGCGTTANCCNGATTTACTGGNNGNAAAGCGAGCGNGGGNGGNTTTAAAAGTNTGAGGTTAAAGANANNTGCTTAACGGTTGTTTGCATTGGAAACTGTAAGTCTAGAGTACAGTAGGGAGTTGTGGAACTCCATGTGGAGCGGTGGAATGCGTAGCTATATGGAAGAACACCAGAGGCGAAGGCGAAAACTTAGGCTATAACTGACGCT…
denovo100143	Bacteria;Firmicutes;Bacilli;Lactobacillales;Lactobacillaceae;Lactobacillus	SW9	TAGGGAATCTTCCACAATGGACGAAAGCCTGATGGAGCAACGCCGCGTGAGTGAAGAAGGCCTTCGGATCGTAAAACTCTGTTGTCGGAGAAGAATGTATCTGATAGTAACTGAACAGGTAGTGACGGTATCCAACCAGAAAGCCACGGCTAACTACGTGCCAGCAGCCGCGGTAATACGTAGGTGGCAAGCGTTGTCCGGANTTATTGGGCGTAAAGCGNGCGCAGGCGGTTTCTTAAGTCTGNTGTGAAAGCCTTCGGCTCAACCGAAGANGNGCAGTGGAAACTGGGAAACTGGAGTGCGGAAGGGGACAGTGGAACTCCAGGTGTAGCGGTGAAATGCGTAGATATATGGAAGAACACCAGTGGCGAAGGCGGCTGTCTGGTCTGTAACTGACGC…
denovo100144	Bacteria	SW11	TAGGGAATTTTCCACAATGGACGAAAGTCTGATGGAGCAATCCCGCGTGAATGATGAAGGTCCTACAAGATTGTAAAGTTCTTTTATTGGGGAAGAAATGTAAGAAGAGGAAATGTTTCTTATTTGACGGTACCCTTTGAATAAGTATCGGCTAACTANGTGCCNGCAGCCGCGGTAANACATAGGAGGCAANNNTTNTCCGGATNTNCTGGGCGTAAANCGAGCGCNGNNGGATNTACAAGTCTGATGGTAAAGACAGCTGCTTAACCGNTGNTTGCNTTGGAAACTGTATGTCTAGAGTGTAGTAGAGGGGTGTGGAACTCCATGTGGAGCGGTGGAATGCGTAGATATATGAAAGAACACCAGAGGCGAAGGCGAAAACTTAGGCTATAACTGACG…
denovo100145	Bacteria	FW4	TGGGGAATCTTGGACAATGGGCGAAAGCCCGATCCAGCAATATCGCGTGAGTGAAGAAGGGCAATGCCGCGTGTAAAGCTCTTTCGTCGAGTGAGCGATCATCACAGGACTCGAGGAAGAAGTCCCGCTAACTCCGTGNCAGCAGCCGCGGNNAGACGGGGGGGGCAAGTGNTCTTCGGAGAGAGTGGGCGTAACGGGCACGTGGGCGGTGAANCGGGTTGNAAGTGAAAGTAGNNNAAAANTGNNGGAATGCGNTCGAAACCAATNCACTTGAGTGAGACAGAGGAAGGTGGAATTTCGGGTGTAGGGGTGAAATGCGTAGATCTCCGAAGGAACGCCAAAGGCGAAGGCAGCTCTCTGGGTCCCTACCGACGCTGGGGGGCGAAAGCATGGGGAGCG…
denovo100146	Bacteria	FW4	TGGGGAATCTTGGACAATGGGCGAAAGCCCGATCCAGCAATATCGCGTGAGTGAAGAAGGGCAATGCCGCTTGTAAAGCTCTTTCGTCGAGTGCGCGATCATGACAGGACTCGAGGAAGAAGCCCCGGCTAACTCCGNGCCNGCAGCCGCGGTNAGACGGGGGGGGCAAGTGTTCTNCGGNATGACTGGGCGTAAAGGGCNCGTNGGCGGTGAANCGGGTTGAAAGTGAAAGTNGCCAAAAAGTNGCGGAANGCTCTCGAAACCAATTCACTTGAGTGNGACAGAGGAGAGTGGAATTTCGTGTGTAGGGGTGAAATCCGTAGATCTACGAAGGAACGCCAAAAGCGAAGGCAGCTCTCTGGGTCCCTACCAACGCTGAGGTGCGAAAGCATGGGGAGC…
denovo100147	Bacteria;Firmicutes;Bacilli;Lactobacillales;Lactobacillaceae;Lactobacillus	SW9	TAGGGAATCTTCCACAATGGACGAAAGTCTGATGGAGCAACGCCGCGTGAGTGAAGAAGGTTTTCGGATCGTAAAACTCTGTTGTTGGAGAAGAATGTATGTGAGAGTAACTGATCAGGTAGTGACGGTATCCAACCAGAAAGCCAGGGCNAACTANGNGCCAGCAGCCGCGGTAANANGTNGGTGGCAAGCGTTGTCCGGATTTATTGGGCGTAAAGCGNGCGNAGGCGGTTTCTTAAGTCTGATGTNAAAGCCTTCGGNTCAACCGAAGAAGTGCATCGGAAACTGCGAAACTTGAGTGCAGAAGAGGACAGTGGAACTCCATGTGTAGCGGTGAAATGCGTAGATATATGGAAGAACACCAGTGGCGAAGGCGGCTGTCTGGTCTGTCACTGACGC…
denovo100148	Bacteria;Proteobacteria;Betaproteobacteria;Burkholderiales;Oxalobacteraceae	SW18	TGGGGAATTTTGGACAATGGGCGCAAGCCTGATCCAGCAATGCAGCGTGAGTGAAGAAGGCCTTCGGGTTGTAAAGCTCTTTTGTCAGGGAAGAAACGGATTTTTCTAATACAGCGATCTAATGACGGTAACTGAAGAATAAGCACCGGCTAACTACGTGCNAGCAGCCGCGGTANTACGGANGGTGCAAGCGNTAANNGGAATNACTGGGCGTAAAGCGTNCGCAGGCGGTTTTGTAAGTCTGTTGTGAAATCCCCGGGCTNAACCTGGGAATGGCAATGGNGACTGCAAGGCTAGAGTTTGGCAGAGGGGGGTAGAATTCCACATGTAGCAGTTAAATGCGTAGATATGTGGAGGAACACCGATGGCGAAGGCAGCCCCCTGGGTCAAAACTGACGC…
denovo100149	Bacteria	SW18	TGGGGAATCTTGGACAATGGGCGAAAGCCCGATCCAGCAATATCGCGTGAGTGAAGAAGGGCAATGCCGCTTGTAAAGCTCTTTCGTCGAGTGCGCGATCATGACAGGACGCGAGGAAGAAGCCCCGGNTAACTNCGTGCCAGCAGCCGNNGTAAGAGGGGGGGGAAAGTGTTCTGNGGAATGACTGGGGGTAAAGGGNACGTAGGCGGTGAATNGGGTTGANAGTNAAAGTCGCCAAAAAGTGGNGGAATGCTCTCGAAACCAATTCACTTGAGTGAGACAGAGGAGAGTGGAATTTCGTGTGGAGGGGTGAAATCCGTAGATCTCCGAAGGAACGCCAAAAGCGAAGGCAGCTCTCTGGGTCCCTACCGACGCTGGGGTGCGAAAGCATGGGGAGCG…
denovo10015	Bacteria	FW8	TGGGGAATCTTGGACAATGGGCGAAAGCCCGATCCAGCAATATCGCGTGAGTGAAGAAGGGCAATGCCGCTTGTAAAGCCCTTTCGTCGGGTCGGCGATCATGACAGGACTCGAGGAAGAAGCCCCGGNTAACNCCGNNCCAGCAGCCGCGGTAAGACGGGGGGGGNAAGGGTCTTCGGAATGCCNGGGCGTAAAGGGCACGTAGGCGGTGAATCGGGTTGAAAGTGAAGGTCGCCAAAAAGTGGCGGAATGCTCTCGAAACNAATTCACTTGAGTGAGACAGAGGAGAGTGGAATTTCGTGGGTAGGGGTGAAATCCGTAGATCTACGAAGGAACGCCAAAAGCGAAGGCAGCTCTCTGGGTCCCTACCGACGCTGGGGTGCGAAAGCATGGGGAGCG…
denovo100150	Bacteria;Firmicutes;Bacilli;Lactobacillales;Lactobacillaceae;Lactobacillus	SW16	TAGGGAATCTTCCACAATGGACGAAAGTCTGATGGAGCAACGCCGCGTGAGTGAAGAAGGTTTTCGGATCGTAAAACTCTGTTGTTGGAGAAGAATGTATCTGATAGTAACTGATCAGGTAGTGACGGTATCCAACCAGAAAGCAACGGCTAACTACGGGCCAGCAGCNGCGGTAATACGTAGGTGGCAAGNGTNGTCCGGATTNATTGGGCGTAAAGCGAGCGCAGGCGGTTTCTTAAGTCTGNTGTGAAAGCCTTCGGCTCAACCGAAGAAGTGCATNGGAAACTGGGTAACTTGAGTGCGACAGAGGAAAGTGGAACTCCATGTGTAGCGGTGAAATGCGTAGATATATGGAGGAACACCAGTGGCGAAGGCGGCTGTCTGGTCTGTAACTGACGC…
denovo100151	Bacteria	FW16	TGGGGAATCTTGGACAATGGGCGAAAGCCCGATCCAACAATATCGCGTGAGTGAAGAAGGGCAATGCCTCTTGTACTGCTCTTTCGTCAGGTGCGCGATCGTGGCTGTCCTCGAGGACGACGCCCCGNCNACCTCCGNGNCCGNCGCCGNNGTAAGACGNGGGGCAAGTGTTCTTCAGAATTACTGGGCGTAAAGGGCCNGTAGGCGGTGATNCGGGTTNAAAGTGAAANTCGCCAAAAANTCGCGGNATGCNNTCAAAACAACANACTTGAGTGNGATAGAGGCGAGTGGAATTTCCGGTGTACGGGTGAAATCCGTAGATATACGAAGGAACGCCAAAAGCGAAGGCAGTCTTCTGGGCCCCTACTGACGCTGGGGTGCGAAAGCATGGGGAGCAAA…
denovo100152	Bacteria;Bacteroidetes;Flavobacteria;Flavobacteriales;Flavobacteriaceae;Flavobacterium	FW20	TGAGGAATATTGGTCAATGGGCGCAAGCCTGAACCAGCCATGCCGCGTGCAGGATGACGGTCCTATGGATTGTAAACTGCTTTTGTACGGGAAGAAACACCTCTTTGTAAAGGGTCTACGGTGTAGTGAAAGAATAGAGAGCGGCTAACCCCGTGCCAGGCCGCGGTAATACGNAGGATCCAAGCGTTATCCGGAATCATTGGGTTTAAAGGGTCCGTAGGCGGCCTAGTAAGTCAGTGGTGAAATCTCCCCGCTCAACGGGGNAACTGCCNTTGATACTGCTGGGCTTGAATTACTGGGAAGTAACTAGAATATGTAGTGTAGCGGTGAAATGCTTAGAGATTACATGGAATACCGATTGCGAAGGCAGGTTACTACCATTATATTGACGCTGATGGA…
denovo100153	Bacteria;Firmicutes;Bacilli;Lactobacillales;Streptococcaceae;Streptococcus	FW17	TAGGGAATCTTCGGCAATGGGGGCAACCCTGACCGAGCAACGCCGCGTGAGTGAAGAAGGTTTTCGGATCGTAAAGCTCTGTTGTAAGAGAAGAACGTGTGTGAGAGTGGAAAGTTCACACAGTGACGGTAACTTACCAGAAAGGGACGGCTAACTANGTGCCAGAGCNGCGTTAATCNGTAGGTNCCGAGCGTTGTCCGGATTTATGGGGGGTAAAGCGAGCGCAGGCGGTTTAATAAGTCTGAAGTTAAAGGCAGTGGCTTAACCATTGNTNGCTTTGGAAACTGGTAGACTTGAGTGCGGAAGGGGAGAGTGGAATTCCATGTGTAGCGGTGAAATGCGTAGATATAGGGAGGAACACCGGTGGCGAAAGCGGCTCTCTGGTCTGTAACTGACGCT…
denovo100154	Bacteria;Cyanobacteria;Cyanobacteria;Chloroplast;Streptophyta	SW20	TGGGGAATTTTCCGCAATGGGCGAAAGCCTGACGGAGCAATACCGCGTGAAGGTAGAAGGCCTACGGGGCATGAACTTCTTTTCCCGGAGAAGAAGCAATGACGGTATCCGGGGCATAAGCATCGGCTAACTCTGTGCCAGCAGNCGCGGNAAGANAGNGGNTGCAAGCGTTATCCGGAATGATTGGGNGTAAAGCGTCTGNAGGTGGCTTNTTANGTTCGCCGNNAAATCCCAGGGCTCAACCCNGGACAGGCGGTGGAAACTACCAAGCTGGAGTANGGTAGGGGCAGAGGGAATTTCCGGTGGAGCGGTGAAATGCGTAGAGATCGGAAAGAACACCAACGGCGAAAGCACTCTGCTGGGCCGACACTGACACTGAGGGACGAAAGCTAGGGGAGC…
denovo100155	Bacteria;Proteobacteria;Betaproteobacteria;Burkholderiales;Oxalobacteraceae	SW9	TGGGGAATTTTGGACAATGGGCGCAAGCCTGATCCAGCAATGCCGCGTGAGTGAAGAAGGCCTTCGGGTCGTAAAGCTCTTTTGTCAGGGAAGAAACGGGTTTGTCTAATACAGAGACCTAATGACGGTACCTTATGAATAAGCACCCGCTAACNANGTGCCAGCAGCCGCGGTAATACGTAGGGTGCAAGCGTTNGTCGGAATNACNGGGCGTAAAGCGTGCGNAGGCGGTTTNGTAAGTCCGTTGTNAAATCCCCGGGCTCAACCTGGGAAAGGCANTGGAGACTGCAAAGCTAGAGTATGGCAGAGGGGGGGGGAATTCCCCGTGGAGCGGTGAAATGCGTAGATATGTGGAAGAACACCGATGGCGAAGGCAGCCCGCTGGGTCGACACTGACAC…
denovo100156	Bacteria;Cyanobacteria;Cyanobacteria;Chloroplast;Streptophyta	SW10	TGGGGAATTTTCCGCAATGGGCGAAAGCCTGACGGAGCAATGCCGCGTGAAGGTAGAAGGCCTACGGGTCATGAACTTCTTTTCCCGGAGAAGAAGCAATGACTGTATCCGGGGAATAAGCATCGGCNAACTCTGTGCCAGCAGCCGCGGTAAGACAGAGGANGNAAGCGNTATCCTGNATGATTGGGAGTAAAGCGTCTGTAGGTGGCTTTTNAAGTTCGCCGTNAAATCACAGGGCTCAACNCTGGACAGGCGGTGGAAACTACNAAGCTGGAGTACGGTAGGGGCAGAGGGAATTTCCGGTGGAGCGGTGAAATGCGTAGAGATCGGAAAGAACACCAACGGCGCAAGCACTCTGCTGGGCCGACACTGACACTGAGAGACGAAAGCTAGGGGAGC…
denovo100157	Bacteria;Cyanobacteria;Cyanobacteria;Chloroplast;Streptophyta	SW5	TGGGGAATATTCCGCAATGGGCGAAAGCCTGACGGAGCAATGCCGCGTGGAGGTAGAAGGCCTACGGGTCATGAACTTTTTTTCCCGGGGAAGAAAAAATGACGGTATCCAGGGAATAAGCATCGGCNAACTCTGNGCCAGCAGCCGCGGTAAGNCAGNGGATGCAAGCGTTATCCGGAATGATTGGGCGTAAAGNGTCTGNAGGTGGNTTTGTAAGTANTCCGTCAAATCCCAGNGCTCAACCCTGGACAGGCGGTGAANACTACCAAGCTAGCGTACGGNAGGGGCAGATGGAATTTCCGGTGGAGCGATGAAATGCGTAGCGATCGGAAGGAACACCAACGGCGAAAGCACTCTGCTGGGTCGACACTGACACTGAGAGACGAAAGCTAGGGGAGC…
denovo100158	Bacteria	FW2	TGGGGAATCTTGGACAATGGGCGAAAGCCTGACCCAGCAATATCGCGTGAGTGAAGAAGGGCAATGCCGCTTGAAAAGCTCTTTCGTCGAGTGCGCGATCATGACAGGACTCGAGGAAGAAGCCCCGNCAAACTCCGTGCCAGCAGCCGCGGTAAGACGGGGGGGGCAAGTGTTCTNGGGAATGACGGGGCGTAAAGGGCACGTAGGCGGTGANTCGGGTNGAAAGTGAAAGTCGCCACNAAGTGGCGGAANGCTNTCGAAACCAANTNACTTGAGTGAGNCAGAGGAGAGTGGAATTTCGTGTGTAGGGGTGAAATCCGTAGATCTACGAAGGAACGCCAAAAGCGAAGGCAGCTCTCTGGGTCCCTACCGACGCTGGGGTGCGAAAGCATGGGGAGC…
denovo100159	Bacteria	FW3	TGGGGAATCTTGGACAATGGGCGAAAGCCCGATCCAGCAATATCGCGTGAGTGAAGAAGGGCAATGCCGCTTGTACAGCTCTTTCGTCGAGTGCGCGATCCTGACAGGACTCGGGGAAGTAGCCCCCGCTAACTCCGTGCCAGCAGCCGCGGTAAGACGGGGGGGGNAAGTGTTCTTCGGAATGANTGGGNGAAAAGGGCACGGGGGCGGTGAATCGGGNTGNNNGTGACAGTCGCNNAAAAGTGGCGGAATGCTCTNGAAACCAATTCACTNGAGTGAGNNAGAGGAGAGTGGAATTTCGGGTGTAGGGGTGGAATCCGTAGATATAAGAAGGAACACCAAAAGCGAAGGCAGCTCTCTGGGTCACTACTGACGCTGGGGTGCGAAAGCATGGGGAGC…
denovo10016	Bacteria;Firmicutes;Bacilli;Lactobacillales;Lactobacillaceae;Lactobacillus	FW3	TAGGGAATCTTCCACAATGGACGAAAGTCTGATGGAGCAACGCCGCGTGAGTGAAGAAGGGTTTCGGCTCGTAAAGCTCTGTTGGTAGTGAAGAAAGATAGAGGTAGTAACTGGCCATTATTTGACGGTAATTTATTAGAAAGTAACGGCTAACTACGTGCCAGCAGCCGCGGTAATACGTAGGTGNCAAGCGTTGTCCGGAATTATTGGGCGTAAAGNGAGTGCAGGCGGTTNAATAAGTCTGATGTNAAAGCCTTCGGCTNAACCGGAGAATTACATAAGAAACTGTTGATCTTGATTGCAGAAGAGGAGAGTGGAACTCCATGTGTAGCGGTGGAATGCGTAGATATATGGAAGAACACCAGAGGCGAAGGCGGCTCTCTGGGCTGCAACTGACGC…
denovo100160	Bacteria;Cyanobacteria;Cyanobacteria;Chloroplast;Streptophyta	SW11	TGGGGAATTTTCCGCAATGGGCGAAAGCCTGACGGAGCAATGCCGCGTGGAGGTAGAAGGCCTACGGGTCGTGAACTTCTTTTCTCGGAGAAGAAACCATGACGGTATCCCAGGAATAAGCATCGGCGANCTCTGTGCCAGCAGCCGCGGTAAGNCAGNGGNTGCAAGCGTTNTCCGGAATGATTGGGCGTNCAGCGGTCGNAGGTGGCNTGTNAAGGCCGCCGGCAAATCCCAGGGCNCAACCCTGGACAGGCGGTGGAAACTACCAAGCTGGAGTACGGNAGGGGGAGAGGGAATTTCCGGTGGAGCGGGGAAATGCAGTGAGGTCGGAAAGAACACCAACGGGGAAAGCACTCTGCTGGGCCGACACTGACACTGAGAGACGAAAGCTAGGGGAGC…
denovo100161	Bacteria;Proteobacteria;Betaproteobacteria;Burkholderiales;Oxalobacteraceae	SW2	TGGGGAATTTTGGACAATGGGCGCAAGCCTGATCCAGCAATGCCGCGTGAATGAAGAAGGCCTTCGGGTTGTAAAGCTCTTTTGTCAGAGAAGAAACGGACTTTTCTAATACAGAGGTCTAATGACGGTACCTTAAGAATACGCACCGGCTAACTACGNGCCAGCAGCCGCTGTAATACGTAGGGTGCAAGCGTTAATCGGAATTACTGGGCGTAAAGCGTGCGCAGGCGGTTTTGTAAGTCTGTTGTGAAATCCCCGGGCTCAACCTGGGAATGGCAATGGAGACTGCAAGGCTAGAGTTTGGTAGAGGGGGGTAGAATTCCAGGTGTAGCAGTGAAATGCGTAGATATGGGGAGGAACACCGATGGCGAAGGCAGCCCCCTGGGTCAAAACTGACGC…
denovo100162	Bacteria;Firmicutes;Bacilli;Lactobacillales;Lactobacillaceae;Lactobacillus	SW14	TAGGGAATCTTCCACAATGGACGAAAGCCTGATGGAGCAACGCCGCGTGAGTGAAGAAGGCTTTCGGATCGTAAAACTCTGTTGTCGGAGAAGAAGGTGTCTGATAGTAACTGATCAGGGAGTGACGGTATCCAACCAGAAAGCCACGGCTAACTACGTGCCAGCAGCCGCGGTAANACGTAGGTGGNAAGCGTTGNCCGGAATNATTGGGCGTAAAGCGGGCGCAGGCGGTTTTTTAAGTCTGATGTGAAAGCCTTCGGCTCAACCGAAGAANGGCATCGGAAACTAGGAAGCTTGAGTGCGGAAGAGGACAGTGGAACTCCATGTGTAGCGGTGAAATGCGTAGAGATAGGGAAGAACACCAGTGGCGAAGGCGGCTGTCTGGTCTGTAACTGACGC…
denovo100163	Bacteria;Firmicutes;Bacilli;Lactobacillales;Lactobacillaceae	FW19	TAGGGAATCTTCCACAATGGACGAAAGTCTGATGGAGCAACGCCGCGTGAGTGAAGAAGGTCTTCGGATCGTAAAACTCTGTTGTTAGAGAAGAACAAGTGTGAGAGTAACTGTTCATTCGATGACGGTATCTTACGAGCAAGTCACGGCTAACTACGTGCCAGCAGCCGCGGTAATACGGTAGTGGCAAGCGTTGTCCGGANTTANTGGGNGTAAAGGGAANGNAGGCGGTNTTNTAAGTTNGATGTGAAAGCCTTCGGCTTAACCGGAGTANNGCATTGGAAACTGGAAGACTTGAGTGCAGAAGAGGAGAGTGGAACTCCATGTGTAGCGGTGAAATGCGTAGATATATGGAAGAACACCAGTGGCGAAGGCAGCTCTCTGGGCTGTAACTGACGC…
denovo100164	Bacteria;Cyanobacteria;Cyanobacteria;Chloroplast;Streptophyta	SW3	TGGGGAATTTTCAGCAATGGGCGAAAGCCTGACGGAGCAATGCCGCGTGAAGGTAGAAGGCCTACGGGTCATGAACTTCTTTTCCCGGAGAAGAAGCAATGACGGTATCCGGGGAATAAGCATCGGCTAACTCTGTGCCAGCAGCCGCGGTAAGACAGAGGATGNNAGAGTTATCCGGAATGATTGGGCGTAAAGCGTCTGTAGGTAGCGTTTTAAGTTCGCCGTCAAATCCCAGGGCNCAACCCTGGACAGGCGGTGGAAACTANCAAGCTGGAGTACGGNAGGGGCAGAGGGAATTTCCGGTGTAGCGGTGAAATGCGTAGAGATAGGAAAGAACACCAACGGCGAAAGCAGTTTGCTGGGCCGACACTGACACTGAGAGACGAAAGCTAGGGGAGC…
denovo100165	Bacteria	SW15	TAGGGAATTTTCCACAATGGACGAAAGTCTGATGAAGCAATACCGCGTGAATGATGAAGGTCATACAAGATTGTAAAGTTCTTTTATTGGGGACGACATGTAGGAAAAGGCAGTGGTTCTTATTTGACGGTACCCTTTGACTAATGACCNGNTAACNAGGTGCCAGCNGNCNCNGTAATAGANAGGATGNANGCGNTGTCCGGNTTAGCTGGGCGTAAAGCNATNNNAGGCGGCNTTAACANGCTGANGNNAAAGACAACNGNTTAACGGTGGNTTGCATGGAAACTGGAAGTCTAGAGTATAGTAGAGGGTTTTGGAACTTCATGTGGAGCGGTGAAATGCGTAGATATAGGGAAGAACACCAGAGGCGAAGGCGAGAACCTAGGCTATAACTGACGC…
denovo100166	Bacteria	SW14	TGGGGAATATTACGCAATGGGCGAAAGCCCGACGGAGCAATGTCGCGTGGGGGAAGAAGGGCAATGGGTCTTGAACATTTTTTCCGGGAAGAGAACAAATGACGGTGGCCGGGAAGTAAGCATCCGNGAANACTGNGTNAGAAGCCGCGGNAAGACAGGGGAGGNGNGNGTTATCCGGAANGATTGGGCGCNAAGAGTGTCAGGTGGCTTTATAAGTTCTGNNNGAAANCCCCGNGCTAACNCNGGGAAGGCGGTGAAAACTAACNCNCTNGAGTACGGTAGGGGCAGAGGGAATTTCCGGTGTAGGGATGAAATGCGTAGAGATATGAAGGAACACCAACGGCGAAGGCACTTTGCTGGGTCCACACTGACACTGAGGGACGAAAGCTAGGGGAGCAA…
denovo100167	Bacteria;Cyanobacteria;Cyanobacteria;Chloroplast;Streptophyta	SW3	TGGGGAATTTTCCGCAATGGGCGAAAGCCTGACGGAGCAATGCCGCGTGAAGGTAGAAGGCCTACGGGTCATGAACTTCTTTTCCCGGAGAAGCAGCAATGACGGTATCCTGGGAATAAGCATCGGCTANCTCTGTGCCCGCAGCCGCGGTAAGACAGAGGATGCANGCGTTNTCCGGNNTNATTGGGGGTAAAGCGTCTGTAGGTGGCGNTNTAAGTGCGCNGTCAAAGCCCAGGGCTCAACCCTGGACAGGCGGTGGAAACTACCAAGCTGGCGTACGGTAGGGGAGGAGGGAAGTTCCGGTGGAGCGGTGAAATGCGTAGAGATCGGAAAGAACACCAAAGGCGAAAGCACCCTGCTGGGCCGACACTGACGCTGAGAGACGAAAGCTAGGGGAGC…
denovo100168	Bacteria;Firmicutes;Bacilli	SW4	TGGGGAATCTTCCACAATGGACGAAAGTCTGATGGAGCAACGCCGCGTGAGTGAAGAAGGCTTTCGGATCGTAAACCTCTGTTGTCGGAGAAGAATGTATCTGATAGTAACTGATAAGGTAGTGACGGTATCCAACGAGAAAGCCACGGCTAACTNAGTGCCAGCAGCCGCGGTAANACGTAGGTGGCAAGCGTTGTCCGGNATTATTGGGCGTAAAGCGNNCGNAGGCGGTTTNTTAAGTCCGNTGTGAAAGCCNTNGGCTCAACCGAAGAAGNGCANCGGAAACTGGGAAGCTTGAGTGCGGAAGAGGAAAGTGGAACTCCAGGTGTAGCGGTGAAATGCGTAGAGATAGGGAAGAACACCAGTGGCGAAGGCGGCTGTCTGGGCTGAAACTGACGC…
denovo100169	Bacteria;Firmicutes;Bacilli;Bacillales;Staphylococcaceae;Staphylococcus	FW10	TAGGGAATCTGCCGCAATGGACGAAAGTCTGACGGAGCAACGCCGCGTGAGTGATGAAGGTTTTCGGATCGTAAAACTCTGTTATTAGGGAAGAACAAATGTGTAAGTAACTGTGCACATCTTGACGGTACCTAATCAGAAAGCCACGGNTAACTACGTGCCANCAGCCGCGGTAATACGTAGGTGGCAAGCGTTATCCGGAATTATTGGGCGTAAAGCGCGCGTAGGCGNNTTCTTAAGTCTGATGTGAAAGCCCACGGCTCAACCGTGGAGGNTCATTGGAAAATGGGAAACTTGCGTACAGAAGAGGAAAGGGGAATTCCATGTGTAGCGGTGAAATGCGCAGAGATATGGAGGAACACCAGTGGCGAAGGCGACTTTCTGGTCTGTAACCGACGC…
denovo10017	Bacteria;Cyanobacteria;Cyanobacteria;Chloroplast;Streptophyta	SW2	TGGGGAATTTTCCGCAATGGGCGAAAGCCTGACGGAGCAATGCCGCGTGAAGGTAGAAGGCCTACGGGTCATGAACTTCTTTTCCCGGAGAAGCAGCAATGACGGTATCCGCGAAGTAAGCATCGGCTNACTCTGNGCCAGCAGCCGCGGTNAGACAGAGGATGCAAGCGTTATCCGGAATGATTNGGCGTNTAGCGGCTGTGGNGGCTTTTTAAGTTCNCCGNCAAATCCCAGGGCNCAACCNTGGACAGGCGGTGGAAACTACCAAGCTGGAGTNCGGTAGGGGCAGATGGAATTTCCGGTGGAGCGGTGAAATGCGTAGAGATAGGAAAGAACACCAACGGCGAAAGCAGTCTGCTGGGCCGACACTGACACTGAGAGACGAAAGCTAGGGGAGCG…
denovo100170	Bacteria	FW19	CCAAGAATATTCCGCAATGGGGGAAACCCTGACGGAGCGACACTGCGTGAATGATGAAGGCCTTCGGGTTGTAAAGTTCTTTTATAAAGGAAGAATAAGTTGGGTAGGAAATGATTCAATGATGACGGTACTTTATGAATAAGTCCCGGCTAATTACGGGCCAGCAGCCGCGGTAATACGTAAGGGACGAGCGTNATTCGGAATTACTGGGNGTAAAGGGNGTGTAGGAGGCCGNTTAGGCTGAGTGTTAAAGACTGGGGCTCAACNCANGAAAGGCATTNAGAACCGGTTGGCTAGAGTCTGGTGGAAGACAGCGGAATTTCCTGTGGAGCGGTGGAATGCGTAGATATGGGAAGGAACACCAAAGGCGAAGGCAGCTTTCTATGCCGAGATTGACGC…
denovo100171	Bacteria;Firmicutes;Bacilli;Lactobacillales;Lactobacillaceae;Lactobacillus	SW6	TAGGGAATCTTCCACAATGGACGAAAGTCTGATGGAGCAACGCCGCGTGAGGGAAGAAGGTTTTCGGATCGTAAAACTCTGTTGTTGGAGAAGAATGTATCTGATAGTAACTGATCAGGTAGTGACGGTATCCAACCAGAAAGCCACGGCTAACTACGTGCCAGCAGCCGCGGTAATANGTAGGTGGCAAGNTTTGTNCGGATTTATTGGGCGTAAAGCNAGCGNNGGCGGTTTTTTAAGTCNGCTGTNAAAGCCTTCGGCTCAACCGAAGAAGNGCAGCGGAAACTGGGAAACTTGAGTGCAGAAGAGGACAGTGGAATGTCATGTGTAGCGGTGAAATGCGTAGATATATGGAAGAACACCAGTGGCGAAGGCGGCTGTCTGGTCTGTAACTGACGC…
denovo100172	Bacteria	FW3	CCAAGAATATTCCGCAATGGGGGAAACCCTGACGGAGCGACACTGCGTGAATGATGAAGGCCTTCGGGTTGTAAAGTTCTTTTAGAAAGGAAGAATAAGTTGGGTAGGAAATGATTCAATGATGACGGTACTTTATGAATAAGTCCCGGCTAATTACGTGCCAGCAGCCGCGGTAATACGGAAGGGNCGAGCGTTANTCGGAATTACTGGGCGTAAAGGGCGTGNAGGCGGCNGGTTAGGTTGNGTGTTAAAGACTGGGGCTCAACCTNNGAANTGCATTTAGAACCGGTTAGCTAGAGTCTGGTGGAAGAGAGCGGAATTCCCTGTGTAGCGGTGGAATGCGTAGATATGGGAAGGAACACCAGAGGCGAAGGCAGCTGTCTGGGCCGAGATTGACGC…
denovo100173	Bacteria	FW6	TGGGGAATCTTGGACAATGGGCGAAAGCCCGATCCAGCAATATCGCGTGAGTGAAGAAGGGCAATGCCGCTTGTAAAGCTCTTTCGTCGAGTGCGCGATCATGACAGGACTCGAGGAAGAAGCCCCGGCTAACTCCGTGCCAGCGGCCGCGGTAAGAGGGGGGGGCAAGTGNTCTTCGGAATGACTGGGCGTGAAANGGCACGTAGGCGGTGAATCGGGTTGAAAGNGAAAGTCGCCAAAAAGTGGCGGAATGCTCNCGAAACCAATNANCTTGAGTGANNCAGGGGAGAGTGGAATTTCCGGTGGAGGGGTGAAATCCGTAGATCTACGAAGGAACGCCAAAAGCGAAGGCAGCTCTCTGGGTCCCTACCGACGCTGGGGTGCGAAAGCATGGGGAGC…
denovo100174	Bacteria	FW16	TGGGGAATCTTGGACAATGGGCGAAAGCCCGATCCAGCAATATCGCGTGAGTGAAGAAGGGCAATGGCTCGTGTAAAGCTCTCTCGTGGAGTGCGCGAGCAGGACAGAGCAGGAGGAAGAAGCGCCGGCTAGTNCGGCCAGCAGNGGCGGNNAGAGGGGGNGGGGGGNGAGGGTATTCTGGGTGTCNAGNGNAANAGGGCGNGTGGCGGNGAANCGGGATGANAGTAANCGNGGGCAAAAGNGNGGGANTGCTNTTGAAACCAANTCNCNTGAGTGAGACAGAGGAGAGTGGAATTCCGTGTGTAGGGGTGAAATCCGTAGATATTCGGAGGAACACCAGAGGCGAAGGCAGCTCACTGGGTCCATACTGACGCTGGGGTGCGAAAGCATGGGGAGCGA…
denovo100175	Bacteria	FW19	TGGGGAATCTTGGACAATGGGCGAAAGCCCGATCCAGCAATATCGCGTGAGTGAAGAAGGGCAATGCCGCTTGTAAAGCTCTTTCGTCGAGTGCGCGATCATGACAGGACTCGAGGAAGAAGCCCCGGCTAACTCCGTGCCAGCAGCCGCGGNAAGACGGGGGGGGCAAGTGTTCTTCGGAANGACTGGGCGTAAAGGGCACGGAGGCGGTGAATCGGGTTGAAAGTGAAAGTCGCCAAAAAGTGGCGGNATGCTCTCGAAACCAATTCANTTGANTGAGACAGAGGAGAGTGGAATTTCGTGTGTAGGGGTGCAATCCGTAGCTCTACGAAGGATCGCCTAAAGCTAAGGCAGCTCTCTGGGTCCCTACCGACACTGGGGTGCGAAAGCCTGGGGAGC…
denovo100176	Bacteria	FW19	CCAAGAATATTCCGCAATGGGGGAAACCCTGACGGATCGACACTGCGTGAATGATGAAGGCCTTCGGGTTGTAAAGTTCTTTTATAAAGGAAGAATAAGTTGGGTAGGAAATGATTCAATGAGGACGGTACTTTATGAATGAGTCCCGGCTNATTACGTGCCAGCAGCCGCGGTAATANGTAAGGGACGAGCGTTNTTCGGAATTACTGGGCGTAAAGGGCGTTNAGGCGGCNGATNAGGNNGAGTGTTAAANACNGGGGNNCAACTCCAGAAAGGCATGCAGAACCGGTTTGCTAGAATCTGGTGGAATACAGCGGAATGTCCTGTGTAGCGGTGGAATGCATAGATATGGGAAGGAACACCAAAGGCGAAGGCAGCTGTCTATGCCGAGATTGACGC…
denovo100177	Bacteria	FW6	TGGGGAATCTTGGACAATGGGCGAAAGCCCGATCCAGCAATATCGCGTGAGTGAAGAAGGGCAATGCCGCTTGTAAAGCTCTTTCGTCGAGTGCGCGATCATGACAGGACTCGAGGAAGAAGCCCCGGCTAACTCCGTGCCAGCAGCCGCGGTAAGACGGGGGGGGCAAGTGTTCTNCGGAATGAATGGGCGTAAAGGGCACGNAGGCGGTGAATCNGGTTGNAAGGGAAAGTCGCCAAAAAGNGGANGAATGCTCGCGAAACNAANTCACTTGATTGAGACAGAGGAGAGTGGAATTTCGTGTGTAGGGGTGAAATCCGTAGATCTACGAAGGAACGCCAAAAGCGAAGGCAGCTCTCTGGGTCCCTACCGACGCTGGGGTGCGAAAGCATGGGGAGC…
denovo100178	Bacteria;Cyanobacteria;Cyanobacteria;Chloroplast;Streptophyta	FW10	TGGGGAATTTTCCGCAATGGGCGAAAGCCTGACGAAGCAATGCAGCGTGGAGGTGGAAGGCCTACGGGTCGTCAACTTCTTTTCTCGGAGAAGAAACAATGACGGGATCTGAGGACTAAGCATCGGCTAACTCNGTGCCAGCAGCCGCGGTAAGACAGAGGATGCAAGCGTTATCCGGAATGATTGGGCGTAAAGCGTCTGNAGGTGGANTTTCAAGTCCGCCGTCGAATCCCNGGGCTCAACCCTGGACNGACGGNGGAAANCANCAAGCTGGAGTACGGNAGGGGCAGAGGGAATTTCCGGTGGAGCGGTGAAATGCATTGAGATCGGAAAGAACACCAACGGCGAAAGCACTCTGCTGGGCCGACACTGACACTGAGAGACGAAAGCTAGGGGAGC…
denovo100179	Bacteria	SW6	TGGGGAATCTTGGACAATGGGCGAAAGCCCGACCCAGCAATATCGCGTGAGTGAAGAAGGGCAATGCGGCTTGTAAAGCTCTTTCGTCGAGTGCGAGATCATGACAGGACTCGAGGAAGAAGCCCCGGCTAACTCCGCGNCAGCNGCCGCGGTAAGACGGGGGGNGCNAGTGTTCNTCGGANGTCGGGGCGTAANGGGACGNAGGCGGTNAAACGGGTTGAGNGAGAGTNGGGCAAAAATGGGGGAATGCNNTCGAAACCAATNCGCTTGAGTNAGGCAGAGGAGAGTGGAATTTCGGGTGTAGCGGTGAAATCCGTAGATCTAGGAAGGAACGCCAACGGCGAAGGCAGCTCGCTGGGTCCATACCGACGCTGAGGTGCGAAAGCATGGGGAGCAAACA
denovo10018	Bacteria	FW3	TGGGGAATCTTGGACAATGGGCGAAAGCCTGATCCAGCAACATCGCGTGAGTGAAGAAGGGCAATGCCGCTTGTAAAGCTCTTTCGTCGAGTGAGCGATCATGACAGGACTCGAGGAAGAAGTGACGGTAACNNCGGCAAACAGCCGCGGNAAGNCGGGGGGGGCNAGNGTTCTTANGAATGTGGGCGNNTAGNGAGCGTAGGGGGGTGNNNCGGGTTGCGNGTGAANGCGGNNAAAACTGGGGGAANGCTNTCGAAACTNACTGACTTGAGTGNGGNAGAGGAGAGTGGAATTTCGTGTGTAGCGGTGAAATGCGTAGATCTACGGAGGAACACCAGAGGCGAAGGCAGCTCTCTGGTCCCCAACCGACGCTGAGGTTCGAAAGCGTGGGGAGCAAACA
denovo100180	Bacteria	SW15	TAGGGAATTTTCCACAATGGACGAAAGTCTGATGGAGCAATCCCGCGTGAATGATGAAGGTCCTACAAGATTGTAAAGTTCTTTTATTGGGGAAGAAATGTAAGAAAAGGAAATGTTTCTTATTTGACGTTACCCTTTGAATACGTATCGGCTAACTATGTGNCAGCAGNCGCGGTAATACATAGGANGCAAGCGTTANCCGGATGTACTGGGCGTAAAGCGAGCGCAGGNGGATTTACAAGTCTGATGTTAAAGACAACTGCTNAACGGTTGTNTGCATTGGAAACTGTAAGACTAGAGTATAGTAGAGGGTTTTGGAACTCCATGTGGAGCGGTGGAATGCGTAGATATATGGAAGAACACCAAAGGCGAAGGCGAAAACTTAGGCTATAACTGACG…
denovo100181	Bacteria;Proteobacteria;Gammaproteobacteria	FW18	TGGGGAATATTGCACAATGGGGGGAACCCTGATGCAGCCATGCCGCGTGTGTGAAGAAGGCCTTCGGGTTGTAAAGCACTTTTAGCGCGGAGGAAAGGTTAGTAGTTAATACCTGCTAGCTATGACGTTACTCGCAGAAGAAGGAACGGCTAACTCCGTGNCAGCNGCNGCGGTCATACGGAGTGGTCNGAGCGTTAANANGAATTACTGGTCGNAAAGGTGGCGAAGGCGGNCTGTTAAGCGAGATGTGAAAGCCCCGGGATTAACCNGGGAAGAGCATTTTGAACTGGCAGACTAGAGTCGTTTAGAGGGGGGTAGAAGTTCAGGTGTAGCGGTGAAATGCGTAGAGATCTGAAGGAATACCGGTGGCGAAGGCGGCCCCCTGGACAAAGACTGACG…
denovo100182	Bacteria;Proteobacteria;Gammaproteobacteria;Alteromonadales	FW18	TGGGGAATATTGCACAATGGGGGGAACCCTGATGCAGCCATGCCGCGTGTGTGAAGAAGGCCTTCGGGTTGTAAAGCACTTTCAGCGAGGAGGAAAGGTTAGTAGTTAATACCTGCTAGCTATGACGTTACTCGAAGAAGAAGGACCGGCTAACTCCGTGCCAGCAGCCGCGGTAANACGGAGGGGCCGAGCGTTNATCGGAATTACTGNGCGGAAAGCGTGCGCAGGCGGTCTGTTAAGCGAGATGTGAAAGCNCCGGGCTTAACCTGGGAANAGCATGTGAACTGGCAGACTAGATTCTTGTAGATGTGTGTAGAATTTCAGGTGTAGCGGTGAAATGCGTCGCGATCTGAAGGAATACCGGTGGCGAAGGCGGCCCCCTGGACAAAGACTGACGCT…
denovo100183	Bacteria;Cyanobacteria;Cyanobacteria;Chloroplast	SW20	TGGGGAATATTCCGCAATGGGCGAAAGCCTGACGGAGCAATGCCGCGTGGAGGTAGAAGGCCTACGGGTCATGAACTTTTTTTCCCGGAGAAGAAAAAATGACGGTATCCGGGGAATAAGAATCGGCTAACNCNGTGCNAGAGCCGNNGTAAGACAGAGGATGCAAGCGTTATCCGGAATGATNGGGCGTAAAGNGTCTGTAGGTGGCTTTTTAAGNTCTNCGNCAAATCCCAGGGCTCAACCCTGGACAGGCGGTGAAAACTANCAATCTAGAAGTACGGTAGGCGCATAGGAATTTTCCTATGGAGCGATAAAATGCGTAGTGATCGGAAGGAACACCAACCACGAAAGTACTCTGCTGGTCCAACACTGACACTGAGAGACGAAAGCTAGTGGAGC…
denovo100184	Bacteria;Proteobacteria;Gammaproteobacteria;Enterobacteriales;Enterobacteriaceae	SW8	GGGGGAATATTGCACAATGGGCGCAAGCCTGATGCAGCCATGACGCGTGTATGAAGAAGGCCTTCGGGTTGTAAAGTACTTTCAGCGGGGAGGAAGGCGATAAGGTTAATAACCTTGTCGATTGACGTTACCCGCAGAAGAAGCACCGGCTAACTCCGNGCCAGNAGCCGCGGTAATACGGAGGGTGCGAAGCGTTCATCGGAATNANTGGGCGTAAAGCGNNCGNAGGCGGNCNGTNAAGTCAGATGTGAAATCCNCGGGCTNAACCTGGGACAGNNGTTGNAGAGTGGGAGGCTAGGGTATCGTTGAGGGAAGTTGAATTCCAGCTGAAGCGGTAGAATGTGTAGAGATCGGGAGGAATACCGGTAGCTAAGGCGGCCCCCTGGCCGAAGCCTGCCG…
denovo100185	Bacteria	FW18	TGGGGAATTTTCCGCAATGGGCGAAAGCCTGATGGAGCAATGCCGCGTGGGGGTGGAAGGGCTACGGGTCGTCAAATTCTTTTCTCTGGGATGAAAGAATGACGGTATCTGCGGAATAAGAATCGNCGANANCTGTGCNAGANGACGCGGTGNGAGAGAGGGNGCAAGCGTTTCCGGAATGATNGGGCGTAAAGGGGCGTAGGTGGCGTTTCAGGNNGGAGTNAAATACCAGGNCNAAAGNCTGGACATGCGGTNGAAACCACTAAGCTTGAGTNCGGTAGAGGCAAGTGGAATTTCCTGTGGAGCGGTGAAATGCGTAGATCTACGAAGGAACGCCAAAAGCGAAAGCACCCTTCTGGGTCGACACTGACACTGAGGTGCGAAAGCTAGGGGAGCAAA…
denovo100186	Bacteria;Firmicutes;Bacilli;Lactobacillales;Lactobacillaceae	SW9	TAGGGAATCTTCCACAATGGACGAAAGTCTGATGGAGCAACGCCGCGTGAGTGAAGAAGGTTTTCGGATCGTAAAACTCTGTTGTTGGAGAAGAATGTATCTGATAGTAAATGATCAGGTAGTGACGGTATACACCCAGAAAGCCAAGGCTNAATACGTGCCANAAGCCGCGGTAAAACGTAGGTGGCAAGCGTTGTCCGGNTNTATNGGGCGGAAAGCGCGCGCAGGCGGTTTCTTAAGTCTGNTGTGAAAGCCNTCNGCTCAACCGNNGANGTNCATCGGAAACTGTGAAACTTGAGTGCAGTAGAGGACAGTGGAACTCCATGTGTAGCGGTGGAATGCGTAGATATATGGAAGAACACCAGTGGCGAAGGCGGCTGTCTGGTCTGTAACTGACGC…
denovo100187	Bacteria	FW18	CCAAGAATATTCCGCAATGGGGGAAACCCTGACGGAGCGACGCTGCGTGAATGATGAAGGCTTTCGAGTTGTAAAGTTCTTTTATAAAGGAAGAATAAGTCTGGTAGGAAATGATCAGATGATGACGGTACTTTATGAATAAGTCCCGGCTAATTACGTGCCAGCAGCCGCGGTAATACGTAAGGGACGAGCGTTATTCGGAATTACTGGGCNNAAAGGGCTGTAGGCGGTTGATTAGGCTGAGTGTTAAAGACTGGGGCTTAACTCCANCAAAGNATTCAGAACAGGGCATCTAGAATAGAGTGGAGGGTAGCGGAATTTCCGGGGTAGCGGTGAAATGAATAGATATTGGAAGGAACACCAAAGGGGAAGGCAGATTTTTATGCTAAGATTGACGTT…
denovo100188	Bacteria;Cyanobacteria;Cyanobacteria;Chloroplast;Streptophyta	SW13	TGGGGAATTTTCCGCAATGGGCGAAAGCCTGACGGAGCAATGCCGCGTGGAGGTAGAAGGCCCACGGGTCGTGAACTTCTTTTCCCGGAGAAGAAGCAATGACGGTATCTGGGGAATAAGCATCGGCTAACTCTGTGCCAGCAGCCGCGGTAATACAGAGGATGCAAGCGTTATCCGGAATGATTGGGCGTAAAGCGTCTGTAGGTGGCNTTTTAAGTCCGCCGGCAAATCCCAGGGCNCAACTCTGGACAGGCGGNCGAAACTACCAAGCTGGAGTNCGGTAGGGGAAGGGGGAATTTCCGGTGGAGCGGTGAAATGCGTAGAGATCGGAACGAACACCAACGGCGAAGGCACTCTGCTGGGCCGACACTGACACTGAGATACGAAAGCTAGGGGAGC…
denovo100189	Bacteria;Cyanobacteria;Cyanobacteria;Chloroplast;Streptophyta	FW4	TGGGGAATTTTCCGCAATGGGCGAAAGCCTGACGGAGCAATGCCGCGTGGAGGTGGAAGGCCTACGGGTCGTCAACTTCTTTTCTCGGAGAAGAAACAATGACGGTATCTGAGGAATAAGCATCGGCTAACTCTGTGCCAGCAGCCGCNGTAAGACAGAGGATGCAAGCGTTCGCCGGAATGATTGGGCGTAAAGCGTCTGTAGGTGGCTTNTCAAGTCCGCCGTCAAATCCNAGGGCTCAACCCTGGACAGGCGGTGGAAACTACCNAGCTGGAGTACGGTAGGGGTAGAGGGAATTTCCGGTGGGGCGGTGAAATTCAGTTAGATCGGAAAGAACACCAACGGCGAAAGCAATCTGCTGTGCCGACACTGACACTGAGAGACGAAAGCTAGGGGAGC…
denovo10019	Bacteria;Proteobacteria;Betaproteobacteria	FW18	TGGGGAATTTTGGACAATGGGCGCAAGCCTGATCCAGCAATGCCGCGTGAGTGAAGAAGGCCTTCGGGTTGTAAAGCTCTTTTGTTAGGGAAGAAAAGGTTGGCAATAATACTGCCAGCTGATGACGGTACCTAAAGACTAAGCACCGGCTAACTANGTGCCAGCAGCCGCGGTNATANGTAGGGTGCAAGCGTTANTCGGAATTACTGGGCGTAAAGCGTGCGCAGGCGGTTTGAGAAGACNGTCGTGAAATCCCCGAGCTCAACGTGGGAACTGCGATGGAAACTGTCAGACTAGAAGATGTCAGAGGGAGGTGGAATTCCACGTGTAGCAGTGAAATGCGTAGATATGTGGAGGAATACCGGTGGCGAAGGCGGTCTCCTGGGATAATATTGACGC…
denovo100190	Bacteria;Firmicutes;Bacilli;Lactobacillales;Leuconostocaceae;Weissella	SW11	TAGGGAATCTTCCACAATGGGCGCAAGCCTGATGGAGCAACGCCGCGTGTGTGATGAAGGGTTTCGGCTCGTAAAACACTGTTATAAGAGAAGAACGGCACTGAGAGTAACTGTTCAGTGTGTGACGGTATCTTACCAGAAAGGAACGGCTAAATACGTGCCAGCAGCCGCGGTAATACGTATGTTCCAAGCGTTATCCGGATTTATTGGGCGTAAAGCGAGCGCAGACGGTTATTTAAGTCTGAAGTGAAAGCCCTCAGCTCAACTGAGGAATGGCTTTGGAAATGGAAGGATTGAGGGGCGTAGGAGAAAGGGGAAATTCCTTGTGAGCGGTTGAATTCGTAGGTATTAGGGAGAAACCCAGGTGGGAAAGCCGCCTTCTGGGCCGTTACCGGCGGT…
denovo100191	Bacteria	FW4	TGGGGAATCTTGGACAATGGGCGAAAGCCCGATCCAGCAATATCGCGTGAGTGAAGAAGGGCAATGCCGCTTGTAAAGCTCTTTCGTCGAGTGCGCGATCATGACAGGACTCGAGGAAGAAGCCCNGGCTAACTCCGTGGCAGCAGCCGCGGTAAGACGGGGGGGGCAANGGTTCTTCGGAATGACTGGGCGTAAAGGGAACGTAGGCGGTGAATNGGGTTGAAAGNGAAAGTCGCCAAAAAGNGNNGGAATGCTCTCGAAACCANTTCACTTGAGTGAGCCANAGGAGAGTTGAATTCCGTTTGTAGGGGTTAAATCCTTAGATCTACGCAGGAACGCCAAAAGCGAAGGCAGCTCTCTGGGTCCCTACCGACGCTGGGGTGCGAAAGCATGGGGAGC…
denovo100192	Bacteria	FW16	TGGGGAATCTTGGACAATGGGCGAAAGCCAGATCCAGCAATATCGCGTGAGTGAAGAAGGGCAATGCCGCTTGTAAAGCTCTTTAGTAGAGTGCGCGATAATGACAGGACTCGAGGAAGAAGCACCGGCTAACTCCGTGCCAGCAGCCGAGGTAAGACGGGGGGGGNAAGTGTTCTTCGGAATGNCTGGGCGTAAAGGGCANGTAGGAGGTGAATCGGGTTGAAAATGAAAGTCGCCAAAAAGTGGCGGAATGCTCTCGAAANCAATTCACTTGAGTGAGACAGAGGAGAGTGGAATTTCGTGTGTAGGGGTGAAATCCGTAGATCTACGAAGGAACGCCAAAAGCGAATGCAGCTCTCTGGGTCCCTACCGACGCTGTGTTGCGAAAGCATGGGGAGC…
denovo100193	Bacteria;Proteobacteria;Alphaproteobacteria;Rhodobacterales;Rhodobacteraceae	SW13	TGGGGAATCTTAGACAATGGGGGCAACCCTGATCTAGCCATGCCGCGTGAGTGATGAAGGCCTTAGGGTTGTAAAGCTCTTTCAGCTGGGAAGATAATGACGGTACCAGCAGGAGAAGCCCCGGCTAACTCCGTGCCAGCAGCCGCGGTAATACGGAGGGGGCTAGCGTTGTTCGGAATTACTGGGCGNANAGCGCACGTAGGAGGNCTGGTAAGTCAGAGGTGAAATCCCAGGGCGCAACCCTGGAANTGCCNTTGAAACTATCANTCTGGAGTTCGAGAGAGGTGAGGGGAATTCCGAGTGGAGCGGTGAAATGCGTAGATATTGGGAAGAACACCAGTGGCGAAGGCGGCTCGCTGGATCGATACTGACACTGAGGTGCGAAAGCGTGGGGAGCAA…
denovo100194	Bacteria;Proteobacteria;Betaproteobacteria;Burkholderiales;Oxalobacteraceae	SW1	TGGGGAATTTTGGGCAATGGGCGAAAGCCTGATGCAGCAATGCCGCGTGAGTGTAGAAGGCCTTCGGGTTGTAAAGCTCTTTTGTCAGGGAAGAAACGGGTATGTCTACTACAGAAACATAATGACGGTACCTGAAGCATAAGGACGGGCTAACTANGTGCCAGCAGCCGCGGTAATACNTAGGGTGNAAGAGTTANTCGGAATTAGTGGGCGTAAAGCGTGCGCAGGTGGTTTTGTAAGTCTGTTGTGAAATCCCCGGGCTCAACCTNGGAATGGCNGTGGAGACTGCAAGGCTAGAGTTTGGTAGAGGGAGGTAGAATTTCCGGTGTAGCAGTGAAATGCGTAGATATGGGGAGGAACACCGATGGCGAAGGCACCCTCCTGGGTCAAAACTGACGC…
denovo100195	Bacteria	SW16	TGGGGAATCTTGGACAATGGGCGAAAGCCCGATCCAGCAATATCGCGTGAGTGAAGAAGGGCAATGCCGCTTGTAAAGCTCTTTCGTCGAGTGCGCGATCATGACAGGACTCGAGGAGGAAGCCCCGGCTAACTCCGTGCNAGCAGCCGCAGTAAGACGGGGGGCANGTGTGNTTCGGAATGACTGGGCGTAAAGGGCACGTAGGCNGGGAATNGGGGTGAAAGTGANAGNNGCCANAAAGTGGNGGAATGCNCTCGAAACCAATTCACTTGAGTGAGACAGAGGAGAGTGGAATTTCGTGTGTAGGGGTGAAATCCGTAGATCTACGAAGGAACGCCAAAAGCGAAGGCACCTCTCTGGGTCCCTACCGACGCTGGGGTGCGAAAGCATGGGGAGCGA…
denovo100196	Bacteria	FW16	TGGGGAATCTTGGACAATGGGCGAAAGCCCGATCCAGCAATATCGCGTGGGTGAAGAAGGGCAATGCCGCTTGTACAGCTCTTTCGTCGGGTGCGCGATCATGACAGGACTCGGGGAAGCAGCCCCGTCTAACTGCGTGCAGCAGCCGCGGTNAGACGGGGGGGGNAAGTNTTCTTCGGANTGACGGGGCGTAAAGGGCACGGAGGCGGTGAATCGGGNNGAAANTGAANGTNGCCNAAAAGTGGCGGAATGCTCTCGAAACCANTTCACTTGAGTGCGACAGAGGAGCGTGGAATTTCGTGTGTAGGGGTGAAATCCGTAGAGCTACGAAGGAACGCCAAAAGCGAAGGCAGCTCGCTGGGTCCCTACCGACGCTGGGGGGCGAAAGCATGGGGAGCG…
denovo100197	Bacteria	FW16	TGGGGAATCTTGGACAATGGGCGAAAGCCCGATCCAGCAATATCGCGTGAGTGAAGAAGGGCAATGCCGCTTGTAAAGCTCTTTCGTCGAGTGCGCGATCATGACAGGACGCGAGGAAGAAGCCCCGGCTAACTCCGTGCCAGCAGCCGCGGTAAGACGGGGGGGGCAAGTGTTCTTCGGAATGACGGGGCGNAAAGGGCACGTAGGCGGTGAATCGGGTTGAAAGTGAAAGTCGCCAAANAGTGGCGGAATGCNCTCGAAACCANTANCTTGAGTGAGACAGAGGAGAGTGTAAGTTCGTGTGTAGGGGTGAAATCCGTAGAGCGACGAAGGAACGCCAAAAGAGAAGGAAGCTCGCTGGGTCCCTACCGACGCTGCGGTGCGAAAGTATGGGGAGCG…
denovo100198	Bacteria	FW9	TAGGGAATCTTGGACAATGGGCGAAAGCCCGATCCAGCAATATCGCGTGAGTGAAGAAGGGTAATGCAGCTTGTAAAGCTCTTTCGTCGAGTGAGCGATCATGACAGGAATTGAGGAAGAAGTGACGGCTAACAACGNGCAAGCANCGGCGNTNAGNCNGGNGGGGCAGTGNTNNTAGGNANGAGTGNGCGNAAAGGGCACGGNGGNNGTGAANCGGTTTGANAGNNAAAGTTGGCAAAAAGNGGCGGAATGCATTCGAAACNAATTCACTTGAGTGANACAGAGGAGAGTGGAATTTCATGTGTAGCGGTGAAATCCGTAGATCTACGAAGGAACGCCAAAAGCGAAGGCAGCTCTCTGGGTCCCTACCGACGCTGAGGTTCGAAAGCATGGGTAGCG…
denovo100199	Bacteria;Proteobacteria;Alphaproteobacteria	FW20	TGGGGAATATTGGACAATGGGCGAAAGCCTGATCCAGCAAGGCCGCGTGAGTGATGAAGGCCTTAGGGTTGTAAAGCTCTTTTACCAGGGAAGATAATGACTGTAACGGGAGAATAAGCCCTGGCTAACTACGTGCCAGCAGCNGNNGNAATACGGAGGGGGTAAGCGTTATTANGAATTACTGGGNGTAAAGCGCACGTAGGCGGCTGTTCAAGNCAGAGGTGAAAGCCCNNAGATCAACGCCNGAACNGCCTTTGNAACNAGNTAGNNANANTCACGGAGAGTAACTGAGATTCCTGGTGTAGACGTGTAATGCATAGATATTCGAATGATCACCAGTGTCAAATGCAGCTTACGATACATCTATTGGCTCTCGGTTGCTAAAGCGATGGGAGCAAA…
denovo1002	Bacteria;Cyanobacteria;Cyanobacteria;Chloroplast;Streptophyta	SW13	TGGGGAATTTTCCGCAATGGGCGAAAGCCTGACGGAGCAATGCCGCGTGAAGGTAGAAGGCCTACGGGTCATGAACTTCTTTTCTCGGAGAAGAAGCAATGACGGTATCCGGGGAATAAGCATCGGNTAACNCTGTGNCAGCAGCCGCGNNAAGACAGAGGNNGCAAGCGTTATCCGGCATGATTGGGNGTAAAGCGTCNGTAGGGGGNTTTTTAAGTNCGCCGNCAAANCCCAGGGCTCAACCCTGGACNGGCGGTGGAAACTACCAAGCTGGAGTACGGNAGGGGAAGGGGGAATTTCCGGTGGAGCGGTGAAATGCGTAGAGATCGGGAAGAACACCAACGGCGAAAGCACTCGGCTGGGCCGACACTGACACTGAGGGACGAAAGCTAGGGGAGC…
denovo10020	Bacteria	FW1	TGGGGAATCTTGGACAATGGGCGAAATCCCGATCCAGCAATATCGCGTGAGTGAAGAAGGGCAATGCCGCTTGTAAAGCTCTTTTGTCAAGTGAGCGATCATGGCAGGACTCGAGGAAGAAGCCCCGGCTAACTNCGGGNCAGCAGCCGCGGTAAGANGGGGGGAAGTGTTCTTCGGAATGANNGGGCGTAAATGGCCCGNAGGCGGTGAATCGGGTGGAGAGTGAAAGTCGCNNAAAAGGGGCGGAATGCGCTGGAAACCAATTNNCTTGAGTGAGACGGGGAGAGGGGAAGTTCGGGTGGAGGGGTAGAATCCGGAGATCTAGGAAGGAACGCCAAAAGCGAAGGCAACTCTCTGGGTCGCTACTGACGCTGGGGTGCGAAAGCATGGGGAGCGAACA
denovo100200	Bacteria	SW1	TAGGGAATTTTCCACAATGGACGAAAGTCTGATGGAGCAATCCCGCGTGAATGATGAAGGTCTTACAAGATTGTAAAGTTCTTTTATTGGGGAAGAAATGTAAGGAAAGGAAATGTTTATTATCGGATGGCACTCTTTGAATAAGTATCGGCTAACNATGTGCNAGCAGCNCGGTAANANANAGGGTGNAAGNGTTATCGGGATTTACTGGGCNTAAAGNGAGNGCAGGCGNATTTACAAGTCTGATGNTAANGACAACTNCTTANCGGGTGTTGGCANTGGAAACTGTAAATCTAGAGTATGGTAGAGAGTGTTGGAACTCCATGTGGAGCGGTGGAATGCGTAGATATATGGAAGAACACCAGAGGCGAAGGCGAAAACTTAGGCTATAACTGACGC…
denovo100201	Bacteria;Cyanobacteria;Cyanobacteria;Chloroplast;Streptophyta	SW3	TGGGGAAGATTCCGCAATGGGCGAAAGCCTGACGGAGCAATGCCGCGTGGAGGTAGAAGGCCTACGGGTCATGAACTTTTTTTCCCGGAGAAGAAAAAATGAAGGTATCCGGGGAATAAGCATCGGCTAACTCTGNNCCAGCAGCNGCGGNAAGACAGAGNNTGCAAGCGTTATCCGGAATGATTGGGCGTANAGNGTCTGTANGTGGCTTTTTAAGTTCTCCGTCAAATCCNANGGATCAACCCTNGACAGGCGGTGAAAACNACCAAGCTAGAGTACGGTAGGGGCAGAGGGAATTTCCGGTGGAGCGATGAAATGCGTAGATCATGGAAGGAACACCAACGGCGAAAGCACTCTTCTGGGCCGACACTGACACTGAGAGACGAAAGCTAGGGGAGC…
denovo100202	Bacteria	FW6	TGGGGAATCTTGGACAATGGGCGAAAGCCCGATCCAGCAATATCGCGTGAGTGAAGAAGGGCAATGCCGCTTGTAAAGCTCTTTCGTCGAGTGCGCGATCATGACAGGACTCGAGGATGAAGCCCCGGNTAACCCGTGCCAGCAGCCGCGGTNAGNCGGGGGGGGCAAGTGNTCTTCNGAATGACNGGGCGNAAAGGGCNCGTAGGGGTGAATCGGGTTGAAAGTGAAAGTCGCCAAAAAGNGGCGGAATGCTCTCGAAACCANNTNACTTGAGTGAGCAGAGGAGAGTGGAAGTTCGTGTGTAGGGGTGAAATCCGTAGATCTACGAAGGAACACCAAAAGCGAAGGCAGCTCTCTGGGTCCCTACCGACGCTGGGGTGCGAAAGCATGGGGAGCGAA…
denovo100203	Bacteria;Cyanobacteria;Cyanobacteria;Chloroplast;Streptophyta	SW6	TGGGGAATATTCCGCAATGGGCGAAAGCCTGACGGAGCAATGCCGCGTGGAGGTAGAAGGCCTACGGGTCATGAACTTTTTTTCCCGGAGAAGAAAAAATGACGGTATCCGGGGAATAAGCATCGGCTAACTCTGTGCCAGCAGCCGCGGTAAGACAGNGGATGCAAGCGTTANCCGGAATGATTGGGCGTAAAGCGTCTGTAGGNGGCTTTTTAAGTTCTCCGTCAAATCCCGGGGCTCAACCCTGGACAGGCGGTGGAAACTACCAAGCTNGAGTNCGGNAGGGGGAGAGGGGAGTTCCGGTGGAGGGATGAAATGCGTAGAGATCGGAAGGAACACCAACGGCGAAAGCACTCTGCTGGGCCGACACTGACGCTGAGAGACGAAAGCTAGGGGAGC…
denovo100204	Bacteria	SW1	TGGGGAATCTTGGACAATGGGCGAAAGCCCGATCCAGCAATATCGCGTGAGTGAAGAAGGGCAATGCCGCTTGTAAAGCTCTTTCGTCGAGTGCGCGATCATGACAGGACTCGAGGAAGAAGCCCCGNCTAACTCCGTGCCAGCAGCCGCGGNGANACGGGGGGGGCAAGTGTTCNNCGGAATGANTGGGCGTAAAGGGAACGNAGGGGGGAAACGGGNTGAAAGNGANAGTCGNCATAAACTGGNGGAATGCNCTCGNAACCAATNCACTTGAGTGNGACAGAGGAGGGGGGAATTGCGTGTGTAGGAGTGGAATCCGCAGATCTACGAAGGAACACCAAATGCGAAGGCAGCTCTCTGGGACCATACGCACGCTGAGGTGCGAAAGCATGGGGAGCG…
denovo100205	Bacteria	SW9	TAGGGAATTTTCCACAATGGACGAAAGTCTGATGGAGCAATCCCGCGTGAATGATGAAGGTCCTACAAGATTGTAAAGTTCTTTTATTGGGGAAGAAATGTAAGAAAAGGACATGTTTCTTATTTGACGGTACCCTTTGAATAAGTCTCGGCTAACTATGTGCNAGCAGCCGCGGTAANACATAGGATGNNANNGGTATCCGGATTTACTGGGNGTAAAGNGAGCGCTGGCGGNTNTANAAGNCTGNTGTTAAANACAACTGCTTAACGGTTGTTTGCATTTGGAAACTGTAAGTCTAGAGGATAGTAGAGAGGAGGGGAACTCCATGTGGAGCGGTGGAATGCGTAGATATAGGGAAGAACACCAGAGGCGAAGGCGAAAACGTAGGCTATAACTGAC…
denovo100206	Bacteria	FW2	TGGGGAATCTTGGACAATGGGCGAAAGCCAGATCCAGCAATGTCGCGTGAGTGAAGAAGGGCAATGCCGCTTGTAAAGCTCTTTCTTCGAGTGAGCGATCATGGCAGGACTAGAGGAAGAAGCCCCGGCTAACTCCGTGCCAGCAGCCGCGGTAAGACGGGGGGGGAAGTGNTCTNCNGAATGACNGGGCGTACAGGGCNCGNAGGAGGNGAATCGGGNTGAAAGTGAAAGTNGCCAAANANTNGCGGCATGCTAGNGAANCCAATTNACNTGAGTGAGTACAGAGGAGAGTGGAATTTCGTGGGTAGGGTTGAAATCAGTAGACATCCGAAGGAACGCCAATAGCGAAGGAAGCTCTCTGGGTCTCTACAGACGCTGGGGTGCGAAAGCATGGGGACC…
denovo100207	Bacteria;Cyanobacteria;Cyanobacteria;Chloroplast;Streptophyta	SW15	TGGGGAATTTTCCGCAATGGGCGAAAGCCTGACGGAGCAATGCCGCGTGAAGGTAGAAGGCCTACGGGTCATGAACTTCTTTTCCCGGAGAAGAAGCAATGACGGTATCCGGGGAATAAGCATCGGCTANCTCTGGNCAGCAGCCGCGGTAAGACNGNGGATGNAAGCGTTNTCCGGAATGATTGGGCGTAAAGNGTCTGTAGGTGGCGTTTTAAGGNTNCNGCANATCCCAGGGNTCAACNCNNGACAGGCGGTGGAAACTACCANNCTGGAGTACGGTAGGGGCAGATGGAATTTCCGGTGTAGCGGTGAAATGCGTAGAGATCGGAAAGAACACCAACGGCGAAAGCACTCTTCTGGGCCGACACTGACACTGAGAGATGAAAGCTAGGGGAGCGA…
denovo100208	Bacteria	FW9	TGGGGAATCTTGGACAATGGGCGAAAGCCCGATCCAGCAATATCGCGTGAGTGAAGAAGGGCAATGCCGCTTGTAAAGCTCTTTCGTCGAGTGCGCGATCATGAGAGGACTCGAGGAAGAAGCCCCGGCTANCTCCGTGCCAGCNGCCGCGGTAAGACGGGGGGGGCAAGTGTTCTTCGGAATGACTGNGCGTAAAGGGCACGTANGCGGTGAATAGGGTTGAAAGNGAAAGTAGACAAAAAGTGGNGGAANGCNCTCGAAACCAATTCACTTGAGTGNGGCAGAGGAGAGTGGAATTTCGTGTGTAGGGATGAAATCCGTAGATCTCCGAAGGAACGCCAAAAGCGAAGGCAGCTCTCTGGGTCCCTACCGACGCTGGGGTGCGAAAGCATGGGGAGC…
denovo100209	Bacteria;Cyanobacteria;Cyanobacteria;Chloroplast;Streptophyta	SW16	TGGGGAATTTTCCGCAATGGGCGAAAGCCTGACGGAGCAATGCCGCGTGGAGGTAGAAGGCCCGCGGGTCATGAACTTCTTTTCCCGGAGAAGAAGCAATGACGGTATCTGGGGAATAAGCATCGGCTAACTCTGTGCCAGCAGCCGCGGTAACACGGAGGATGCAAGCGTTANCCGGAATGATTGGGCGTAAAGCGTCTGTAGGTGGCTTTTTAAGTNCGCCGTCGAATCCCAGGGCTCAACCCNGGACAGGCGGTGGAAACTACCAAGCTGGAGTNCGGTAGAGGCAGGGGGAATTTCCGGTGGAGCGGTGAAATGCGTAGAGATCGGAAAGAACACCAACGGCGAAGGCACTCTGCTGGGCCGACACTGACGCTGAGAGACGAAAGCTAGGGGAGC…
denovo10021	Bacteria	SW13	TGGGGAATCTTGGACAATGGGCGAAAGCCCGATCCAGCAATGTCGCGTGAGTGAAGAAGGGCAATGCCGCTTGTAAAGCTCTTTCGTCGAGTGCGCGATCATGACAGGACTCGAGGAAGAAGCCCCGGCTCACTNCGTGCNAGNAGNCGCGGTAAGANGGGGGGGGCNAGTGTTCTTCGGANTGACGGGGCGNAAAGGGCACGTAGGCGNNGAANCGGGTGGAAAGTGAAAGNCGCCAAAAAGTGGCGGAATGCGCTCGAAACCAATTCACTTGAGTGAGACAGAGGAGAGTGGAATTTCGTGTGTAGGGGTGAAATCCGTAGATCTACGAAGGAACGCCAAAAGCGAAGGCAGCTCTCTGGGTCCCTACCGACGCTGGGGTGCGAAAGCATGGGGAGC…
denovo100210	Bacteria	FW19	CCAAGAATATTCCGCAATGGGGGAAACCCTGACGGAGCGATACTGCGTGAATGATGAAGGACATCGGGGTGTAAAGTTCTTTTATAAAGGAAGAGTAAGTAGGAAGGAAATGATTCAATGATGACGGTACTTTATGAATAAATCACGGCTANTTACATGCCAGCAGCNGCNGAATACGNAAGGGAAGNGCGTTATTCGGANGTANNGGGCGTAAAGGGNGTGTAGGNGGCNGANNAGGCTGAGTGTNANAGACTNGGGCTAAACTACGCGNAAGGCATTCAGAACCGGTTGGCTAGATTCTGGTGGAAGAAAGTGGAATTTCCTGTGTAGCGGTTGAATGCATAGATATGGGAAGGAACACCAAAGTCGAAGGCAGCTCTCTATGTCGATATTGACGCT…
denovo100211	Bacteria;Acidobacteria;Acidobacteria_Gp4;Gp4	FW20	TCGGGAATTTTGGGCAATGGGCGAAAGCCTGACCCAGCAACGCCGCGTGAAGGATGAAGTCTTTCGGGATGTAAACTTCGTAAGAATAGGAAGAATAAATGACGGTACTATTTGTAAGGTCCGGCTAACTACGTGCCAGCGGCCGCGGTANTANGNNGGGACCNAGCGTGTTCGGATTTNNTGGGNGGAAAGGGGGCGTAGGNGGCAATTCAAGTCAGTTGTGAAATCTCCGAGCTTAACNCGGAACGGTCAACTGATACTGCTTTGCTNGAGTACAGAAGGGGCAAGTGGAATTCTTGGTGTAGCGGTGAAATGCGTAGATATCAAGAGGAACACCAGAGGTGAAGGCGGGTTGCTGGGCTGATACTGACGCTGAGGCGCGAAAGCTAGGGTAGCAAA…
denovo100212	Bacteria	FW17	TGGGGAATCTTGGACAATGGGCGAAAGCCCGATCCAGCAATATCGCGTGAGTGAAGAAGGGCAATGCCGCTTGTAAAGCTCTTTCGTCGAGTGCGTGATTATGATAGGACTCGAGGAAGAAGCGCCGGCNAACTCCGTGCCAGCAGCCGCGGTAAGANGGGGGGGGCAAGTGTTCTNCGGAATGACGGGGCGTAAAGGGCACGTAGGGGGTGAATCGGGTTGAAANGGAAAGNCGCCAAAAAGTGGCGGAATGCTCTCGAAACCAATTCACTAGNGTGAGACAGAGGAGAGTGGAATTTCGTGTGTAGGGGTGAAATCCGTAGATCTACGAAGGAACGCCAAAAGCGAAGGCAGCTCTCTGGGTCCCTACCGACGCTGGGGTGCGAAAGCATGGGGAGC…
denovo100213	Bacteria	FW20	TGGGGAATCTTGGACAATGGGCGAAAGCCCGATCCAGCAATATCGCGTGAGTGAAGAAGGGCAATGCCGCTTGTAAAGCTCTTTCGTCGAGTGCGCGATCATGACAGTACTCGAGGAAGAAGCCACGGCTAACNCCGNGCNAGCAGCCGCGGTNAGNCGGGGGGGGNNCGTGTTNTTGGGATGANGGGNGGAAAGGGGCGTAGGGGGTTGNACGGGTNGNANGNGANGTTCGNAAGAAGTGGNGGAATGCTTTCGAAACCACTNCACTTGAGTGCAGAAGAGGACAGTGGAATTTCGTGTGTAGGGGTGAAATCCGTAGATCTATGAAGGAACGCCAGAAGCGAAGGCAGCTCTCTGGGCCCCTACCGACGCTGGGGTGCGAAAGCATGGGGAGCGAACA
denovo100214	Bacteria;Proteobacteria	SW9	TGGGGAATATTGGACAATGGGCGCAAGCCTGATCCAGCCATACCGCGTGGGTGAAGAAGGCCTTCGGGTTGTAAAGCCCTTTTGTTGGGAAAGAAAAGCAGTCGATTAATACTCGGTTGTTCTGACGGTACCCAAAGAATAAGCACCGGNTAACTTCGTGCCAGCAGCCGCGGTAAGACGGGGGGGGCAAGTGTTCTTCGGAATGACTGGGCGTAAAGGGCACGTAGGCGGTGAATCGGGTTGAAAGTTAAAGTCGCCAAAAACTGGTGGAATGCTCTCGAAACCAATTCACTTGAGTGAGACAGAGGAGAGTGGAATTTCGTGTGTAGGGGTGAAATCCGCAGATCTACGAAGGAACGCCAAAAGCGAAGGCAGCTCTCTGGGTCCCTACCGACGCTG…
denovo100215	Bacteria;Firmicutes;Bacilli;Lactobacillales;Lactobacillaceae	FW9	TAGGGAATCTTCCACAATGGACGCAAGTCTGATGGAGCAACGCCGCGTGAGTGAAGAAGGTCTTCGGATCGTAAAACTCTGTTGTTAGAGAAGAACACGAGTGAGAGTAACTGTTCATTCGATGACGGTATCTAACCAGCAAGGCACGGTTAACTAGGTGCAGCAGCCGCGGTAATANGTAGGTGGCAAGCGTTGTCCGGANTTATTGGGCGTAAAGGGAACGCANGCGGTCTTTTAAGTCTGATGTGAAAGCCTTCGGCTTAACCGGAGTAGTGAATTGGAAACAGGAAGACTTGAGTGCGGAAGAGGAGAGTGGAACTCGATGTGTAGCGGTGAAATACGTAGATATATGGAAGAGCACCAGTGGCGAAAGCGGCTCTCTGGTCTGTAACTGACGCT…
denovo100216	Bacteria	SW15	TGGGGAATCTTCCGCAATGGGCGAAAGCCTGACGGAGCAACGCCGCGTGAGTGAAGACGGCCTACGGGTCGTCAAGTTCTTTTATCTGGGAAGAAACGATGACGGTATAATACCAATACGCATCGACGATCTCGTAGGAGGAAGCCACGGNTAANNANGNGCNNNCAGCNGNGGAAGNANTGGGTGGCNAGCGTTGTCCGGAAGTGTGGGGTNAAGNGGCGGTCAGGNGNTTGGGNANAACGGTNTTAAANGNNCGGGACNAACCCTGGAGNATGCGGTTGAAACTGCCGAGCTGGAGTGTGGTAGAGGAAGGGGGAATTCCTGGTGGAGCGGTGAAATGCGTAGAGATTGGGAAGAACACCAACGGCGAAAGCAGCTTTCTGGGCGGACACTGACGCT…
denovo100217	Bacteria	SW5	TAGGGAATTTTCCACAATGGACGAAAGTCTGATGGAGCAATCCCGCGTGAATGATGAAGGTCCTACAAGATTGTAAAGTTCTTTTATTGGGGAAGAAATGTAAGAAAAGGAAATGTTTCTTATTTGACGGTACCCTTTGAATAAGTATCGGCTAACTNTGTGCCAGCAGACGCGGTAATACATAGGATGCAANCGTTNTNCNGATTTNCTGGGNGTAANGNGAGGNCAGGCGGATTTACAAGTCTGATGTTAAAGACAACTGCTTTACGGNTGTTTGCATTGGAAACTGTAAGACTAGAGTATAGTAGAGAGTTATGGAACGACATGTGGAGCGGTGGAATGCGTAGATATATGGAAGAACACCAGAGGCGAAGGCGAAAACTTAGGCTATAACTGACG…
denovo100218	Bacteria;Cyanobacteria;Cyanobacteria;Chloroplast;Streptophyta	FW20	TGGGGAATTTTCCGCAATGGGCGAAAGCCTGACGGAGCAATGCCGCGTGGAGGTGGAAGGCCTACGGGTCGTCAACTTCTTTTCTCGGAGAAGCAACAATGACGGTATCTGCGGAATAAGCATCGGCTAANTCTGTGCCNGCAGCCGCGGTANGACAGAGGANGCAAGNGTTNTCCGGAATGATTGGGCGTAAAGNGNCNGTAGGTGGCTNTNCANGNCNGCNGTNAAATNCCAGGGCNCACCCNGGAAAGGCTGTGGAAACTACNAAGCTGGAGTANGGAGGGCGGGGGGAATTTCCGGTGGAGCGGTGAAATGCATTGAGATCGGAAAGAACACCAACGGCGAAAGCAGTCTTCTGGGCCGATACTGACACTGAGAGACGAAAGCTAGGGGAGCAAA…
denovo100219	Bacteria;Firmicutes;Bacilli;Lactobacillales	SW18	TAGGGAATCTTGCACAATGGGCGAAAGTCTGATGGAGCAACACCGCGTGAGTGAAGAAGGGCTACGGAGCGTAAAACTCTGTTGTGGGGGAAGAGTGTATCTGATAGTAACTGAGCAGGAAGTGACGGTATACAACCAGAAAGCCACCGCTAACTACGTGCNNGCAGCNGCGGTNATACGTAGGGGGCAAGCGTTGTCCGGNNTTAGTGGGNGTAAAGNGAGCGCAGGCGGTTTGTTAAGNCTGATGTGAAAGCCTTCGGNNCAACCGAAGNAATGNTNNGGAAACTGGTAAACTTGAGTGCAGCAGAGGAGAGTGGAACTTCATGTGTAGCGGTGAAATCCGTAGATATATGGAAGAACACCAATGGCGAAGGCGGCTGTCTGGTCTGTAACTGACGC…
denovo10022	Bacteria	SW5	TAGGGAATCTTCCGCAATGGGCGAAAGCCTGATGGAGCAACGCCGCGTGAGGGAAGAAGGTTTTCGGGTCATAAACCTCTGTTGTTGGAGAAGAATGAATCTGATAATACGTGATCAGGTCATGACGGAATTCAACCAGAAAGACACGGNTAAGTNAGTGCCAGCAGCCGTGGTANGACTAGGTGGCNAGCGNTNTCCGGAANTNTTGGGCGTAAAGCGNGCGTAGNCGGCTTTTTAAGTNNGCTGTGAAATCCCNNGGCTCAACCNAGGNAGGGANNGGANAACTGCCAAGCTAGAGTCCGGTAGGGGCCGATGGAATTTCCGGTGTAGCGATGAAATGCGTAGAGATAGGAAGGAACACCAATGGCGAACGCGCTCTTCTGGTCTGTAACTGCCACT…
denovo100220	Bacteria;Proteobacteria;Gammaproteobacteria;Pseudomonadales;Moraxellaceae	SW9	TGGGGAATCTTGGACAATGGGTGAAAGCCCGATCCAACAATATCGCGTGAGTGAAGAAGGCCTTTTGGTTGTAAAGCACTTTAAGCGAGGAGGAGGCGCCCTAGATTAATACTCTAGAAGCGTGGACGTTACTCGCAGAATAAGCACCGGCTAACTCTGTGCCAGCAGCCGCGGTAATACAGAGGGTGCGAGCGTTAATCGGATTTACTGGGCGTAAAGCGTACGTAGGCGGCTTTTTAAGTCGGATGTGAAATCCCCGAGCTTAACTTGGGAATTGCATTCGATACTGGGAAGCTAGAGTATGGGAGAGGATGGTAGAATTCCAGGTGTAGCGGTGAAATGCGTAGAGATATGGAAGAACACCAGTGGCGAAGGCGGCTGTCTGGTCTGTAACTGACG…
denovo100221	Bacteria	SW1	TAGGGAATTTTCCAAAATGGACGAAAGTATGATGGAGCAATCCCGCGTGAATGATGAAGGTCCTAAAAGATTGTAAAGTTCTTTTATTGGGGAAGAAATGTAAGAAAAGGAAATGTTTCTTATTTGACGGTACCCTTTGAATAAGTATCGGNTAANTATGTGACAGCAGCNGCGGTAATACATAGGATGCAAGCGTTATCCGGATTTACTGGGCGTAAAGCGAGCGCAGGCGGATTTACAANTCTGATGTTAAAGACAACTNCTTAACGNTTGTTTGCATTGGAAACTTTAAGTCTAGAGTATAGTAGAGAGTTTTGGAACTCCATGTGGAGCGGTGGAATGCGTAGATATATGTAAGAACACCAGAGGCGAAGGCGAAAACTTAGGCTATAACTGACG…
denovo100222	Bacteria;Firmicutes;Bacilli;Lactobacillales;Lactobacillaceae	SW20	TAGGGAATCTTCCACAATGGACGAAAGTCTGATGGAGCAACGCCGCGTGAGTGAAGAAGGGTTTCGGATCGTAAAACTCTGTTGTTGGAGAAGAATGTATCTGATAGTAACTGATCAGGTAGTGACGGTATCCAACCAGAAAGCCACGGCTAACTACCNGCCAGCNGNCGCGGTAATANGTAGGTGGCNAGNGTTGTCCNGAGTTAGTGGGNGTAAAGCGGGCGCATGCGGTTTCTTAAGTCNNATGTGAAAGCCTTCGGCTCAACCGNAGAAGTGCATCGGAAACTGGGAACCTTGAGTGCAGAAGAGGAAGGTGGAATTTCATGTGTAGCGGTGAAATGCGTAGATATAGGAAAGAACACCAGTGGCGAAGGCGGCTGGCTGGGCCGTAACTGACGC…
denovo100223	Bacteria	SW15	TAGGGAATTTTCCACAATGGGCGAAAGTCTGATGGAGCAATCCCGCGTGAATGATGAAGGTCCTACAGTCTTGAAAAGTTTTTTTATTGGGGAAGAAATGTAAGAAAAGGAAATGTTTCTTATCTGACGATACCCTTTGAATAAGTATGGNCNAACTATGNGCCGAGCCGCNNTAATACATAGGANGCAAGCGTTATCCGGATTNNCTGGGTGTAAAGCGAGGGNAGNCGGATTTNNAAGTCTGATGTAAAAGACAACTGCTTAACGGNTGNTTGCATTGGAAACTGTCAGTCTAGAGTATAGTAGAGAGTGTTGGAACTTCATGTGGAGCGGTGGAATGCGTAGATATCTGGAAGAACACCAGAGGCGAAGGCGAAAACTTAGGCTATCACTGACGCT…
denovo100224	Bacteria;Cyanobacteria;Cyanobacteria;Chloroplast;Streptophyta	SW1	TGGGGAATTTTCCGCAATGGGCGAAAGCCTGACGGAGCAATGCCGCGTGAAGGTAGAAGGCCTACGGGTCATGAACTTCTTTTGCCGGAGAAGAAGCAATGACGGTATACGGGGAATAAGCATCGGGNAANTCTGTGCCAGNAGCCGCGGTAAGACAGAGGATGCAAGCGTNATCCGGAATGATTGGGCGTAAAGCGTCTGTAGGTGGCTTTTTAAGTTCGCCGTCAAATNCCAGGGCTCAACCCTGGACAGGCGGTGGAAACNACCAAGCTGGAGTACGGNAGAGGCAGAGGGAATTCCCGGTGGAGCGGTGAAATGCGTAGATATCGGAAAGAACACCAGCGGCGAAGGCGCTCTTCTGGGCCGACACTGACACTGAGGCTCGAAAGCTAGGGGAGC…
denovo100225	Bacteria;Cyanobacteria;Cyanobacteria;Chloroplast;Streptophyta	FW15	TGGGGAATTTTCCGCAATGGGCGAAAGCCTGACGGAGCAATGCCGCGTGGAGGTGGAAGGCCTACGGGTCGTCAACTTCTTTTCTCGGAGAAGAAACAATGACGGTATCTGAGGAATAAGCATCGGCTAACTCTGTGCCAGCAGCCGCGGTAAGACAGAGGATGCAAGCGTTATCCGGAATGATTGGGCGTAAAGCGTCTGTAGGTGGGCTTTTCAAGTCCGCCGTCAAATCCCAGGGCTCAACCCTGGACAGGCGGTGGAAACTACCAAGCTGGGAGTACGGTAGGGCCAGGGGGAATTTCGGTGGAGCGGGTGAAAGGATTTGAGTCCGAAAGAACACCAACGGCGAAAGCACTCTGCTGGGCCGACACTGACACTGAGAGACGAAAGCTAGGGGAG…
denovo100226	Bacteria	FW2	TGGGGAATCTTGGACAATGGGCGAAAGCCTGATCCAGCAATATCGCGTGAGTGAAGAAGGGCAATGGCGCTTGAAAAGCTCTTTCGTCGGGTGCGCGATCATGAGAGGACACGAGGAAGAAGCGCCGGNTAAACCCGTGTCAGCAGCNGCGGTAAGNGGGGGGNNAAAGGTTNNNTGNAATGNGTGGGCGNGCGGGCGCAGGNGCGGGGAATAGGGTTGAAAGNGGAAGTNGNCAAAAAGTGGNGGAATGCTNTCGAAACCAATTNGCTTGAGTGAGACAGAGGGGGGTGGAATTTCGTGTGTAGGGGTGAAATGCGTAGAGATGCGGAGGAACGCCGATAGCGAAGGCAGCTCTCTGGGATGCCACCGACGCTGAGGTGCGAAAGCGTGGGGAGCGAA…
denovo100227	Bacteria	SW16	CAAAGAATATTCCGCAATGGGGGAAACCCTGACGGAGAGACGATGCGTGAATGATGAAGGCTTTCGAGTTGTAAAGTTCTTTTATAAAGGAAGAATAAGTCTGGTAGGAAAGGATCAGATGATGACGGTCCTTTATGAATAAGTCACGGCTAATTACGTGCCAGCAGCCGCGGTAATAAGTAAGGGACGAGCGTTATTCGGAATTACNGGGCGTAAAGNGNNTTTAGGCGGTTGAGTANGCNGAGTGTTAAAGACNGGGGCTTAACTNCAGAAAAGAATTCAGAAACGGTCATCTAGAATCTAGTGGAAGGTAGCGGAATTTCCTGTGTAGCGGTCGAATGCATAGATATGGGCAGGAACACCAAATGCGAAGTCAGCTATCTATGCTACGATTGACGC…
denovo100228	Bacteria	SW9	TGGGGAATCTTGGACAATGGGCGAAAGCCCGATCCAGCAATATCGCGTGAGTGAAGAAGGGCATTGCCGCTTGTAAAGCTCTTTCGTCGAGTGCGCGATCATGACAGGACTCGAGGAAGAAGCCCCGGCTGAACTCCGTGNCAGCAGCCGCGGTAAGACGGGGGGGGCAAGTGTTCTTCGGNATGACGGGGCGTAAANGGCACGTAGGCGGTGNATCGGGTTGAAAGTTAACGTCGCCAAAAACTGGTGGAATNCTNTCGAAACCAATTCACTTGAGTGAGTCAGAGGAGAGTGGAATTTCGTGTGTAGGGGTGAAATCCGCAGATCTACGAAGGAACGCCAAAAGCGAAGGCAGCTCTCTGGGTCCCTACCGACGCTGGAGTGCGAAAGCATGGGGAG…
denovo100229	Bacteria;Proteobacteria;Gammaproteobacteria;Alteromonadales;Shewanellaceae;Shewanella	SW9	TGGGGAATATTGCACAATGGGGGAAACCCTGATGCAGCAATGCCGCGTGTGTGAAGAAGGCCTTCGGGTTGTAAAGCACTTTCAGTAGGGAGGAAAGGTAGTAGTTTAATACGCTATTACTGTGACGTTACCTACAGAAGAAGGACCGGCTAACNCNGTGCCAGCAGCCGCGGTAATACGGAGGGTNCGAGCGNTAATCGGAATTACTGGGCGTAAAGCGNGCGCAGGNGGTTTGTTAAGCGAGATGTGAAAGCCCCGGGCTCAACCTGGGAANTGCANTTCGAACTGGCGAACTAGAGTCTTGTAGAGGGGGGTAGAATTCCAGGTGTAGCGGTGAAATGCGTAGAGATCGGAAGGAATACCGGTGGCGAAGGCGGCCCCCTGGACAAAGACTGACGC…
denovo10023	Bacteria;Firmicutes;Bacilli	SW5	TGGGGAATCTTCCACAATGGGCGAAAGTCTGATGGAGCAACGCCGCGTGAGTGAAGAAGGGTTTCGGATCTTAAAACTCTCTTTTGTGGAAAGAGTGTATATGATAGGAACTGATCAGGTAGTGACGGTATCCAACGAGAAAGCAGCGGCTAACTACGTGGAGCGGNCGCGNTANTACGTAGGTGGGAAGNGNTGTCCGGATTANGGGNCGTNAAGCGAGCACGGGAGGTTTTGNAAGTCTNAGNTGAAAGCCTTCGNNTCAACCGAAGAAGTGCNTNNGAAACCGGGAAACTTGAGTGCAGAAGAGGAGAGTGGAACTTCATGTGTAGCGGTGAAATCCGTAGATATACGGAAGAACACCAGTGGCGAAGGCAGCTGTCTGGTCTGTTACTGACGCTG…
denovo100230	Bacteria	FW8	TGGGGAATCTTGGACAATGGGCGAAAGCCCGATCCAGCAATATCGCGTGAGTGAAGAAGGGCAATGCCTCTTGTAAAGCTCTTTCGTCGAGTGCGTGATCATGACAGGACTCGAGGAAGAAGCCCCGANTCACTCCGTGCCAGTNGNCGCGGTAAGACGGGGTCGCAAGNGTTCTTTNGAANGNCGGGGCGNAAAGGGCNCGTAGGCGGTGAATNGGGGTGAAAGNGAAAGTCGCCAAAAAGTGGCGGACTGNNCTCGAAACCAAGTCACTTGAGTGAGACAGAGGAGAGTGGAATTTCGGGTGCAGGGGTGAAATCCGTAGAGCTACGAAGGAACGCCAAAGGCGAAGGCAGCTCGCTGGGTCGCTACCGACGCTGGGGGGCGAAAGCATGGGGAGCG…
denovo100231	Bacteria	FW17	TGGGGAATCTTGGACAATGGGCGAAAGCCCTATCCAACAATATCGCGTGAGTGAAGAAAGGCAATACATCTTGTAAAGCTCTTTCGTCGAGTGCGCGATCATGACAGGACTCGAGGAAGAAGCCCCGGCTNACTCNGTGCCAGCAGCNGCGGTAGCNGGGGAGGCAANTGTTCTTNGGAATGACTGGGCGTAAAGGGCACGTAGGNGGTGAATCGGGTTGANAGTGAAAGNCGCCAAAAAGTGGCGGAATGATCTCGAAACCAATTCACTTGAGTGAGACAAGGTGATGTGAATTTTGTGTGTAGGGGTTTAAGCAGTAGATCTACGTAGGTACGACAATAGCGAAGGCAGTTCTCTGGGTTCCCACCGACTCGGGGGTTCGAAAGCATGGGGAGCGAA…
denovo100232	Bacteria;Firmicutes;Bacilli;Lactobacillales;Lactobacillaceae	SW9	TAGGGAATCTTCCACAATGGACGAAAGTCTGATGGAGCAACGCCGCGTGAGTGAAGAAGGGCTTCGGCTCGTAAAAATCTGTTGGTAGTGAAGAAAGATCGAGGTAGTAACTGGCCATGATTTGACGGTAATTACTTAGAAAGTAACGGCTAACTACGGCCAGCAGCCGNGGTAATNNGTAGGTGGCAAGCGTGGTCCGGCGTTNTTGGGNGTAAAGCGNGTGCGGGNGGTTCAANAAGNCTGATGTGAAAGCCTTCGGCTCAACCGGAGAATTGCATCNGAAACTGTTGAACTTGAGTGCAGAAGAGGAGAGTGGAACTCCATGTGTAGCGGTGGAATGCGTAGATATATGGAAGAACACCAGTGGCGAAGGCGGCTCTCTGGTCTGCAACTGACGCT…
denovo100233	Bacteria;OD1;OD1_genera_incertae_sedis	FW2	TCGAGAATCTTCCGCAATGGACGAAAGTCTGACGGAGCGACGCCGCGTGATGGATGAAGTCCCTTTGGGACGTAAACATCTTTTATGAGGGAAGAAATTATTGACGGTACCTCAGGAATAAGGGGCTCCTAATCTCGTGCCAGCAGGAGCGGTAATACGAGAGCCCCAAGCGTTATCCGGAATTACTGGGCGTAAAGGGTGCGTAGGTTGCGTTGTTAGTCTATTGTCAAAACCCCAAGCTCAACTTGGGATCGGCAACGGAAACGGCAATGCTAGAAAGTGTGAGAGGTGTACGGAACTCATGGTGTAGGGATGAAATCCGTTGATATCATGGGGAACACCGAAAGCGAAGGCAGTACACTGGCACATATTTGACACTGAAGCACGAAAGCGTGGGTA…
denovo100234	Bacteria	FW4	TGGGGAATCTTGGACAATGGGCGAAAGCCCGATCCAGCAATATCGCGTGAGTGAAGAAGGGCAATGCCGCTTGTAAAGCTCTTTCGTCGAGTGCGCGATCATGACAGGACTCGAGGAAGAAGCCCCGGCTAACTCCGTGCCAGCAGGCGCGGNAANACGGGGGGGGCAAGTGTTCTTCGGAATGNNTGGGCGTAAAGGGCACGTAGGCGGTGAATCGGGNTGAAAGTGAAAGTCGCCAAAAAGTGGNGACAGGCTCTCGAAACCAATTCACTTGAGTGAGACAGAGGAGGGTGGAATTTCGGGTGGAGGGGTGAAATCCGTAGATCTACGAAGGAACGCCAAAAGCGAAGGCAGCTCTCTGGGTCCCTACCGACGCTGGGGTGCGAAAGCATGGGGAGC…
denovo100235	Bacteria;Cyanobacteria;Cyanobacteria;Chloroplast;Streptophyta	SW16	TGGGGAATTTTCCGCAATGGGCGAAAGCCTGACGGAGCAATGCCGCGTGAAGGTAGAAGGCCTACGGGTCATGAACTTCTTTTCCCGGAGAAGAAGCATTGACGGTATCCGGGGAATAAGCATCGGCTAACTCTGTGCCAGCAGCCGCGGTAAGACAGAGGATGCAAGNGTTATCCGGAATGATTGGGCGTAAAGCGTCTGTAGGTGGCTTNTTAAGTTCGCCGTCAAANNCCAGGGCTCAACCCTGGACAGGCGGTGGAAACTACCAAGCTGGAGTACGGTAGGGGCAGGTGGAATTTCGGGTGGAGGGGTGAAATGCGTAGAGATCGGAAAGAACACCAACGGCGAAAGCACTCTTCTGGGCCGACACTGACGCTGAGGTACGAAAGCTAGGGGAGC…
denovo100236	Bacteria	FW17	TGGGGAATCTTGGACAATGGGCGAAAGCCCGATCCAGCAATATCGCGTGAGTGAAGAAGGGCAATGCCGCTTGTAAAGATCTTTCGTCGAGTGCGCGATCATGACAGGACTCGAGGAAGAAGCCCCGGCNAACTCCGTGCCAGCAGCCGCGGTAAGACGGGGGGGGCAAGTGTTCTTCGNAATGNCTGGGCGAAAAGGNCACGTAGGCGGGTGAACGGGNTGAAAGNNAAAGTCGCCAAAAAGTGGCGGAATGCTGTNGAAACCAATTCNCTTGAGTGAGACANAGGAGAGGGGAATTTCGTGTGTAGGGGTGAAATCCGTAGATCTACGAAGGAACGCCAAAAGCGAAGGCAGCTCTCTGGGTCCCTACCGACGCTGGGGTGCGAAAGCATGGGGAGC…
denovo100237	Bacteria;Firmicutes;Bacilli;Lactobacillales;Streptococcaceae;Streptococcus	FW8	TAGGGAATCTTCGGCAATGGGGGCAACCCTGACCGAGCAACGCCGCGTGAGTGAAGAAGGTTTTCGGATCGTAAAGCTCTGTTGTAAGAGAAGAACGTGTGTGAGAGTGGAAGGTTCACACATGGACGGTAACTTACCAGAAAGGGACGGCTAATTACGTGCCAGNAGCCGCGGTAATANNTAGGTNCCGGGGNTTGTCCGGATTTATGGGGCGTAAAGNGAGNGNGGGNGGTNTAANANGTCTGAGGTTAANNGNAGGGGTTTAACCATNGNTCGCTTTGGAAACTGGTCGACTTGAGTGTAGAAGGGGAGAGTGGAATTCCCTGTGTAGCGGTGAAATGCGTAGATATATGGAGGAACACCGGTGGCGAAAGCGGCTCTCTGGTCTGTAACTGACGC…
denovo100238	Bacteria	SW14	TGGGGAATCTTGGACAATGGGCGAAAGCCCGATCCAGCAATATCGCGTGAGTGAAGAAGGGCAATGCAGCTTGTAAAGCTCTTTCGGCGAGTGCGCGAACATGACAGGACTCGAGGAAGAAGCCCCGGCTAACTACGNGCAAGCNGCCGCGGTAAACNGGGGGGGGNAAGTGNTCTTCGGAANGANNGGGNGGAANGGGCGNAGGCGGGGNAACGGGGTGAANGGAANGNTCNNCAAAAAGNGGNGGAATGCTCTCGAAACCAATNNACTTGAGTGAGACAGAGGAGAGTGGAATTTCGTGTGTAGGGGTGAAATCCGTAGATCTACGAAGGAACGCCAAAAGCGAAGGCAGCTCTCTGGGTCGCTACCGACGCTGGGGTGCGAAAGCATGGGGAGCGA…
denovo100239	Bacteria;Cyanobacteria;Cyanobacteria;Chloroplast;Streptophyta	FW16	TGGGGAATTTTCCGCAATGGGCGAAAGCCTGACGGAGCAATGCCGCGTGGAGGAGGAAGGCCTACGGGTCGTCAACTTCTTTTCTCGGAGAAGAAACAATGACGGTATCTGAGGAATAAGCATCGGCNAACTCTNTGCCAGCAGCCGNGGTAAGACAGAGGATGCAGCGTTATCCGGNATGATTGGGNGNAAAGCGTCTGTAGGTGGCTTTTCCAGTCCGCGTCAAAGCCCAGGGCTCAACCNTGGACNGGCGGTGGAAACTACCAAGCTGGAGTACGGTAGAGGCAGAGGGAATTTCCGGTGGAGCGGTGAAATGCGTAGAGATAGGAAAGAACACCAACGGCGAAGGCACTCTGCTAGGCCGAAACTGACGCTGAGAGACGAAAGCTAGGGGAGCAA…
denovo10024	Bacteria	SW18	TAGGGAATTTTCCACAATGGACGAAAGTCTGATGGAGCAATACCGCGTGAATGATGAAGGTCATACCAGATTGTAAAGTTCTTTTATTGGGGCAGAAATGTAAGAAAAGGAAATGTTTCTTATTTGACGGTACCCGTTGAATAAGAATAGGCTAANTATGTGCAGANGNGTGGNAANACNTAGATGCAAGACGTTANCCGGANTGACNGGGCGTAAAGNGAGTNANGGGGNTTTACAAGTNTGNTGTTAAAGACAACTGTNTAACGGTTGATTGCANTGGAAACTGTAAGTCTAGAGTATAGTAGAGAGTATTGGAACTCCATGTGGAGCGGTGGAATGCGTAGATATATGGAAGAACACCAGAGGCGAAGGCTAAAACTTAGGCTATAACTGACGCTT…
denovo100240	Bacteria	FW10	TGGGGAATCTTGGACAATGGGCAAAAGCCCGATCCAGCAATATCGCGTGAGTGAAGAAGGGCAATGCCGCTTGTAAAGCTCTTCCGTCGAGTGCGCGATCATGACATGACTCGAGGAACAAGCCCCGGCTAACTCCGTGCCAGTAGCCGCGGTAAGACGAGGNGGCAAGTGTTCTNCGGAATGCNGGGCGTAAAGGGCACATNGGCGGTGAATATNGTTGANNGGNAAAGNCACNAAAAAGTGGCNGAATGCTCTCGAAANCAATTCNCTTGAGTGAGACAGGGAGAGGGGAAGTTCGTGTGGAGGGGTGAAATTCGTAGATCTACGAAGGAATGCCAAAAGCGAAGGCAGCTCTCTGGGTCCCTACCGACGCTGGGGGGCGAAAGCATGGGGAGCGAA…
denovo100241	Bacteria;Cyanobacteria;Cyanobacteria;Chloroplast;Streptophyta	FW16	TGGGGAATTTTCCGCAATGGGCGAAAGCCTGACGGAGCAATGCCGCGTGGAGGTGGAAGGCCTACGGGTCGTCAACTTCTTTTATCGGAGAAGAAACAATGGCGGAATCTGAGGAATAAGCATCGGCTAACTTTGTGCAAGCAGCCGCGGTAAGNNAGAGGATGCAAGCGNTATCNGGAATGANTGGGCNTAAAGAGTCTGTAGGTGGCTTTTNAAGNCCGNCGTCAAATCCCAGGGCNCAANCCTGGACAGGCGTGGGAAACTACCNAGCTGGAGTANGGTAGGAGAAGAGTGAATTTCCGGTGGAGCGGTGAAATGCATTGAGATCGGAAGGAACACCAACGGCGAAAGCACTCGTCTGTGCCGACACTGACACTGAGAGACGAAAGCTAGGGGATC…
denovo100242	Bacteria	FW19	CCAAGAATATTCCGCAATGGGGGAAACCCTGACGGAGCGACACTGCGTGAATGATGAAGGCCTTCGGGTTGTAAAGTTCTTTTATAAGGGAAGAATAAGTTGGGTAGGAAATGATTCAATGATGCCGGTCCTTTATGAATAAGTCCCGGCTAATTACGTGCCAGCAGCCGCGGTAANANGTAAGGGACGAGCTGTATTCGGAATTACTGGGGNTAAAGGGCGTGTAGGCGGCNGNTTAGGCTGAGTGTTAAAGACTNGGGCTCAACGCCNGAAATGNATTCAGAACCGGTTGGCTAGAATCTGGTGGAAGACAGCGGAATTTCCTGTGTAGCGGTGGAATGCATAGAGATGGGAAGGAACACCAAAGGCGAAGGCAGCTGTCTATGCCGAGATTGACGC…
denovo100243	Bacteria;Cyanobacteria;Cyanobacteria;Chloroplast;Streptophyta	SW16	TGGGGAATATTCCGCAATGGGCGAAAGCCTGACGGAGCAATGCCGCGTGGAGGTGGAAGGCCTACGGGTCGTCAACTTCTTTTCTCGGAGAAGAAACAATGACGGTATCTGAGGAATAAGCATCGGCTAACCTGTGCCAGCAGCCGCGGTAAGACAGAGGATGCAAGCGTTTTCCGGNAAGANTGGGCGTAAAGCGGNCGNAGGTGGCTTTTCAAGTCCGCCGGCAAATCCCAGGGCTNAACCCTGGACAGGCGGTGGAAACTACCAAGCTGGAGTACGGNAGAGGCAGAGGGAATTTCGGGTGGAGCGGTGAAATGCATAGAGCTCGGAAAGAACACCAACGGCGAAAGCACTCTGCTGGGCCGACACTGACACTGAGAGACGAAAGCTAGGGGAGCA…
denovo100244	Bacteria	FW2	TGGGGAATCTTGGACAATGGGCGAAAGCCCGATCCAGCAATATCGCGTGAGTGAAGAAGGGCAATGCCGCTTGTAAAGCTCTTTCGTCGATTGCGCGATCATGACAGGACTCGAGGAAGAAGGCCCGGCNANCTNCGTGCCAGCAGCCGCGGTAAGACGGGGGGGGCAAGTGTNCTTCGGAATGACTGGGCGTAAAGGGCACGTAGGCGGTGAATCGGGTTGAAAGTGACAGTCGCCAAAAAGTGGCGGAATGCTCNCGAAACCAATTCNCTTGAGTGAGACAGAGGCGACTGGAATTTCGGGTGTAGGGGTGAAATCCGTAGATCTACGAAGGAACGCCAACAGCGAAGGCAGCCCTCTGGGTCCCTACCCACGCTTCGGTGCGAAAGCATGGGTAGC…
denovo100245	Bacteria;Cyanobacteria;Cyanobacteria;Chloroplast;Streptophyta	FW4	TGGGGAATTTTCGGCAATGGGCGAAAGCCTGATGGAGCAATGCCGCGTGAAGGTAGAAGGCCTACGGGTCGTAAACTTCTTTTCTCGGAGAAGAAACAATGACGGTTTCTGCGGAATAAGCATCGGNTAACNCTGTGCNAGNAGCCGCGGTAAGTANGAGGAGGCAAGCGTTATCCGGAATGATTGGGCGTAAAGCGTCNGTAGGTGGCTGTNTAAGTCCGCCGTNAAATCCCNGGGCTCAACCNTGGACAGGCGGTGGAAACTACCAAGCTGGAGTACGGTAGAGGCAGAGGGAATTTCCGGTGGAGCGGTGAAATGCGTAGAGATCGGAAAGAACACCGACGGCGAAAGCACTCTGCTGGGCCAACACTGACACTGAGGGACGAAAGCTAGGGGAGC…
denovo100246	Bacteria;Proteobacteria;Gammaproteobacteria;Enterobacteriales;Enterobacteriaceae;Escherichia/Shigella	FW15	TGGGGAATATTGCACAATGGGCGCAAGCCTGATGCAGCCATGCCGCGTGTATGAAGAAGGCCTTCGGGTTGTAAAGTACTTTCAGCGGGGGGGAAGGGAGTAAAGTTAATACCTTTGCTCATTGACGTTACCCGCAGAAGAAGCACCGGCTAACTCCGTGCCAGCGGCCGCGGTAATANGGAGGGTGCAAGCGTTAATCGGAATTACTGGGCGTAAAGCGCACGCAGGCGGTTTGTTAAGTNANATGTGAAANCCCGGGCTCAACCTGGGAACTGCANCTGTTCCTGGCAAGCTTGAGGATCGTAGAGGGGAGTAGAATTCCAGGTGTAGCGGTGAAATGCATAGAGATCTGGAGGAATACCGGTGGCGAAGGCGGCCCTCTGGACGAAGACTGCCGCT…
denovo100247	Bacteria	FW2	TGGGGAATCTTGGACAATGGGCGAAAGCCCGATCGAGCAATATCGCGTGGGTGAAGAAGGGCAATGCCGCGTGTAAAGCTCTTTCGTGAAGAGAGGCAATATGGGAGTACTCGGAGTAGAAGCCCGGGACACTCNGTGNGAGGAGGCGGGGNNAGAGGGGAGGGGNGNGTGNTCCTGGANGTNANGGGGCNTAAAGGGCNNGNGGGNGTGTTAAGGGNGNAACTGAAAGCAGCGCNAAAGGNGGGAANGCGCTNGAAACTACTACNCTTGAGTGNGACAGGGGCGGATGGAATTTCGTGTGTAGCGGTGAAATCCGGAGATATCCGAAGGAACGCCAAAAGCGAAAGCAGCCCTCTGGGCCCCTACCGACGCTGGGGTGCGAAAGCATGGGGAGCGAATA
denovo100248	Bacteria	FW1	TGGGGAATCTTGGACAATGGGCGAAAGCCCGATCCAGCAATATCGCGTGAGTGAAGAAGGGCAATGCCGCTTGTAAAGCTCTTTCGTCGAGTGCGCGATCATGACAGGACTCGAGGAAGAAGCCACGGNTAACNCCGGGNCAGNNGCNGCGGTAAGACGGGGGGGGCAAGTGTTCTTCGGAATGACTGGGCGTAAAGGNCAGTGAGGCGGGNAATCGGGTTGAAAGTGAAAGTCGNCACAAAGNGGCGGAATGCTCTCGAAACCAATTCACTTGAGTGAGANAGAGGAGAGGGGAATTTCGTGTGTAGGGGTGAAATCCGTAGATCTACGAAGGAACGCCAAAAGCGAAGGCAGCTCTCTGGGTCCCTACCGACGCTGGGGTGCGAAAGCATGGGGAGC…
denovo100249	Bacteria;Cyanobacteria;Cyanobacteria;Chloroplast;Streptophyta	SW9	TGGGGAATTTTCCCCAATGGGGGAAAGCCTGACGAACAAATGCCGCGTGGGGGAAGAAGGCCAACGGGTATTGAACTTTTTTTCCCGGAGAGGAGCAATTGCCGTAATCCGGGGATTAACAATCGCCTAACTCTGGGCCAGNAGCCGCGGTAAGNCAGAGGATGNAAGCGTTATCCGGAATGATTGGGCGTAAAGCGTCTGTAGGGGGCTTTTTAAGTTCGCCGTCAAATCCCAGGGCTCAACCCTGGACAGGCGGTGGAAACTACCAAGCTGGAGTACGGTAGGGGCAGAGGGAATTTCCGGTGGAGCGGTGAAATGCGTAGAGATCGGAAAGAACACCAACGGCGAAAGCACTCTGCTGGGCCGACACTGACACTGAGAGACGAAAGCTAGGGGAGC…
denovo10025	Bacteria	FW15	TGGGGAATCTTGCACAATGGGCGAAAGCCTGACGGAGCAATATCGCGTGAGTGATGAAGGCCAACGGGGCTTGTAAAGCTCTTTCGTAGAGTGCGCGATCAGGATAGGAATCGATGCAATAGTGCCGGNANATTNNGTGNCAGTCGCGGCGNAAGGGNGNGGGNGNNNGNGTTCNTACGNATGACGGGGGATAGGGGGNGTNANGGGGGAANTGGGGGTAAGNGAGAGTGGGNCAAAAGTGGCGNAANGCGCTCNGAAACCANTTCACTAGAGTGAGNNAGAGGAGAGCGGAATTTCGTGTGTAGGGGTGGAATCCGTAGATATGGGAAGGAACGCCAAAGGCGAAGGCAGCTCTCTGGGTCCCTACCGACGCTGGGGTGCGAAAGCATGGGGAGCAAA…
denovo100250	Bacteria;Proteobacteria;Gammaproteobacteria	FW2	TGGGGAATATTGCACAATGGGCGCAAGCCTGATGCAGCCATGCCGCGTGAATGAAGAAGGCCATCGGGTTGTAAAGTACTTTCAGCGGGGAGGAAGGGAGTAAAGTTAATACCTTTGCTCATTGACGGTTACCGCAGAAGAAGCACCGGCTANANNCGGNCAGCAGCNGNGGTAATACGGAGGGTGCNAGCGTNATNCGGAATTACTGGGGGTAAAGCGCNCGCGGNNGNGTGTNNAAGGNAGTTGTGAAAACCCCGGGNTNAACNGGGNGACTGCATGANANTGGCGAGCTTGAGTGACGTAGAGGTGGGTGGAATTCCGTGTGTAGCGGTGAAATGCGTAGAGCTCTGAAGGAATGCCGGTGGCGAAGGCAGCCCCCTGGGCGAATACTGACGCTCA…
denovo100251	Bacteria	FW1	TGGGGAATCTTGGACAATGGGCGAAAGCCCGATCCAGCAATATCGCGTGAGTGAAGAAGGGCAATGCCGCTTGTAAAGCTCTTTCGTCGAGTGCGCGATCATGACAGGACTCGAGGAAGAAGCCCCGGCTAACTCCGTGCCAGCAGCCGCGGTAGACGGGGGGGGCAAGTGTTCTTCGGAATGACTGGGCGTAAAGGGCACGTAGGCGGTGNAACGGGTTGAAAGNGAAAGTTGCCAAAAAGTGGNGGAATGCNCTCGAAACCACTTCACTTGAGTGAGGNAGAGGAGAGTTGAATTTCCTGTGTAGGGGTGAAATCCGTAGATCTACGGAGGAACGCCAAAAGCGAAGGCAGCTCTCTGGGTCCCTACCGACGCTGGGGTTCGAAAGCATGGGGAGCG…
denovo100252	Bacteria;Firmicutes;Bacilli	SW3	TAGGGAATCTTCCACAATGGGCGCAAGCCTGATGGAGCAACGCCGCGTGAATGAAGAAGGTCTACGGATCGTAAAATTCTGTTGTAAGAGAAGAATGTGAGTAATAGTAAATGATTATTCACTGACGGTATCTAACCAGCAAGTCAAGGCTANCTACGTGNCAGCAGNCGCGGTAATACGTAGGTGGCAAGCGTTGNCCTGANTTANTGGGCGNAAAGGNCNNGCAGGNGGTTTTTTAAGTNGTNTGTNAACGCCTTCGGCTTAACCGGAGATGTGCATTTGAAACTGAGAGACTTGAGTGCAGAATAGGAGAGTGGAATTCCATGTGTAGCGGTAAAATGCGTAGATATACGAAAGAACACCAGTGGCGAAAGCGGCTCTCTGGTCTGCAACTGACGC…
denovo100253	Bacteria	FW1	TGGGGAATCTTGGACAATGGGCGAAAGCCAGATCCAGCAATATCGCGTGAGTGAAGAAGGGCAATGCCGCTTGTAAAGCTCTTTCGTCGAGTGCGCGATCATGACAGGACTCGAGGAAGAAGCCCCGGCTAACTNCGTGCCAGCNGCCGCGGTAAGACGGGGGGGGAAGTGTTCTTCGGAATGACTGGGNGGAAAGGGCACGTAGGCGGTGAATCGGGTTGANAGGGAAAGTCGNCAAAANTNGGCGGAATGCTCTCGAAANCANTTCACNTGAGTGAGACAGAGGAGAGTGGAATTTCGTGTGTAGGGGTGAAATCCGTAGATCTACGAAGGAACGCCAAAAGCGAAGGCAGCTCTCTGGGTCCCTACCGACGCTGGGGTGCGAAAGCATGGGGAGCG…
denovo100254	Bacteria;Proteobacteria;Gammaproteobacteria	FW2	TGGGGAATATTGCGCAATGGGCGCAAGCCTGATGCAGCCATGCCGCGTGTATGAAGAAGGCCTTCGGGTTGTAAAGTACTTTCAGCAGGGAGGAAGGGAGTAAGGTTAATACCTTTGCTTATTGACGTTACCCGATGAAGAAGAACCGGCTAACTCGTGCCAGCAGCCGCGGTAATACGGAGGGNGCAAGCGTTAATCGGAATTACTGGGCGTAAAGCGNNCGTAGGCGGCTTGTTAAGTNGGNTGTGAAATCCCCGGGCTCAACCTGNGAACGGCNTTGANAACTGGCGAGCTTGAGTCTGGTAGAGGAGAGTAGAATTCCAGGTGTAGCGGTGAAATGCGTAGAGATCGGGAGGAACACCAATGGCGAAGGCAGCCCTCTGGACCAAGACTGACGCT…
denovo100255	Bacteria;Firmicutes;Bacilli;Lactobacillales;Lactobacillaceae;Lactobacillus	SW9	TAGGGAATCTTCCACAATGGACGCAAGTCTGATGGAGCAACGCCGCGTGAGTGAAGAAGGTCTTCGGATCGTAAAACTCTGTTGTTAGAGAAGAACACGAGTGAGAGTAACTGTTCATTCGATGACGGTATCTAACCAGCAAGTCACGGCTAACNACGTGCCAGCAGCCGCGGTNATANGNAGGTGGNAAGCGNTGTCCGGANTTATTGGGCGTAAAGGGAACGCCGGCGGTNTGTNAAGTCTTNNGNGAAAGCNTTCGGCTNAACCGGCGTAGTGCNTTGGAAACTGAAAGACTTGAGTGCAGAAGAGGAGAGTGGAACTCCATGTGTAGCGGTGAAATGCGTAGATATATGGAAGAACACCAGAGGCGAAGGCGGCTCTCTGGTCTGTAACTGACGC…
denovo100256	Bacteria	SW5	TGGGGAATATTCCGCAATGGGCGAAAGCGTGACGGAGCAAGGCCGCGTGGAGGTAGAAGGCCTACGGGACATGAACTTTTTTTCCCGGAGAAAAAAAAATGGCGGTATCCGGGGAATAAGCATCAGCTAACTNNGTGCCAGNAGCCGNGGTAAGACAGAGGATGCAAGCGTTATCCGGNATGATTGGGCNGAAAGCGTCTGNNGGNGGCTNTTNAGGTTCNNCGGNAAATCCCAGGGCTCAACCCTGGACAGGCGGTGAAAACTACCAAGCTAGAGTACGGTAGGGGCAGAGGGCATCTCCGGTGGAGCGAGGAAATTCGTAGAGATCGGAAGGAACACCAACGTCGACAGCACTCTGCTGGGCCGCCACTGACACTGAGAGACGAAAGCTAGGGGAGC…
denovo100257	Bacteria	FW19	CCAAGAATATTCCGCAATGGGGGAAACCCTGACGGAGCGACACTGCGTGAATGATGAAGGCCTTCGGGTTGTAAAGTTCTTTTATAAAGGAAGAATAAGTTGGGTAGGAAATGATTCAATGATGACGGTACTTTATGAATAAGTCCCGGCAATTACGTGACAGNAGCNGCGGTAATACGTANGGGACGGCGTTATTCGGAATTACTGGGCGTAAAGGGNGNGTAGGCGGCNGATTAGGCTGNGTNTTAAAGACTGGGGCTCAANNCCAGAAACGNTCTAACCGGTTTGCTAACTTATGGTGGAAGACAGCGGAATTTCCTGGGTAGCGGTGAAATCCATAGATATTGGAATGAACACCAAAGGCGAAGGCAGCTGTCTTTGCCGAGATTGACGCTGACG…
denovo100258	Bacteria;Actinobacteria;Actinobacteria;Coriobacteriales;Coriobacteriaceae;Olsenella	FW16	TGGGGAATCTTGCACAATGGGCGAAAGCCTGATGCAGCGACGCCGCGTGCGGGAAGAAGGCCCTCGGGTTGTAAACCGCTTTCAGCAGGGACGAGGCGAGAGTGACGGTACCTGCAGAAGAAGCCCCGGCTAACTACGTGCCAGCAGCCGCGGTAATACGTAGGGGGCGAGCGTTATCCGGATTCATTGGGCGTAAAGCGCGCGTAGGCGGCCTGTTAGGTCGGGAGTCAAATCCGGGGGCTCAACCCCCGCCCGCTCCAGATACCGGCGGGCTTGAGTCTGGTAGGGGAAGGTGGAACTCCAAGTGTAGCGGTGGAATGCGCAGATATTTGGAAGAACACCGGTGGCGAAGGCGGCCTTCTGGGCCACGACTGACGCTGAGGCGCGAAAGCTAGGGGA…
denovo100259	Bacteria	FW20	CCAAGAATATTCCGCAATGGGGGAAACCCTGACGGAGCGACGCTGCGTGAATGATGAAGGCTTTCGAGTTGTAAAGTTCTTTTATAAAGGAAGAATAAGTCTGGTAGGAAATGATCAGATGATGACGGTACTTTATGAATAAGTCCCGGCTAATTACGTGCCAGCAGNCGCGGTAATACGTAAGGGACGAGCGTGATTCGGAATTACTGGGNGNACAGGGNGTGNAGTCGGTTGNTTAGGCNGGNGTNAAAGNCNGGGGCTNAACNNCNGAAATGCATTCAGGTACTGGAGAGCGTGAATACCGGAGAGGTGGGAGGAATGTACGGAGTAGCGGTGAAATGCATAGATACCGTGCAGAACCCCGAGTGCGAAGGCAGCTGACTAGGCTGGTACTGACGC…
denovo10026	Bacteria;Cyanobacteria;Cyanobacteria;Chloroplast;Streptophyta	FW4	TGGGGAATTTTCCACAATGGGCGAAAGCCTGACGGAGCAATGCCGCGTGAAGGTAGAAGGCCTACGGGTCATGAAATTCTTTTCCAGGAGAAGAAGCAATGACGGTATCCGGGGAATAAGTATCGGCTAACCTGTGCCAGCAGCCGNGGTAAGACANGGATGCAAGCGTTATCCGGAATGATTGGGNGTAAAGCGNCNGGNGGTGGCTTTTTAAGTTCGCNGTNNAAACCCAGGGNTCAACCCTGGACAGGCGNTGGAAACTANAAAGCTGGAGTANGGTAGGGGCAGAGGGAAGTTCCGGTGGAGCGGTGAAATGCGTAGATATCTGAAAGAACACCAACGGCGAAGGCACTCTGCTGGGCTAACACTGACACTGAGAGACGAAAGCTAGGGGAGCGA…
denovo100260	Bacteria;Firmicutes;Bacilli;Bacillales;Staphylococcaceae;Nosocomiicoccus	FW10	TAGGGAATCTTCCGCAATGGGCGAAAGCCTGACGGAGCAACGCCGCGTGTGCGAAGAAGGCCTTCGGATCGTAAAGCACGGTTGTTAAGGAAGAACGACCGTAAGAGTAACTGCTTACTGTGTGACGGTACTTAACCAGAAAGCCACGGCTAANTACGTGCCAGCAGCCGCGGTAATACGTAGGTGGCAAGCGTTATCCGGAATTANTGGGCGTAAAGCGCGCGTAGGCGGCGAGNTAAGTCTGATGNGAAAGCCCCCGGCTCAACCGGGGAAGGTCATTGGAAACTGTTTCGCTTGAGTGCAGTAGAGGAAAGTGGAATTTCATGTGTAGCGGTGAAATGCGCAGAGATATGGAGGAACACCAGTGGCGAAGGCGGCTCTCTGGTCTGCAACTGACGC…
denovo100261	Bacteria;Proteobacteria;Gammaproteobacteria	SW9	TGGGGAATTTTGCACAATGGGCGCAAGCCTGATGCAGCCATGCCGCGTGTGTGAAGAAGGCCTTAGGGTTGTAAAGCACTTTCAGCGAGGAGGAAGGCGTTGTAGTTAATAGCTGCAGCGATTGACGTTACTCGCAGAAGAAGCACCGGCTAACTCCGTGCCAGCAGCCGCGGTAATACAGAGGGTGCAAGCGTTAATCGGAATTACTGGGCGTAAAGCGCGCGTAGGTGGTTTGTTAAGTTGGATGTGAAATCCCCGGGCTCAACCTGGGAACTGCATTCAAAACTGACTGACTAGAGTATGGTAGAGGGTGGTGGAATTTCCTGTGTAGCGGTGAAATGCGTAGATATAGGAAGGAACACCAGTGGCGAAGGCGACCACCTGGACTAATACTGACAC…
denovo100262	Bacteria;Cyanobacteria;Cyanobacteria;Chloroplast;Streptophyta	SW6	TGGGGAATTTTCCGCAATGGGCGAAAGCCTGACGGAGAAAGGCCGCGTGAAGGTAGAAGGCCTACGGGTCATGAACTTCTTTGCCCGGAGAAGAAGCAATGACGGTATCCGGGGAATAAGCATCGGCTAACTCNGNGNNANCAGCCGCNGNAAGACAGGGGATGNAAGCGTTATCCGGNANGATTGGGCGTANAGAGGCNGTAGGTGGACTTNTANNTTCGCCGTCAAANCCCAGGGCTCAACCCTGGANAGGCGGTGAAACNACNAAGCTGGTNGACGGTAGGGGCAGAGGGAATGGCCGGTGTAGCGGTGAATTGCTTCGAGATCGGAAAGAACACCAACGGCGAAAGCACTCTGCTGTGCCGACACGGACACTGAGAGACGAAAGCTAGGGGAGCG…
denovo100263	Bacteria	FW16	TGGGGAATCTTGGACAATGGGCGAAAGCCCGACCCAGCAATATCGCGTGAGTGAAGAAGGGCAATGCCGCTTGTAAAGCTCTTTCGGCGAGTGAGCGAACATGACAGGACTCGAGGAAGAAGCCCCGGCNACCTCNGNGCCNGNCGCCGCGGTAAGACGGGGGGGGCGAGTGTTCCCGGAATGACTGGGCGTAAAGGGCACGTNGGGGGTGAANCGGGTTGANAGTGANNGTAGCNAAAAAGTGGNGNNATGCGCTNGAAACCAATACGCTGGAGTGNGACAGAGGAGAATGGAATTTCGTGTGTAGGGGTGAAATGCGTAGATCTACGAAGGAACACCAAAAGCGAAGGCAGCTCGCTGGGCCGCTACCGACGCTGGGGTGCGAAAGCATGGGGAGCG…
denovo100264	Bacteria	FW3	TGGGGAATCTTGGACAATGGGCGAAAGCCCGATCCAGCAATATCGCGTGAGTGAAGAAGGGCAATGCCGCTTGTAAAGCTCTTTCGTCGAGTGCGCGAACATGACAGGACTCGAGGAAGAAGCCCCGGCTAACTCCGTGNCAGCAGCCGCGGTAAGACGGGGGGGGCAAGTGGTCTGCGGAATGACTGGGCGTAAAGGGCACGTAGGCGGTGAATCGGGGTGANAGTGGAAAGTCGCCAAAAAGTGGCGGAAGGCTCTCGAAACCAAGTCACTTGAGTGAGNNAGAGGAGAGTGGAATTTCCGGTGGAGGGGTGAAATCCGTATATATACGGAGGAACGCCAAAAGCGAAGGCCGCTCTCTGGGTCCCTACCGACGATGGGGTGCGAAAGCATGGGGAG…
denovo100265	Bacteria	FW18	TGGGGAATCTTGGACAATGGGCGAAAGCCCGATCCAGCAATATCGCGTGAGTGAAGAAGGGCAATGCCTCTTGTAAAGCTCTTTCGTCGAGAGCGCGAACATGACAGGACTCGAGATAGGAGCCGCGGNNAACTCCGTGCCAGCAGCCGCGGTAAGACGGGGGGGGANAGTGTTCTTCGGAATGANTGGGCNGAAAGGGCACGTAGGCGGTNAATAGGGTNGAAANNGAAAGTCGNNANAAAGTGGCGGCATGCTCTCGAAACCAATTCACTTGAGTGAGANAGAGGAGAGTGGAATTTCGGGTGTAGGGGTGAAATCCGTAGATCTACGAAGGAACGCCAAAAGCGAAGGCAGCTCGCTGGGTCCATACCGACGCTGGGGTGCGAAAGCATGGGGAGC…
denovo100266	Bacteria;Proteobacteria;Gammaproteobacteria;Xanthomonadales;Xanthomonadaceae;Stenotrophomonas	SW1	TGGGGAATATTGGACAATGGGCGCAAGCCTGATCCAGCCATACCGCGTGGGTGAAGAAGGCCTTCGGGTTGTAAAGCCCTTTTGTTGGGAAAGAAAAGCAGCCGATTAATACCCGGTTGTTCTGACGGTACCCAAAGAATAAGCACCGGCTAACTTCGTGCCAGCAGCCGCGGTAATACGAAGGGTGCAAGCGTTACTCGGAATTACTGGGCGTAAAGCGTGCGTAGGTGGTTGTTTAAGTCTGTCGTGAAAGCCCTGGGCTCAACCTGGGAATTGCGATGGAAACTGGGCGACTAGAGTGTGGCAGAGGATAGTGGAATTCCTGGTGTAGCAGTGAAATGCGTAGAGATCAGGAGGAACATCCGTGGCGAAGGCGACTGTCTGGGCCAACACTGACAC…
denovo100267	Bacteria	SW6	TAGGGAATTTTCCACAATGGGCGACAGTCTGATGGAGCAATCCCGCGTGAATGATGAAGGTCCTACCAGATTGTAAAGTTCTTTTATTGAGGAAGAAATGTAAGAAAAGGAAGTGTTTCTTATTTGACGTTACCCTTTGAATAAGTATCGGGTAANNATGTGGCCAGCAGNCGNGGTAATNNATNGGAGTNAGCATTATCCGGATGTACTNGGCGTNAAGNGANCGNAGGGGANTTANNAGNCTGATGTTAAAGACAACNGNTAATGGTTGGTTGCATTNGAAACTGTAAGGCTAGAGTATAGTAGAGAATTTTGGAATTCCATGTGGAGCGGTGGAATGCGTAGATATATGGACGAACACCAGAAGCGAAGGCGACTACTTAGGCTATAACTGACGCT…
denovo100268	Bacteria	SW9	TAGGGAATCTTCGACAATGGGCGAAAGCCTGATGCAGCAATATCGCGTGAGTGAAGAAGGGCTATGGAGCTTAAAAATCTGTTTCTGCGGAAGCATGAACATGATAGTACCTGATGAGGAAGTGACGGCATACTCCCAGCAAGCCGCGGCGAAANAGCGGCNGCNNNNGCGNTCNTNNGNAGGTGGNAAGNGTNNTCCGGANTTANTGGGGGTAAAGGTAGCGCNGGNGGNTTTTTAAGTNTGATGTGAAAGCCTTCGNANCAACCGAAGAAGTGCNTGGNAACCAGGAAACTTGAGTGCGGAAGAGGACAGTGGAATTTCGTGTGTAGCGGTGAAATCCGTAGATATACGAAGGAACGCCAAAGGCGAAGGCAGCTGTCTGGGTCGTAACTGACGCTG…
denovo100269	Bacteria;Cyanobacteria;Cyanobacteria;Chloroplast;Streptophyta	FW4	TGGGGAATTTTCCGCAATGGGCGAAAGCCTGACGGAGCAATGCCGCGTGGAGGTAGAAGGCCCACGGGTCGTGAACTTCTTTTCCCGGAGAAGAAGCAATTACGGTATCTGGGGAATAAGCATCGGNTAACTCGGTGCCGCAGCCGNGGTAATACNGAGGNTGCAAGCGTTNTCCGGAATGATTNGGCGTAAAGCGTCNGTAGGTGGCTTTNTAAGTCCGCCGTCAAATCCCAGGGCTGAACTCNGGACNGGCGGTGGAAACTACCAAGCTGGAGTNCGGTAGGGGCAGAGGGAATTTCCGGTGGAGCGGTGAAATGCGCAGAGATCGGAAAGAACACCAACGGCGAAAGCAGTCTGCTGGGCCGACACTGACACTGAGAGACGAAAGCTAGGGGAGCG…
denovo10027	Bacteria	FW14	TGGGGAATCTTGGACAATGGGCGAAAGCCCGATCCAGCAATATCGCGTGAGTGAAGAAGGGCAATGCCGCTTGTAAAGCTCTTTCGTCGAGTGCGCGATCATGACAAGACTCGAGGAAGAAGCCGCGNNTAACTCCGTGCCNGCAGNCGTGGTAAGANGTGGGGGGGNNAGTGTNNNTTGGAATGNCTGGGCGGAAAGGGCACGNNGGTGGTGNATCGNGTTGTAAGTGAAGTCGNCAANAGGTCGNCNGATGCTTTCGGAACCAATTCNCATGNGTGANACTGAGGAGAGTGGAAGTTCGTGTGTAGGGGTGAAATCCGTAGATCTACGAAGTAACGCCAGAAGCGAAGGCAGTGCTCTGGGCCCCTACCGACGCTTGGGTGCGAAAGCATTTGGAGC…
denovo100270	Bacteria;Cyanobacteria;Cyanobacteria;Chloroplast;Streptophyta	SW6	TGGGGAATATTCCGCAATGGGCGAAAGCCTGACGGAGCAATGCCGCGTGGAGGTAGAAGGCCTACGGGTCATGAACTTTTTTTCCCGGAGAAGAAAAAATGACGGTATCCGGGGAATAAGCATCGGCTAACTCTGTGCCAGCAGCNGCGGTAAGACAGAGGATGCAAGAGTTATCCGGAATGATTGGGCGTAAAGCGNNGTAGGTGGCTTNTTAAGTNCTCCNTCAAATCCAAGGGCTANACCCTGGNAAGGCGGNGAAAACTAACAAGCTAGAGTACGGNAGGGGCAGAGGGAATTTCCGGTGGAGCGATGAAATGCGTAGAGATCGGAAGGAACACCAACTGCGAAAGCACTCTGCTGGGCCGACACTGACACTGAGAGACGAAAGCTAGGGGAGCA…
denovo100271	Bacteria;Cyanobacteria;Cyanobacteria;Chloroplast;Streptophyta	SW16	TGGGGAATATTCCGCAATGGGCGAAAGCCTGACGGAGCAATGCCGCGTGGAGGTAGAAGGCCTACGGGTCATGAACTTTTTTTCCCGGAGAAGAAAAAATGACGGTATCCGGGGAATAAGCATCGGCTNACTCTGTGCCNGCAGCCGCGGTAAGACAGAGGATGCAAGCGTTATCNGGAATGNATGGGCGTAAAGCGTCTGTANGTGGCTTATNAAGTCCGCAGTCAAATCCCAGGGCTCAACCCTGGANANGCGGTGGAAACTANCAAGCTTGAGTACGGTAGGGGCAGAGGGAATTTCCGGTGGAGCGGTGAAATGCATTGAGATCGGAAAGAACACCAACGGCGAAAGCACTCTGCTGGGCCGACACTGACACTGAGAGACGAAAGCTAGGGGAGC…
denovo100272	Bacteria	SW6	TGGGGAATCTTCCGCAATGGGCGAAAGCCTGATGGAGCAATGCCGCGTGGAGGTAGAAGGCCTACGGGTCATGAAATTTTTTTCCCGGAGAAGAACAAATGAGGGAATACGGGGTATAAGAATGGGCTAACTCTGTGACAGCAGCCGCGGTAAGACAGAGGANGCAAGCGTTTTCCGGAATGATTGGGNGTAAAGNGTCTGTAGGNNGCNTTTTAAGTNCTCCGTNAAAGCCAGGGCTCAACCCTGGACANGCGGTGGAAACTACCAAACTAGAGTGCGGTAGAGGCAAGTGGAATTTCCTGTGTAGCGGTGAAATGCGTAGAGATCTGAAGGAACACCAACGGCGAAAGCACCCTGCTGGGCCGTCACTGACGCTGAGGGGCGAAAGCTAGGGGAGCA…
denovo100273	Bacteria	FW17	TGGGGAATCTTGGACAATGGGCGAAAGCCCGATCCAGCAATATCGCGTGAGTGAAGAAGGGCAATGGCGCTTGTAAAGCTCTTTCGTCGAGAGCGCGATCATGACTGGACGCGGGGAAGAAGCCCCNGCTAACTGCGTGGNGCAGNCGNGGTAANACGGGGGGGGCNCGTGTTCTTNGGAANGTNGGGCGTGAGAGGGCACANAGGGGGTTAACGGGTGGANAGTGANNNNCGGNAANAAGNGGCGGAAGGCNCTNGAAACTAANNCACTGGAGTANGGCAGAGGAGAGTGGAATTTCGTGTGGAGCGGTGAAATGCGTAGATCTAGGAAGGAACGCCAAAGGCGAAAGCAGCCTTCTGGGTCCCCACCGACACTGAGGTGCGAAAGCAAGGGGAGCGA…
denovo100274	Bacteria	FW2	TCGAGGATCTTCGGCAATGGGGGAAAACCTGACCGAGCGACGCCGCGTGTGGGATGAAGGCCTTCGGGTCGTAAACTACTGTCACCGGGGAGGAAATGTAGGAGGTTTCTCCCTTCTATTTGACCTATCTGTGGATGCAGTACGGGCTAGNTTCGTGCCAGCAGCCGCGGTAAGACGGANNGTACNAGCGTTACNCGGAATTATTGGGCTTANAGNGTNCGTAGGCTGCGCGGTNAGTTGNGAGTNAAAGCCCNCAGCTCAACTNNGGAGTTGCACTNAAAACTACCAAGCTCGAGGAAGACAGAGGTAAGCGGAACTCACGGTGGAGCGGTGAAATGCGTTGATATCGGGAGGAACACCAACGGCGAAGGCGGCTTACTGGGTCTCCTCTGACGCTGA…
denovo100275	Bacteria;Firmicutes;Bacilli;Bacillales;Bacillaceae	SW20	TAGGGAATCTTCCGCAATGGACGAAAGTCTGACGGAGCGACGCCGCGTGAGCGAAGAAGGTCTTCGGATCGTAAAGCTCTGTTGTTAGGGAAGAACAAGTACCGTTCGAATAGGGCGGTACCTTGACGGTAACTAACGAGAAAGCCCCGGCTAACTACGTGCCGGCANCCNCGNTAATACGTAGGGGGCGAGCGTTGNCCGGAATTATTGGGCGNAAAGCGCGCGCAGGCGGTTCCTTAAGGCNGATGGGGAAGACCGCGGCTTAACCGCGGAAGGTCATTGGAAACTGGGGACCTTGAGTGCAGAAGAGGAGAGTGGAATTCCATGTGTAGCGGTGCAATGCGTAGAGATATGGAGGAACACCAGTGGCGAAGGCGGCTCTCTGGTCTGCAACTGACG…
denovo100276	Bacteria;Proteobacteria;Betaproteobacteria	SW9	TGGGGAATTTTGGACAATGGGAGAAAGCCTGAACCAGCAATGCCGTGTGAGTGAAGAAGGCCTTCGGGTTCTAAAGCTCTTTTGTCAGGGAAGAAACGGGTATTTATATTACAGAGACCTAATGAAGGTACATGAAGAATAAGAACAGGCTAACTNCGTGTCAGNNGCAGCGGNAANAAGTAGGGGTNAGNGTNAGTNGGNNTNACTGGGCGTAGAGCGTGCNNNGNCGGTGTTGNAAGGCTGNTGTGNAATNNCCGGGNTCAACTGGGAATGGCAATGGNGACTGCAAGCCTAGAATTCGTCACAGTGATGTAGAATTCCACAGATAGCAGTGAAATGCGTAGATATGTGGTGGAACACCGATGGCTAAGGCAGGCCCCCGGGTCTTGACTGACGCTC…
denovo100277	Bacteria	SW4	TGGGGAATCTTGGACAATGGGCGAAAGCCCGATCCAGCAATATCGCGTGAGTGAAGAAGGGCAATGCCGCTTGTAAAGCTCTTTCGTCGAGTGCGCGATCATGACAAGACTCGAGGAAGAAGCCCCGGCTAACTCCGTGCCAGCAGCCGCGGTAAGACGGGGGGGGCAAGTGTTCTTCGGAATGACTGGGCGTAAAGGGCANGTAGGCGGNGAATCGGGTTGAAAGGGAAAGTCGCCAAAAAGTNGCGGAATGCTCNCGAAACCAATTCACTTGAGTGAGACAGAGGAGGGGGGAATTTCGGGTGTAGGGGTGAAATCCGTAAATATACGAAGGAACGCCAAAAGCGAAGGCAGCTCTCTGGGTCCCCACCGACGCTGGGGTGCGAAAGCATGGGGAGC…
denovo100278	Bacteria;Cyanobacteria;Cyanobacteria;Chloroplast;Streptophyta	SW17	TGGGGAATTTTCCGCAATGGGCGAAAGCCTGACGGAGCAATGCCGCGTGAAGGTAGAAGGCCTACGGGTCATGAAAATCTTTTCCCGGAGAAGAAGCAATGACGGTATCCGGGGAATAAGCATCGGCGAACTCTGGGCCAGCAGCGGCGGTNAGANAGAGGGGGNAANNGTTATCCGGANTATTTGGGCGTAAAGNGTCGGTAGGTGGTTTTTAANGTNNGCAGTGAACCCAGGGCGCAACCCNGGACAGGCGGTNGAAACTAACAAGCTGGAGTACGGGAGGGGCAGGAGGAATTTCCGGTGGAGCGGTGAAATGCGTAGAGATCGGAAAGAACACCAACGGCGAAGGCACTTTGCTGGGCCGACACTGACACTGAGAGACGAAAGCTAGGGGAGCGA…
denovo100279	Bacteria	SW17	TGGGGAATCTTGCGCAATGGGCGAAAGCCCGATCCAGCAATATCGCGTGAAGGAAGAAGGGCAATGCCGCTTGAAAAGCTTTTTCGGCGAGAGAGCGAACATCACAGGCCGCGGGGAAAAAGCCCGNGGAACTCCGNGNNNGNAGCCGNGGAGAAGGGGGGGGAAGAGTGATCCTGANTGAGGGGCGNGAAGAGNGNGTGTGGGNNGTNTATCGGTCNNCNANANANNCNCGGGAANAAGTNGGGAAGGCNGTNGAAACCAANNCACTTGAGTGCGGNAGAGGAGGGTGGAATTTCCTGTGTAGGGGTGAAATCCGTAGATCTCGGAAGGAACGCCAAAAGCGAAAGCACTTCTCTGGGTCGCTACCGACGCTGGGGTGCGAAAGCATGGGGAGCGAATA
denovo10028	Bacteria;Firmicutes;Bacilli;Lactobacillales	FW17	TAGGGAATCTTCGGCAATGGGGGCAACCCTGACCGAGCAACGCCGCGTGAGTGAAGAAGGTCTTCGGATCGTAAAGCTCTCTTGTAAGAGAAGAACGTGTGTGAGAGTGGAAAGTTCACACAGTGACGGTAACTTACCAGAAAGGGCCGGCGAACTACGTGCCGCAGCCGNGGTAATACGTAGGTGCNGAGCGTTGTNCGGATTTATGGGCGTAAAGNGNGCGCAGGGGGTTTAANAAGNCTGAAGGTAAAGGCAGTGGCTTAACNATTGTTAGCTTTGGAAACTGTTAGACTTGAGTGCGAAAGAGGAGAGTGGAATTCCGTGTGTAGGGGTGAAATGCGTAGATATATGGAGGAACGCCGGTGGCGAAAGCGGCTCTCTGGTCTGTAACTGACGCTG…
denovo100280	Bacteria;Cyanobacteria;Cyanobacteria;Chloroplast	SW17	TGGGGAATTTTCCGCAATGGGCGAAAGCCTGACGGAGCAAGGCCGCGTGAAGGTAGAGGGGCTACGGGTCATGAACTGCTTTTCCCGGAAAAGAAGCAATGACGAAATCCGGGGAAAAAACATCGGGTCAANNTGCGCNAGCANCNNCGGTAAGANAGNGGANGCAAGCGTTATCCGGNATNAGTGNGCGTAAAGCGTCNGTAGGNGGNGTTTACNGTNAGAGTGAAATNNCAGGGCNNAACCCTGNACANGCGTTGGAAACTACCAAGCTGGAGNAAGGTAGGGGCAGAGGGAATTTCCGGTGGAGTGGTGAAATTCGTAGAGATCGGAAAGAACACCAACAGCGAAAGCACTCTGCTGGGCCGACACTGACACTGAGAGACGAAAGCTAGGGGAGCG…
denovo100281	Bacteria;Firmicutes;Bacilli;Lactobacillales;Lactobacillaceae	SW17	TAGGGAATCTTCCACAATGGACGAAAGTCTGATGGAGCAACGCCGCGTGAGTGAAGAAGGTTTTCGGATCGTAAAACTCGGTTGTTGGAGAAGAATGTATCTGATAGTAACTGATCAGGTAGTGACGGTATCCAACCAGAAAGCCACGGCTAACTACGTGCCAGCAGCCGCGGTAANACGTAGGNGGCAAGCGTTGTNCGGATTTATTGGGCGTAAATCGAGCGCAGGCGGNTTTTTAAGTCTGATGTGAAAGNCTTCGGNGCANCCGANGNAGTGNATCGGNAACTGGCAAACTTAAGTGCAGAATAGGACCGTGGAACTCCATGTGTAGCGGTGAAATGCTTAGATATATGGAAGAACACCAGTGGCGAAGGCGGCTGTCTGGGCTGTAACTGACGC…
denovo100282	Bacteria;Actinobacteria;Actinobacteria	FW2	TGGGGAATATTGCACAATGGGCGCAAGCCTGATGCAGCGATGCCGCGTGCGGGTTGGAGGCCTTCGGGTTGTAAACCGCTTTTGCTTGGGAGGAAGCCCTTCGGGGTGAGTGTACATTTGGAATAGGCACCGGCTAACCAGGGCCAGNNGNNGCGGTAGACGGAGGGTGNNAGCGNTATCNGGNTTNGTGGGCGTAAAGGGTCGTNGGCGGNTTGTGCGTCNGGTGNGAAAGCCCANCGCCNAACGGNGGNTGNGCGCNGGNTACNGGCNGGCTGGAGTGCGGTAGGGGAAGAGGGAATTCCCGGTGTAGCGGTGGAATGCGTAGAGATCGGAAAGAACACCAATGGCGAAAGCACGTTTCTGGGCCGTTACTGACGCTGAGAGGCGAAAGCGTGGGGA…
denovo100283	Bacteria;Firmicutes;Bacilli;Lactobacillales;Lactobacillaceae;Lactobacillus	SW17	TAGGGAATCTTCCACAATGGACGAAAGTCTGATGGAGCAACGCCGCGTGAGTGAAGAAGGTTTTCGGATCGTAAAACTCTGTTGTTGGAGAAGAACGTATTTGATAGTAACTGATCAGGTAGTGACGGTATCCAACCAGAAAGCCACGGCTAANTACGTGCCAGCAGCNGCGGTAATACGTAGGTGGCAAGCGTTGTCCGGATTNATTGGGCGTAAAGCGGGCGNAGGCGGNTTCTTAAGNCGGATGTGAAAGCCTTCGGCTCAACCGAAGAAGTGCATCGGAAACTGGGAAACTTGAGTGCAGAAGAGGAAAGTGGAACTCCATGTGTAGCGGTGAAATGCGTAGATATATGGAAGAACACCAGTAGCGAAGGCGCCTGTCTGGTCTGTAACTGACGC…
denovo100284	Bacteria	SW9	TGGGGAATTTTCCGCAATGGGCGAAAGCCTGACGGAGCAATGCCGCGTGAAGGTAGAAGGCCTACGGGTCATGAACTTCTTTTCCCGGAGAAGAAGCAATGACGGTATCCGGGGAATAAGCATCGGCTAACTCTGTGCCAACAGCCGCGGTAAGACAGAGGATGCAAGCGTTATCCGGAATGATTGGGCGTAAAGNGTCTGTAGGNGGCTTTTTAAGTTCGCCGTCAAATCCCCGGGCTCAACCTGGGAACTGNAGCCAAAACTGGCAAGCGAGAGTATGGTAGAGGGTAGTGGAATTTCCTGTGTAGCGGTGAAATGCGTAGATATAGGAAGGAACACCAGTGGCGAAGGCGACTACCTGGACTGATACTGACACTGAGGTGCGAAAGCGTGGGGAGC…
denovo100285	Bacteria	FW16	TGGGGAATATTCCGCAATGGGCGAAAGCCTGACGGAGCAATGCCGCGTGGAGGTGGAAGGCCTACGGGTCGTCAAGTTCTTTTCTCGGAGAAGAAAAAATGAGGGTATCTGAGGAATAAGGATCGGCTAACTTTGTGCCAGANGCCGCGGTAAGANAGAGGANGCAAGCGTTATACGGAATGATTGGGCGTAAAGCGTCNGNAGNNGGCTTTGCAAGNCGGCCGTCAAAGTCNAGGNCTNAACCCTGGACAGGCGTTGGAAACTACTNAGCTNGAGTACGGNNGAAGCTGGTGGAATTTCCGGTGTAGCGGTGAAATGCATAGAGATCGGAAGGAACACCAACGGCGAAAGCACTTTTCTATGCCGACACTGACACTGAGGTACGAAAGCTAGGGGAGC…
denovo100286	Bacteria	FW10	TGGGGAATATTCCACAATGGGCGAAAGCCTGATGCAGCCATGCCGCGTGTATGAAGAAGGCCTTCGGGTCGTGAAGTTCTTTTCGCTGTGAGGAAGGAGTTGGAGTAAATAGGTTAAGAGCATGGCGTTAGTATCAGAAAAAGCACACGGTAACTCNGTGNCNNCAGACGCGNTANTANNGAGGGNGCNNNCNNTAGTCGGAATTACTGGGCGTAAAGCGNCTGCAGNAGGNGTGTTAAGCANGAGGNAAAAGCCCAGGGCTCAACCGCGGAAGGCAGTTGAACTACCAGGCTAGAGTACTGTAGGGGGAGTGGGAATTTCAGGTGGAGCGGTGAAATGCGTAGAGATCGGAAGGAACACCAGTGGCGAAGGCAGCCTTCTGGGCAAAGACTGACACTC…
denovo100287	Bacteria;Firmicutes;Bacilli;Lactobacillales;Leuconostocaceae;Leuconostoc	FW20	TAGGGAATCTTCCACAATGGGCGCAAGCCTGATGGAGCAACGCCGCGTGTGTGATGAAGGCTTTCGGGTCGTAAAGCACTGTTGTATGGGAAGAAATGCTAAAATAGGGAAGGATATTAGTTTGACGGTACCATACCAGAAAGGGACGGCTAAATACGTGCCAGCAGCCGCGGTAATACGTANGTNCCNAGCGTTATCCGGAATNATTGGGCGTAAAGCGNGCGCAGACGGTTGATTAAGTCTGATGTGAAAGCCCGGAGCTCAACNCCGGAATGGCATGGAAACTGCTTAACTTGAGTGTTGTAGAGGTAAGTGGAACTCCATGTGTAGCGGTGGAATGCGTAGAGATAGGGAAGAACACCGGTGGCGAAGGCGGCTTACTGGGCCACAACTGACGTT…
denovo100288	Bacteria;Firmicutes;Bacilli;Lactobacillales;Lactobacillaceae	SW15	TAGGGAATCTTCCACAATGGACGAAAGTCTGATGGAGCAACGCCGCGTGAGTGAGAAAGGTTTTGGGATCTAAAAATCTGTTTGTGGGAGAAGATGGAATCGGAAAGAAATTGACAGGGAGTGGAGGGATCCCAACAAGAAAGCCCCGCTAACTANGTGNCAGCAGCCGCGGTAATACGTAGGTGGCAAGCGTTGTCCGGATTTATTGGGCGTAAAGCGAGCGCAGGCGGTTTTTTAAGCTGATGTGAAAGCCTTCGGCTCAACCGAAGAAGTGCATCGGAAACTGGGAAACTTGAGTGCAGAAGAGGACAGTGGAACTCCATGTGTAGCGGTGAAATGCGTAGATATATGGAAGAACACCAGTGGCGAAGGCGGCTGTCTGGTCTGTAACTGACGCTG…
denovo100289	Bacteria;Cyanobacteria;Cyanobacteria;Chloroplast;Streptophyta	FW1	TGGGGAATTTTCCGCAATGGGCGAAAGCCTGACGGAGCAATGCCGCGTGGAGGTGGAAGGCCTACGGGTCGTAAACTTCTTTTCTCGGAGAAGAAACAATGACGGCATCTGAGGAATAAGCATCGGCTAACTCTGTGNCAGCAGCCGCGGTAAGACAGAGGNTGCAAGCGTTATCCGGAATGATTGGGCGTAAAGCGNCTGTAGGTGGCTTTTCAAGTNCGCCGTCAAANCCCAGGGCTCAACCCTGGACAGGCGGTGGAAACTACCAAGCTGGAGTACGGTAGGGGTGGGGGGAATTTTCGGTGGAGCGGTGAAATGCATTGATATCGGAAAGAACACCAACGGCGAAAGCAGTCTGCTGGGCCGACACTGACACTGAGGGGCGAAAGCGAGGGGAGC…
denovo10029	Bacteria	FW19	CCAAGAATATTCCGCAATGGGGGAAACCCTGACGGAGCGACACTGCGTGAATGATGAAGACCATAGGGTTGTAAAGTTCTTTTATAAAGGAAGAATAAGTTGGGTAGGAAATGATTCAATGATGACGGTACTTTATGAATAAGTCCAGGCTANTTACGTGCCAGCAGCCGCGGTAATANGTAAGGGACGAGCGTTATTCGGAATTACTTGGCGTAAAGGGCGTTNAGGCGGCNGATTAGGCTGAGTGTTAAAGACTGGGGCTCAACTCCAGAAAGGCATTCAGAACCGGTTGGCGAAAATCTGGTGGAAGAAAGCGGAATTTCCTGTGTAGCGGTGAAATGCAGAGATATGGGAAGGAACACCAAAGGCTAAGGCAGCTGTCTATGCCGAGATTGACGC…
denovo100290	Bacteria;Bacteroidetes;Flavobacteria;Flavobacteriales;Flavobacteriaceae;Lutibacter	SW20	TGAGGAATATTGGACAATGGGCGAGAGCCTGATCCAGCCATGCCGCGTGCAGGAAGAAGGCCCTATGGGCTGGAAACTGCTTTTATACAGGAGGAAATCTGCCGGCGTGTCGGGAATTGACGGTAGTGTAAGAATAAGCAGCGGCTAACNCNGTNCCAGNAGCNGCGGTAATACGGNGGGNGCAAGCGTTNTCCGGAATCATTGGGNTTAAAGCGTCNGTAGGCGGNNTATTAAGTCAGCNGTNAAATCCCANAGCTCAACTGTGGAACTGCCTTTGATACTGGTAGTCTTGAATTATATAGAAGTAGATAGAATGTGTTGTGTAGCGGTGAAATGCTTAGAGATTACACAGAATACCGATTGCGAAGGCAGTCTACTACGTATATATTGACGCTAATG…
denovo100291	Bacteria;Bacteroidetes;Flavobacteria;Flavobacteriales;Flavobacteriaceae	SW16	TGAGGAATATTGGACAATGGGCGCAAGCCTGATCCAGCCATGTCGCGTGCAGGATGACGGTCCTATGGATTGTAAACTCCTTTTATACAGGAAGAAACACATCTACGTGTAGAGACTTGACGGTACTGTAAGAATAAGGATCGGCAAACTCNGTNCCAGCAGCCGCGGTAATACNGAGGATNCAAGNGTTNTCCNGAATCATTGGGGTGAAAGNGTCNGTAGGCGGTNAGGTAAGNCAGNGGTGAAAGCCCANCGCTCAACGGTGGAACGGNGATTGATACNNNCTGACTTGAATTAGTAGGAAGTGAGTAGAATTTGGTGTGTAGCGGTGAAATGCTTAGAGATTACAAGGAATACCAAATGCGAAGGCAGGTTACTACTAATATATTGACGCTGATG…
denovo100292	Bacteria;Firmicutes;Bacilli;Lactobacillales	SW16	TAGGGAATCTTCCACAATGGACGAAAGTCTGATGGAGCAACGCCGCGTGGGGGAAGAAGGTTTTCGGATCGTAAAACTCTGTTGTTGGAGAAGAATGAATGTGAGAGTAACTGATCTGGTAGTGAGGGTATCCAACAAGAAAGCCAGGGGTAACTACGTGGCAGCAGNCGCGGTAATAGTAGNTGTGCAAGCGTTGNCCGGATNTATTGGGNGNAAAGCGGGCGNAGGCGGTTTCTTAAGNCTGATGTGAAANCCNTNGGCTCAACCNAAGANGTTCATNNGAAACTGGGAAACTTGAGTGCAGGAGAGGACAGTGGAACTCCAGGTGGAGCGGTGAAATGCGTATATATATGGAAGAACACCAGCGTCGAAGGCAGCTGTCTGGTCTGTAACTGACGC…
denovo100293	Bacteria	FW2	TGGGGAATCTTGGACAATGGGCGAAAGCCCGATCCAGCAATATCGCGTGAGTGAAGAAGGGCAATGCCGCTTGTAAAGCTCTTTCGTCGGGTGCGCGATCATGACAGGACTCGAGGAAGAAGGGCCGNCTAACTCCGTGCCNGCAGNCGNGGGAAGACGGGGGGGGCNAGGTTCTNCGGANTGNCTGGGNGTAAAAGNGNACGTAGGNGGTGAATCGGGTTGAAAGTGAAAGTNACCNAANAGNGGCNGANTGCTNTCGAAACCACTTCACTTGAGTGAGNCAGAGGAGAGTGGAATTGCGAGTGTAGGGGTGAAATCCGTAGATCTACGAAGGAACGCCAAAGGCGAAGGCAGCTCTCTGGGTCCCAACCGACGCTGAGGTGCGAAAGCATGGGGAGC…
denovo100294	Bacteria;Proteobacteria;Gammaproteobacteria;Alteromonadales;Shewanellaceae;Shewanella	SW9	TGGGGAATATTGCACAATGGGGGAAACCCTGATGCAGCCATGCCGCGTGTGTGAAGAAGGCCTTCGGGTTGTAAAGCACTTTCAGTAGGGAGGAAAGGTAGCAGCTTAATACGCTGTTGCTGTGACGTTACCTACAGAAGAAGGACCGGCTAACTCCGNGCCAGCAGCCGCGGTAATACGGNGGGTCNGAGNGTTANTCGGAATTACTGGGCGTAAAGCGTGCGCAGGCGGNTTGTTAAGCGAGCTGTGAAAGCCCCGGGCTCAANCTGGGAATTGCATTTCGAACTGGCGAACTAGAGTCTTGTAGAGGGGGGTAGGATTCCATGCGTAGCGGTGAAATGCGTAGAGCTCTGGAGGAATACCGGTGGCGAAGGCGGCCCCCTGGACAAACACTGACGC…
denovo100295	Bacteria;Cyanobacteria;Cyanobacteria;Chloroplast;Streptophyta	SW1	TGGGGAATTTTCCGCAATGGGCGAAAGCCTGACGGAGCAATGCCGCGTGAAGGTAGAAGGCCTACGGGTCATGAACTTCTTTTCCCGGAGAAGAAGCAATGACGGTATCCGGGGAATAAGCATCGGCTAACTCTGTGCCAGCAGCCGCGGTAAGACAGAGGATGCAAGCGTTATCCGGAATGATTGGGCGTAAAGCGTCTGTAGGTGGCTTTTTAAGTTCGCCGTCAAATCCCAGGGCTCAACCCTGGACAGGCGGTGGAAACTACCAAGCTGGAGTACGGTAGGGGGAGAGGGAATTCCCGGGGGAGGGGTAAAAGGCGTGCGGATCGGAAAGAACACCAACGGGGAAAGCACTCTGCTGGGCCGACACTGAACCTGAGAGACGAAAGCTGGGGGAGC…
denovo100296	Bacteria;Firmicutes;Clostridia;Clostridiales;Incertae Sedis XI	SW9	TGGGGAATATTGCACAATGGAGGAAACTCTGATGCAACGACGCGGCGTGAGGGATGAAGGTTTTCGAATCGTAAAGCTCTTTCCCATGGGAAGATAAAGACGGTACCATGGGAGGAAGCCCCGGCTNACTANGTGNCAGCAGCCGCGGTAATANGTAGGGGGNNAGCGTTGTCCGGAATTACTGGGCGTAAAGGGTTCGCAGGCGGAAATACAANNCAGGTGTAAAAGGCGGAGGCTTAACCTCCGTAAGCATTTGAAACTGTATTTCTTGNGATATGGNGAGGCAAGTGGAATTCCTAGTGTAGCGGTGAAATGCGTAGATATTAGGAGGAATACCAGTGGCGAAGGCGACTTGCTGGACATATACTGACGCTGAGGAACGAAAGCATGGGTAGCAAA…
denovo100297	Bacteria;Firmicutes;Bacilli;Lactobacillales;Lactobacillaceae	SW9	TAGGGAATCTTCCACAATGGACGAAAGTCTGATGGAGCAACGCCGCGTGAGTGAAGAAGGTTTTCGGATCGTAAAACTATGTTGTTGGAGAAGAATGTATCTGATAGTAACTGATCAGGCAGTGACGGTATACAACCAGAAAGCCACGGCTACTACGTGCCAGCAGACGCGGTAATACGNNGGTGGCANGCGTTGTCCGGATNTATTGGGCGTAAAGCGAGAGCAGGCGGTTTCTTAAGTCTGATGTGAAAGCNNTCGGCTCAACCGAAGAAGTGCATCGGAAACTGGGAAACTTGAGTGCAGAAGAGGACAGTGTAACTCCATGTGTAGCGGTGAAATGCGTAGATATATGGAAGAACACCAGTGGCGAAGGCGGCTGTCTGGTCTGTAACTGACGCT…
denovo100298	Bacteria;Cyanobacteria;Cyanobacteria;Chloroplast;Streptophyta	SW12	TGGGGAATTTTCCGCAATGGGCGAAAGCCTGACGGAGCAATGCCGCGTGAAGGGAGAAGGCCTACGGGTCATGAACTTCTTTTCCCGGAGAAGAAGCAATGACGGTATCCGGGGAATAAGCATCGGCTAACNCTGTGCCAGCAGCCGNGGTAAGACAGAGGATTCAAGCGTTNTCCGGAATGATTGGGNGTAAAGCGTCTGTAGGTGGCNTTNTAAGTTCGCCGTAAAATCCCGGGGCTCAACCCTNGACNGGCGGTGGAAACTACCAAGNTGGANTACGGTAGGGGCAGAGGGAATTTCCGGTGTAGCGGTGAAATGCATAGAGATCGGAAAGAACACCAACGGCTAAAGCACTCTGCTGGGCCGACACTGACACTGAGGGTCGAAAGCTAGGGGAGC…
denovo100299	Bacteria;Firmicutes;Bacilli;Lactobacillales;Lactobacillaceae;Lactobacillus	SW6	TAGGGAATCTTCCACAATGGACGAAAGTCTGATGGAGCAACGCCGCGTGAGTGAAGAAGGTTTTCGGATCGTAAAACTCTGTTGTTGGAGAAGAATGTATCTGATAGTAACTGATCAGGTAGTGACGGTAACCAACCCGAAAGCCACGGCTAANTACGTGCCAGCAGCCGGGGTAATNCGGGGGTGGCANAGTTGTCCGGATTTNTTGGGCGTNAAGCGNGCGNAGNCGGNTGTNNAAGTCGGANGTGAAAGNCTTCGGCTCAACCGACGANGNGCNTCGGAAACTGGGACACTTGAGTGGAGAAGAGGAGAGTGGAACTCCATGTGTAGCGGTGAAATGCGTAGATATATGGAGGAACACCAGTGGCGAAGGCGGCTGTCTGGTCTGTAACTGACGCT…
denovo1003	Bacteria;Proteobacteria;Gammaproteobacteria;Enterobacteriales;Enterobacteriaceae	SW9	TGGGGAATATTGCACAATGGGCGCAAGCCTGATGCAGCCATGCCGCGTGTATGAAGAAGGCCTTCGGGTTGTAAAGTACTTTCAGCGGGGAGGAAGGCGATAAGGTTAATAACCTTGTCGATTGACGTTACCCGCAGAAGAAGCACCGGCTAACTCCGTGCCAGCAGCCGCGGTAATACGGAGGGTGCAAGCGTTAATCGGAATTACTGGGCGTAAAGCGCACGCAGGCGGTCTGTCAAGTCAGATGTGAAATCCCCGGGCTTAACCTGGGAACTGCATTTGAAACTGGCAGGCTAGAGTCTTGTAGAGGGGGGTAGAATTCCAGGTGTAGCGGTGAAATGCGTAGAGATCGGAAGGAACACCAACGGCGAAAGCACTCTGCTGGGCCGACACTGACAC…
denovo10030	Bacteria;Fusobacteria;Fusobacteria;Fusobacteriales;Fusobacteriaceae	FW1	TGGGGAATATTGGACAATGGACCAAAAGTCTGATCCAGCAATTCTGTGTGCACGATGACGGCCTAAGGGTTGTAAAGTGCTTTCAATCGGGAAGAAGAAAGTGACAGTACCGATAGAAGAAGCGACNGCTNAATACGTGCCAGCAGCCGCGGTAATACGNATGNCGCAAGCGTTATCCGGATTTATTGGGCGTAAAGCGCGTCTAGGTGGTTTGGTAAGTCTGATGNGAAAGTGCGGGGTANAACTCCGTATTGCGTTGGAAACNGCCAAACTAGAGTACTGGAGAGGTGGGCAGAACTACAAGTGTACAGGTGCAATTCGTAGATATTTGTAGGAATGCCGATAGAGAAGTCAGCTCCCTGGACAGATACTGACACTGAAGCGCGAAAGCATGGGGAG…
denovo100300	Bacteria;Firmicutes;Bacilli;Lactobacillales;Lactobacillaceae;Lactobacillus	SW9	TAGGGAATCTTCCACAATGGACGAAAGTCTGATGGAGCAACGCCGCGTGAGTGAAGAAGGTCTTCGGATCGTAAAACTCTTTTGTTGGGGAAGAATGTATCGGATAGTAACTGATCAGGTAGTGACGGTATTCAACCAGAAAGCCACGGCTAACTACGTGCCAGCAGCCGCGGTAATACGTAGGTGGCGAGCGTTGTCCGGANTTATTGGGCGTAAAGNGNGCGTAGGCGGTTGTTTAAGTCTGATGTGAAAGCCTTCGGCTCAACCGAAGAAGGGCATCGGAAACTGGGAAACTTGAGTGCAGAAGAGGACAGTGGAATTCCATGTGTAGCGGTGAAATGCGTAGATATATGGAAGAACACCAGTGGCGAAGGCGGCTGTCTGGTCTGTAACTGACGC…
denovo100301	Bacteria	FW18	TGGGGAATCTTGGACAATGGGCGAAAGCCCGATCCAGCAATATCGCGTGAGTGAAGAAGGGCATTGCCGCTTGTAAAGCTCTTTCGTCGAGTGCGAGATCATGACAGGACTCGAGGAAGAAGCCCCGGCTAACNCCGTGCCAGCAGCCGCNGTNAGNCGGGGGGGGCNAGTGTTCTTCGGAATGANGGGGCGTAAAGGGCACGTNGGCGGTGAATCGGGTTGAANGTGAAANTCGCCAAAAAGTGGGGGAATGCNCTCGAAACCAANTCNCTTGAGTGAGNCAGAGGAGAGTGGAATTTCGTGTGTAGGGGTGAAATGCGTAGATCTACGAAGGAACGCCAAAGGCGAAGGCAGCTCTCTGGGTCCCTACCGACGCTGGGGTGCGAAAGCATGGGGAGC…
denovo100302	Bacteria	FW6	TGGGGAATCTTGGACAATGGGCGAAAGCCCGATCCAGCAATATCGCGTGAGTGAAGAAGGGCAATGCCGCTTGTAAAGCTCTTTCGTCGAGTGCGCAAGCATGACAGGAATCGAGGAAGTAGCCCCGGCTAACTNCGGGNNAGCAGCCGCGGTAGNCGGGGGGGNNNAGNNTTNNTNGGAATGACTGGGCGTAAAGGGNANGTAGGNGGTGNNAGGGTTGANTNTGAGAGTCGCGAAAAAGTGGCGGAANGCNCTCGAAACCAATTCACTTGAGTANGAGAGGAGAGTGGAATTTCGTGTGTAGGGGTGAAATCCGTAGATCTGCGAAGGAACGCCAAAAGCGAAGGCAGCTCTCTGGGTCCCTACTGACGCTGGGGTGCGAAAGCATGGGGAGCGAACA
denovo100303	Bacteria	FW17	TGGGGAATATTGGACAATGGGCGAAAGCCCGATCCAGCAATATCGCGTGAGTGAAGAAGGGCAATGCCGCTTGTAAAGCTCTTTCGTCGAGTGCGCGATCATGACAGGACTCGAGGAAGAAGCCCCGGCTAANTCCGTNCCAGCNGCCGCGGTAAGACGGGGGGGGCAAGTGNTCTTCGGAATGAGTGGGNNTAAAGGGCACGTAGGCGGTNANTCGGGTTGAAAGNGAAAGTCGCCAAAAAGTGGCGGAATGCTNTCGAAACCAATTNACTTGAGTGAGACAGAAGGGAGTGGAATTTCGAGTGTCGCGGTGAAAGCCGTAGATCTACGAAGGAACGCCAAAAGCGAAGGCAGTTTTCTGGGTCCCTACCGACGCTGGGGTGCGAAAGCATGGGGAGC…
denovo100304	Bacteria	SW14	TGGGGAATATTGCGCAATGGGCGCAAGCCTGATGCAGCAATGCCGCGTGGAGGAAGAAGGCCTACGGGTCATGAACTTCTTTTACCGGGGAAGAAAAAATGAAGGTAAACGGGGTATAAGATTCGCTAACNCTNTGCCAGNAGCACNGGNTAAGACAGAGGANGCAAGCGTTNTCCGGNANNATTGGGCGTAAAGNGTCGGTAGGAGGCTNTTTAAGTNTGCCGTNAAATCCCAGGGCTCAACCATGGANANGCNGTGNAAACTACCNAGCTAGAGTANGGTAGGGGCGGATGGAATTTCCGGTGGAGCGATGAAATGCGTAGAGATCGGAAGGAACACCAACGGCGAAGGCACTCTGCTGGGCCGACACTGACGCTGAGATACGAAAGCTAGGGGAGC…
denovo100305	Bacteria;Firmicutes;Bacilli;Lactobacillales;Lactobacillaceae	SW9	TAGGGAATCTTCCACAATGGACGAAAGTCTGATGGAGCAACGCCGCGTGAGTGAAGAAGGTTTTCGGATCGTAAAACTCTGTTGTTGGAGAAGAACGTATTTGATCGTAACTGATCAGGTAGTGACGGTATACAACCAGAAAGCCACGGCTAACNACGTGCCAGCAGCCGNGGTAATACGTAGGNGGCAAGCGTTGTCCGGATTTATTGGGCGTAAAGCGAGCGCAGGCGGTTTCTTAAGTCTGNTGTGAAAGCCTGCGGCTCAACCGAAGAAGTGCATCGGAAAATGGGAAACTTGAGTGCAGAAGAGGACAGTGGAACTCCAGGTGTAGCGGTGAAATGCGTAGATATATGGAAGAACACCAGTGGCGAAGGCGGCTGTCTGGTCTGTACCTGACGC…
denovo100306	Bacteria;Proteobacteria;Gammaproteobacteria;Enterobacteriales;Enterobacteriaceae	FW15	TGGGGAATATTGCACAATGGGCGCAAGCCTGATGCAGCCATGCCGCGTGTATGAAGAAGGCCTTCGGGTTGTAAAGTACTTTCAGCGGGGAGGAAGGGAGTACAGTTAATACCTGTGCTCGTTGACGTTACCCGCAGAAGAAGCACCGGCNAAGTCCGTGCCAGCAGCNGCGGTAATACGGAGGGGGNNAGNGTTAATCGGAATTACNNGGCGTANAGNGNACGCNGGCGGNNTGNTAAGTCNGNTGNGAAATCNCCGGGATCAACCGGGGAACTGCANNTGAAACCGGTAAGCTTGAGTGACGTAGAGGGGGGTAGAATTCCAGGTGTAGCGGTGAAATGCGTAGAGATATGGAGGAACACCGGTGGCGAAGGCAGCCCTCTGGACCACGACTGACGC…
denovo100307	Bacteria	FW6	TGGGGAATCTTGGACAATGGGCGAAAGCCCGATCCAGCAATATCGCGTGAGTGAAGAAGGGCAATGCCGCTTGTAAAGCTCTTTCGTCGAGTGCGCGATCATGACAGGACTCGAGGAAGAAGCACCGGCTAACTCCGTGCNAGCAGCCGCGGTAAGACGGGGGGGGCAAGTGTTCNTCNGAATGANTGGGCGTAAANGGCACGTAGGGGGGTNATACGGGNTGAAAGAGAANGNCGCCANAAAGTGGCGGAATGCTCTCGAAACCAATTNACTTGAGTGAGACAGAGGAGAGTGGAATTTCGTGTGTAGGGGTGAAATCCGTAGATTTACGAAGGAACGCCACAAGCGAAGGCAGCTCTCTGGGTCCCTACCGACGCTGGGGTGCGAAAGCATGGGGAG…
denovo100308	Bacteria;Firmicutes;Bacilli;Lactobacillales	FW19	TAGGGAATCTTCCACAATGGGCGAAAGCCTGATGGAGCAACACCGCGTGAGTGAAGAAGGGCTTCGGCGCGTAAAACTCTGTTGTTAGAGAAGAACGTGCGTGAGAGCAACTGTTGAAGCAGTGACGGTACATAACCAGAAAGTCACGGCTAACANNGTGNCAGAGACGNGGGAATACGTAGGGGGGAAGNGTTATCCGGAGTTANTGGGGGNNAAGNGGGCGCNGGCGGGGTGATAAGTGNTGAGTGAAAGACNNNNGCNTAAACANAGAANTGCANNGGAAACTGTCAGACTTGAGTGCAGAAGAGGAAAGTGGAACTCCATGTGTAGCGGTGAAATGCGTAGATATATGGAAGAACACCAGTGGCGAAGGCGGCTGTCTGGTCTGCTACTGACGCT…
denovo100309	Bacteria;Firmicutes;Bacilli;Lactobacillales;Lactobacillaceae	SW3	TAGGGAATCTTCCACAATGGACGAAAGTCTGATGGAGCAACGCCGCGTGAGTGAAGAAGGTTTTCGGATCGTAAAACTCTGTTGTTGGAGAAGAATGTATCTGATAGTAACTGATCAGGTAGTGACGGTATCCAACCAGAAAGCCACGGCTAACTACGTGCCAGCAGCCGCGGTANTACGTAGGTGGCAAGCGTTGTCCGGATTTATTGGGCGTAAAGCGAGCGGAGGNGGTTTCTTAGTNTGATGTGAAAGCCTTCGGCTNAACCGANGAAGGGCATCGGAAACCTGGGAAAGTGGGTTCAGAAGAGGGCAGTGGAATTTCAGGTGGAGCGGTGAAAGTCGTAGAGATTAGGAAGGACACCAAGGGTGAAGGCCGTCGTGTGGGCCGTTACTGACCCT…
denovo10031	Bacteria	SW9	TAGGGAATTTTCCACAATGGACGAAAGCCTGATGGAGCAATGCCGCGTGAAGGATGAAGGCCCTACAAGAATGAAAAGTTTTTTTATGAGGGGAGAAATGGAAGGTATGGAGGGGTTTATTATCTGACGATACTCTTTGAATAAGTATCGTATAACNATGTGCCAGCNGNCGCGGNAATATNANGGGNGNAAANGTTAATCGNATNNACTGGGNNTNAAGCGAGNGCAGGCGGATTTACNAGTCTNATGTTAAAGACAACTGCTTAACGGTTGTTGGCAGTGGAAACTGTAAGTCTAGAGTATAGTAGAGAGTTTTGGAACTCCCTGTGGAGCGGTGGAATGCGTAGATATATGGAAGAACACCAGAGGCGAAGGCGAACAGTTGGGCCATAACTGACA…
denovo100310	Bacteria;Cyanobacteria;Cyanobacteria;Chloroplast;Streptophyta	FW17	TGGGGAATTTTCCGCAATGGGCGAAAGCCTGACGTAGCAATGCCGCGTGGAGGTTGACGTCCTACGGGTCGTCAACTTCTTTTCTCGGAGAAGAAACAATGACGGTATCTGAGGAATTAGCATCGGCTAACTCTGTGCCAGNAGNCGAGGTAAGACNGAGGATGCANGCGTTATCCNGAATGATTGGGCGTAAAGCGNCTGTGGGTGGCTTTTNAAGTCCGCCGTCAAATTCCAGGGCTCNACCCTGGACAGGCGGTGGAAACTACCANGCTGGAGTACGGTAGGGGCAGAGGGAATGTCCGGTGGAGCGGGGAAATGCATTGAGCTGGGAAAGAAAACCAACGGCGACAGCACTCTGCTGGGCCGACACTGACACTGAGAGCCGAAAGCTAGGGGAGC…
denovo100311	Bacteria	SW5	GAGGGAAGAGGCAACAATGGACGAAAGTCTGATGGAGCAATCCCGCGTGAATGATGAAGGTCCTACAAGCTTGTAAAGTTCTTTTATTGGGGAAGAAATGTAAGAAAAGGAGATGTTTCTTATTTGCCGATACCCTTTGAATAAGTATCGGCTAACTNTGTGCNAGCAGCCTCGGTANTACATAGGATGCAAGCGTTATCNGGATTTACTGGGNGTAAAGCGAGCGNAGGCGGANTTAAAAGTCTGATGTTAAAGACAACTGCTTAACGGTNGNTTGCATTGGAAACTGTAAGTCTAGAGTATAGTAGAGAGTTTTGGAACTCCATGTGGAGCGGTGGAATGCGTAGATATATGGAAGAACACCAGAGGCGAAGGCGAAAACTTAGGCCATAACTGACG…
denovo100312	Bacteria	FW9	TGGGGAATCTTGGACAATGGGCGAAAGCCTGACCCAGCAATATCGCGTGAGTGAAGAAGGCCAATGCGGCTTGAAAATTTTTTCCGGCGAGAGCGCGATTATGACAGGCCTGGAGGAAGAAGCCCCGGACACTCCGCGCNANCAGCCGCGGGTAAGACGGGGGGGGNAAGTGTTCTNGGGAAGTGGGNGCGAANAGNGTNCGGGNGCGGTGNAACGGNNTGNGAGNAAAACNCGCGAAAAAGTGNCGGNANGCNNTNGAAACCACNTAACTTGAGTNAGGNAGAGGCGAGTGGAATTTCGTGTGGAGGGGTGAAATGCGTAGAGATCCGAAGGAACACCAAAGGCGAAAGCAGCTTGCTGGGCCCATACCGACACTGAGATGCGAAAGCTTGGGGAGCA…
denovo100313	Bacteria	FW19	CCAAGAATATTCCGCAATGGGGGAAACCCTGACGGAGCGACACTGCGTGAATGATGAAGGCCTTCGGGTTGTAAGGTCTTTTAAAAAAGGAGGAATAAGTGGGTAGGGAATGAATCAATTATTGACGTACTTTTTGGAAAAAGCCCCGCNAATTACGGTGCAAGCNGCCGGAGTAATACGGAAGGGNCGAGCGTTATTGGGAAGTACTGGGCGTAAAGTGCGTGTNGGCGGNCGATTAGGCTGAGTGTTAAAGACTGGGGCTCAANTCCAGAAAGGCATTCAGAACCGGTTGGCTAGAATCTGGTGGAAGACAGCGGAATTTCCTGTGTAGCGGTGGAACGCATAGATATGGGAAGGAACACCAAAGGCGAAGGCAGCTGTCTATGCCGAGATTGACGC…
denovo100314	Bacteria;Proteobacteria;Betaproteobacteria;Burkholderiales;Comamonadaceae	SW16	TGGGGAATTTTGGACAATGGGCGCAAGCCTGATCCAGCAATGCCGCGTGCAGGATGAAGGCCTTCGGGTTGTAAACTGCTTTTGTACGGAACGAAAAGCTTCGGGCTATTACCATGGAGTCATGACGGTACCGTACGAATAAGCACCGGNTAACTNCGTGCCAGCAGCCGCGGTAATACGTAGGGTGACAAGNGTTAATCGGNAGTACTGGGCGTAAAGCGTGCGNAGGCGGTTTTGTAAGTAAGTTGTGAAATCCCCGGGCTCAACCTGGGAACGGCCATTGNGAGTGCAAGGCTGGAGTGCGGCAGAGGCGGATGGAATTCCTGGTGTAGCAGTGAAATGCGTAGATATGTGGAGGAACACCGATGGCGAAGGCAGCCCCCTGGGTCAAAACTGACG…
denovo100315	Bacteria	FW19	CCAAGAATATTCCGCAATGGGGGAAACACTGACGGAGCGACACTGCGTGAATGATGAAGGCCTTCGGGTTGTAAAGTTCTTTGATAAAGGAAGAATAAGTTGGGTAGGAAATGATTCAATGATGACGGTACTGTATGAATAAGTCCCGGCTAATTACGTGCCAGCAGCAGCGGTAATACGTAAGGGACGAGCGGTATTCGGNATTACNGGGCGTAAAGGGCGTGTAGGNGGCCGATTAGGCTGAGTGTTAAAGACTGNGGCTCAACNCCAGAAAGGCATTCAGAACCGGTTGTCTAGAATCGTGTGGAAGAGAGCGGAATTTCCTGTGTAGCGGTGGAATGCATAGATATGGGAAGGAACACCAAAGGCGAAGGCAGCTGTCTATGCCGAGATTGACGC…
denovo100316	Bacteria	FW3	CCAAGAATATTCCGCAATGGGGGAAACCCTGACGGAGCGACACTGCGTGAATGATGAAGGCCTTCGGGTTGTAAAGTTCTTTTATAAAGGAAGAATAAGTTGGGTAGGAAATGATTCAATGATGAGGGTACTTTATGAATAAGGCCCGGCTAATTACGTGCCAGCAGCCGCGGTAATACNTAANGGNCGAGCGTTATTCGGAATTACTGGGCGTAAAGGGCGTGTANGCGGCCGATTANGCTGAGTGTTAAAGACNGGGGCTCAACTANAGAAAGGCATTCNGAACCGGTTGGCTAGAATCTGGTGGAAGACAGCGGAATTTCCTGTGTAGCGGTGGAATGCATAGATATGGGAAGGAACCCCAAAGGCGAAGGCACCTGTCTATGCCGAGATTGACGC…
denovo100317	Bacteria	FW6	TGGGGAATCTTGGACAATGGGCGAAAGCCCGATCCAGCAATATCGCGTGAGTGAAGAAGGGCAATGCCGCTTGTAAAGCTCTTTCGTCGAGTGCGCGATCATGACAGGACTCGAGGAAGAAGCCCCGGCTAACTCCGTGCCAGCAGCCGCGGTAAGACGGGGGGGGCAAGTNTNCTTCGGAANGACGGGGCGTAAAGGGCNNGTNGGNGGGGAATCGGGNTGAAAGGGAAAGNCGCCAAAAAGTGGCGGAATGCNCTCGAAACCANTTCACTTGAGNGGACAGAGGAGAGTGGAATTGCGTGTGTAGGGGTGAAATCCGTAGAGCTACGAAGGAACGCCAAAAGCGAAGGCAGCGCTCTGGGTCCCTACCGACGCTGGGGTGCGAAAGCATGGGGAGCG…
denovo100318	Bacteria;Firmicutes;Bacilli;Lactobacillales	SW16	TAGGGAATCTTCGGCAATGGACGAAAGTCTGACCGAGCAACGCCGCGTGAGTGAAGAAGGTTTTCGGATCGTAAAGCTCTGTTGTTGTTAAAGAACGTCTGTGAGAGTGGAAAGTTCACAGAGTGACGGTAAACAACCAGAAAGGGACGGCTAACTACGTGCCAGCAGCCGCGGTAATACGTAGGTCCCGAGCGTTGTCCGGATTTATTGGGCGTAAAGCGAGCGCAGGTGGTTTCTTAAGTCTGATGTGAAAGCCTTCGGCTCAACCGAAGAAGTGCATCGGAAACTGGGAAACTTGAGTGCAGAAGAGGACAGTGGAACTCCATGTGTAGCGGTGAAATGCGTAGATATATGGAAGAACACCAGTGGCGAAGGCGGCTGTCTGGTCTGTAACTGACG…
denovo100319	Bacteria;Cyanobacteria;Cyanobacteria;Chloroplast;Streptophyta	FW3	TGGGGAATTTTCCGCAATGGGCGAAAGCCTGACGGAGCAATGCCGCGTGGAGGTGGAAGGCCTACGGGTCGTCAACTTCTTTTCTCGGAGAAGAAACAATGACGGTGTCCGAGGAATAAGCATCGGCAACTCTGTGTCAGCAGCNNCGGTAAGACAGAGGNTGGNAGCGTTATCCGGNATGATTGGGGGTAAAGCGTCTGTNGGTGGCGTTANNAGTCTGCCGCAAATNCCAGGGATCAACCCGGGACAGGCGGTGGAAACTACCAANCTGGAGTACGGTAGGGGCAGGGGGAATTTCCGGTGGAGCGGTGAAATGCATAGAGATCGGAAAGAACACCAACGGCGAAAGCACTCTGCTGGGCCGACACTGACACTGAGAGACGAAAGCAAGGGGAGCAA…
denovo10032	Unclassified	FW1	TGCTCGAATTTGAGCCGAACAGAGCGGCGGCCATGGCGGCAATGGAGGGCAACGGGAGCTCCTCAAGCTCGGGATAGTGGCTAGGCGGGACCAGAGGGGTGTGGGAAGGCCGGTGGAGAGGTCGGGGCACCTCGGGGTGGGCTTATATTGACGGGGCAGCAAGGGGGTGAGGTGGCACGCGCGCGGCTACATGTCCGCGCTCCGTAGACGGGCACGCGAGGCCAAGGGTCACGGGGAGGGGCGGCAAGGCGACGAGGGAGGNGCGGATNGGGACAGAGGGCGCTGTGGAAGCGAGCAGGCAGTGCAAAGACAGTGGTCACCACTGTGACGGGGAAGGAGGTGACTGGAGAGGCTGCCGCGAGCTGTGTAGTGATGATTCGCTTCATCATATAAGCCGAG…
denovo100320	Bacteria;Proteobacteria;Gammaproteobacteria;Enterobacteriales;Enterobacteriaceae	SW10	TGGGGAATATTGCACAATGGGCGCAAGCCTGATGCAGCCATGCCGCGTGTATGAAGAAGGCCTACGGGTTGTAAAGTACTTTCAGCGGGGAGGAAGGGAGTAAAGTTAATACCTGGGCTCAGCGACGTCACCCGCAGAGGAAGCACCGGCTAACNCCNNGCCGCAGCCGCGGTAATACGGAGGGTGCAANCGTTAATCGGNATTANTGGGCGTAAAGCGNACGCNGGCGGTTTGTTAAGNCAGNTGTGAAATCCCCGGGCTCAACCTGGGAAATGCANNTGATACTGGCTAGCTTGAGTCTGGTAGAGGGGGGTGGAATTCCGGGTGTAGCGGTGAAATGCGTAGAGATCTGGAGGAATGCCGGTAGCGAAGGCAGCCCCCTGGGCGAAGACTGACGCT…
denovo100321	Bacteria	SW10	TGGGGAATCTTGGACAATGGGCGAAAGCCCGATCCAGCAATATCGCGTGAGTGAAGAAGGGCAATGCCGCTTGTAAAGCTCTTTCGGCGAGAGCGCGATAATGACAGGACTCGAGGAAGAAGCCCCGGCTAACNCCGNGNCAGCAGCCGCGGTAAGACGGGGGGGNCAAGNGTTCNTNGGAAAGACNGGGCGNAAAGGGCANGTAGGCGGTNAATCGGGTNGANAGTGAAAGTCGCCAAAAAGTGNAGGAATGCTCTCGAAACCAATTCACTTGAGTGAGACAGAGGAGAGTGGAATTTCGTGTGTAGGGGTGAAATCCGTAGATCTACGAAGGAACTCCAATATCGAAGGCAGCTCTCTGGGTCCCTACCGACGCTGGGGTGCGAAAGCATGGGGAGC…
denovo100322	Bacteria	FW19	CCAAGAATATTCCGCAATGGGGGAAACCCTGACGGAGCGACACTGCGTGAATGATGAAGGCCTTCGGGTTGTAAAGTTCTTTTATAAAGGAAGAATAAGTTGGGTAGGAAATGATTCAATGATGACGGTACTTTATGAATAAGTCCCGGCTAATTACGTGCCAGCAGCCGCGGTAATACGTAAGGGACGAGCGTTATTCGGAATTACTGGGCGTAAAGGGCGTGTAGGNGGCCGATTAGGCTGAGTGTTAANGACTGGGGCCAACTCCAGAAAGGCATTCAGACCGGGTGGGCTGAAATCTGGTGGAAGACAGGGGAATTTCCGTGGAAGGGTGGAATGCCATAGTTATGGGAAGTAACCCCAAAGGCGAAGCAACCTGTCTTTCCCGAAATGACGCTG…
denovo100323	Bacteria;Cyanobacteria;Cyanobacteria;Chloroplast;Streptophyta	FW2	TGGGGAATTTTCCGCAATGGGCGAAAGCCTGACGGAGCAAGGCCGCGTGGAGGTAGAAGGCCCACGGGTCGTGAACTTCTTTTCCCGGAGAAGAAGCAATGACGGTATCTGGGGAATAAGCATCGGCTAACTCTGTGCCAGCAGCNGCGGTAATAACGAGGATGCAAGCGTTATCCGGAATGATTGGGCGTAAAGCGTCTGTAGGTGGCTTTTTAAGTCCGCCGTCNAANCCCAGGNCTCAACTCTGGACAGGCGGTGGAAACTACCAAGCTGGAGTACGGTAGGGGCAGAGGGAATTTCCGGTGGAGCGGTGAAATGCGCAGAGATCGGAAAGAACACCAACGGCGAAAGCACTCTGCTGGGCCGACACTGACGCTGAGGGACGAAAGCTCGGGGAGC…
denovo100324	Bacteria;Verrucomicrobia;Spartobacteria;Spartobacteria_genera_incertae_sedis	FW20	TCGAGAATTTTTCTCAATGGGGGAAACCCTGAAGGAGCGACGCCGCGTGGAGGATGAAGGCTCTCGGGTTGTAAACTCCTGTCATTTGAGAACAAGGTGCACATGTTAACTGTATGTGCATTGATAGTATCAGAAGAGGAAGGGACGGCTAACTCTGTGCCAGCAGCCGCGGTAATACAGAGGTCCCAAGCGTTGTTCGGATTCATTGGGCGTAAAGGGTGCGTAGGTGGCGCGCTAAGTCAGGTGTGAAATTTCGGAGCTCAACTCCGAAACTGCATTTGATACTGGCGTGCTTGAGGACTGGAGAGGAGACTGGAATTCACGGTGTAGCAGTGAAATGCGTAGAGATCGTGAGGAAGACCAGTGGCGAAGGCGGGTCTCTGGACAGTTCCTGACACT…
denovo100325	Bacteria	FW19	CCAAGAATATTCCGCAATGGGGGAAACCCTGACGGAGCGACACTGCGTGAATGATGAAGGCCTTCGGGTTGTAAAGTTCTTTTATAAAGGAAGAATAAGTTGGGTAGGTAATGAGTCAATGATGACGGTACTTTATGCATAAGTCCCGGCTAATTNCGTGCNAGCAGCCGCGGTAATACGTAAGGGANGAGNGTTATTCGGAATTACNGGNCGNNAAGGGCGGGTAGGCGGCCGATTAGGCTGNGTGGTAAAGACCGGGGNNCAACTCCAGAAAGGCATTNAGAACCGGTTGGCTGGGATCTGGTGGAAGCAAGAGGAATTTCCTGTGTAGCGGTGGAATGCATAGATATGGGAAGGAACACCAAAGGCGAAGGCAGCTGTCTATGCCGAGATTGACGC…
denovo100326	Bacteria;Proteobacteria;Gammaproteobacteria;Enterobacteriales;Enterobacteriaceae	FW3	TGGGGAATATTGCACAATGGGCGAAAGCCTGATGCAGCCATGCCGCGTGTATGAAGAAGGCCTTCGGGTTGTAAAGTACTTTTAGCGGGGAGGAAGAGAGTAAAGTTACTACCTTAGAACATTGACGTTACCCGCAGAAGAAGCACCGGCTAACTCCGTGCNAGCAGCCGCGGTAANACGGAGGGTGCAAGCGTTANTCGGAATGACTGGGCGTAANGCGTNCGCAGGCGGTTTGTTAAGTCAGATGTGAAANCCCNGGGCTCAACCTGGGAACGGCATNGAAACTGCCAAGCTTGAGTATCGTAGAGGGGGGTGGAATTCCAGGTGTAGCGGTGAAATGCGTAGAGATCGGGAGGAATACCGGTGGCGAAGGCGGCCCGCTGGGCGGAGACTGACGCT…
denovo100327	Bacteria	SW20	GGGGGAAGGGGAAGCAAGGGGCGAAAGCCGGAAGGAGCAAGGCCGCGGGAAGGGAGAAGGCCGAAGGGTCAGGAACTTCTTGGAACGGAGAAGAAGCAATGACGGGAGAGGGGGAATAAGCAGCGGCAAACTCTGTGCCAGAAGNNGAGGNAGANNGNGGAGGNAAGCGTGAGCCGGAATGAGNNGGNGGNNAGNGNCTGTAGGTGGCTTTTTAAGTTCGCCGTCAAATCCCAGGGCTCAACCCTGGACAGGCGGTGGAAACTACCAAGCTGGAGTACGGTAGGGGCAGCGGGAATTTCCGGTGGAGCGGTGAAATGCGTAGAGCTCGGCCAGAACACCAACGGCGAAAGCACTCTGCTGGGCCGACACTGACACTGAGAGACGAAAGCTAGGGGAGCG…
denovo100328	Bacteria	FW3	AATATTCCGCAATGGGGGAAAACATGACGGAGCGACACTGTGTGGAGGGTGAAGGAGGTCGGGGCGTCAAGTACATGTCTTTAGGCAGGTTCAGTAGGATAGCAAAAGATGAAGTGATGACGGCAGCTTATGCATAAGCAGCGGCCAATTNCNGNCCNGCGGNGANGTGAATCCGCAAGGGAAGAGNGTTTTTNGGAAATATGGGGTGGAAGGGGGTGTANGNGGCGTNTTAGGGNNNGNNNNAAAGANTGGGGCNAAAATNCNGNAANGNANTCGAAACCAATTGGCTAGAGTGAGATAGAAGACAGTGGAATTTCCTGTGTAGGGGTGAAATCCATAGATCTAGGAAGGAACGCCAAAAGCGAAGGCAGCTCTCTAGGCCCATACTGACGCTGAGGC…
denovo100329	Bacteria	FW2	TGGGGAATCTTGGACAATGGGCGAAAGCCCGATCCAGCAATATCGCGTGAGTGAAGAAGGGCAATGCCGCTTGTAAAGCTCTTTCGTCGAGTGCGCGCTCATGACAGGACTCGAGGAAGAAGCCCCGGCTAANTCCGGGCCAGCNGCGGCGGTAAGNTGGGGGGGGCAAGTGTTCTTCGGAATGACGGGGCGTAAAGGGCACGTAGGCGGTGAATNGGGTNGAAAGNGAGAGTCGCCAANAAGTGGAGGAATGCTCTCGAAACAANTCACTTGAGTGNGCNAGAGGAGAGTGGAATGTCGTGTGTAGGGGTGAAATCCGTAGATCTACGAAGGAACGCCAAAAGCGAAGGCAGCTCTCTGGGTCCCTACCGACGCTGAGGTGCGAAAGCATGGGGAGCG…
denovo10033	Bacteria	FW6	TGGGGAATCTTGGACAATGGGCGAAAGCCCGATCCAGCAATATCGCGTGAGTGAAGAAGGGCCATGCCGCTTGTAAAGCTCTTTCGTCGGGTGCGCGATCATGACAGGCCTCGAGGAAGAAGCCCCGGTNACTCCGTGNCAGCAGCCGCGGTAAGACGGGGGGGGNANGTGNTCNTCGGAATGACNGGGCNTAAAGGGCNCNNAGGCGGTGNANCGGNTTGANAGTGAAAGTCGCCAAAAAGTGGNGGCATGCGNTCGAAACCAATTCACTTGAGTGAGNCAGAGGAGAGTGGAATTTCGTGTGTAGGGGTGAAATGCGTAGATCTACGAAGGAACGCCAAAAGCGAAGGCAGCTCTCTGGGTCCCTACCGACGCTGGGGTGCGAAAGCATGGGGAGCG…
denovo100330	Bacteria	FW2	TGGGGAATCTTGGACAATGGGCGAAAGCCCGATCCAGCAATATCGCGTGAGTGAAGAAGGGCAATGCCGCTTGTAAAGCTCTTTCGTCGAGTGCGCGATCATGACAGGACTCGAGGAAGACGCCCCGGNTAACTCNGTGCCAGNAGCCGCGGTAAGACGGGGGGGGGCANGTGTTCTGCGNAATGNNTGGGCGTAAAGGGNANGGAGGCGGTGAATCGGGTTGAAAGNGAGAGTCGCCAAAAAGTGGCGGAAGGCTCTCGAAACCAATTCACTNGAGTGAGACGAGAGGAGAGTGGAATTTCGTGTGTAGGGGTGAAATCCGTAGATCTACGAAGGAACGCCAAAAGCGAAGGCAGCTCTCTGGGTCCCTACCGACGCTGGGGTGCGAAAGCATGGGGA…
denovo100331	Bacteria	SW9	TGGGGAATATTGCACAATGGGCGCAAGCCCGATGCAGCCATGTCGCGTGAATGAAGAAGGGCAATGGCGCTTGAAGAACTCTTACGTCGGGGGCGCGATCATAAGATAACTCCAGTAATAAGCCACAGCTNACTCCGNNNNAGCANCNGCGGNAANCNGGGGGGGGGNNGNGTTCATCGGAATGAGGGGGCNGAAAGGGCGCGTGGGNGGTGNTTNGGGNTGNGAGTAANNGTCGCNAANAACTGGGGGAATGCTCNCGAAACNACTTCGCTTGAGTGTGANAGAGGAGAGTGGAATTCCGGGTGTAGGGGTGAAATCCGTAGAGCTACGAAGGAACGCCAATGGCGAAGGCAGCTCTCTGGGCCCAGACTGACGCTGGGGTGCGAAAGCGTGGGGAGC…
denovo100332	Bacteria;Firmicutes;Bacilli;Lactobacillales;Lactobacillaceae;Lactobacillus	SW15	TAGGGAATCTTCCACAATGGACGAAAGTCTGATGGAGCAACGCCGCGTGAGTGAAGAAGGTTTTCGGATCGTAAAACTCTGTTGTTGGAGAAGAATGTATATGATAGTAACTGATCAGGTAGTGACGGTATCCAACCAGAAAGCCACGGCTAACTACGTGCCAGCAGCCGCGGTAATACGTAGGGGGCAAGCGTTGTCCGGATTTATNGGGCGTAAAGCGNGCGCAGGCGGTTTNTTAAGGATGATNTGAAANCCTTNGGCNCAACCGAAGAAGTGCATNGGAAACCGGGAAACTTGAGTGCAGAAGAGGACAGTGGAACTCCGTGTGTAGCGGTGAAATGCGTAGATATATGGAAGAACACCAGTGGCGAAGGCGGCTGTCTGGTCTGTAACTGACGC…
denovo100333	Bacteria;Cyanobacteria;Cyanobacteria;Chloroplast;Streptophyta	FW18	TGGGGAATTTTCCGCAATGGGCGAAAGCCTGACGGAGCAATGCCGCGTGGAGGTGGAAGGCCTACGGGTCGTCAACTTCTTTTCTCGGAGAAGAAACAATGACGGTATCTGAGGAATAAGCATCGGCTAACTCTGTGCCAGCAGCCGCGGTAAGACAGAGGATGCANGCGTTATCCGGAATGATTGGGCGTAAAGCGTNTGTANGTGNNTTTTCAAGTCCGCCGTCAAATCCCNGGGCTCAACCCTGGACAGGCGGTGGAAACNACCCAGCTGGAGTANGGTAGGGGCAGAGGGAATTTCGGGTGTAGGGGTGAAATGCATTGAGATCGGAAAGAACACCAACGGCGAAGGCACTCTGCTGGGCCGACACTGACACTGAGAGACGAAAGCTAGGGGAGC…
denovo100334	Bacteria;Tenericutes;Mollicutes;Mycoplasmatales;Mycoplasmataceae	SW1	TAGGGAATTTTCCACAATGGACGAAAGTCTGATGGAGCAATCCCGCGTGAATGATGAAGGTCCTACAAGATTGTAAAGTTCTTTTATTGGGGACGAAATGTAAGAAAAGGAAATGTTTCTTTTTTGACGGTACCCTTTGAATAAGTATCGGCTAACTATGTGCCAGCAGCCGCGGTNATACATAGGATGCAAGCGTTATCCGGNTNTACGGGGCGTAAAGCGAGCGCAGGCGGATTTACAAGTCTGATGTTAAAGACAACNGCTTAANGGTTGNTTGCNTTGGAAACGGTAAGTCTAGAGTATAGTAGAGAGTTTTGGAATCCCATGTGGAGCGGTGGAATGCGTAGATATATGAAAGAACACCAGAGGCGAAGGCGAAAACTTATGCTATAACTGACG…
denovo100335	Bacteria;Proteobacteria;Gammaproteobacteria;Pseudomonadales;Moraxellaceae;Acinetobacter	FW15	TGGGGAATATTGGACAATGGGGGGAACCCTGATCCAGCCATGCCGCGTGTGTGAAGAAGGCCTTATGGTTGTAAAGCACTTTAAGCGTGGAGGAGGGTACTTTAGTTAATACCTAGAGATAGTGGTCGTTACTTGCAGAATAAGCACCGGCTAANTNTGGGCNAGAGAGGCGGTAATACAGAGGGTGNGAGCGTNANTCGGATTTACTGGGNGTAAAGNGTGNGTAGGCGGCTTATTACGTGGNTGTGAAATCCCCGAGNTTAACTTGGGAANTGCAGTCGAAACTGGTTGGCTAGAGTTGGGGGGAGGATAGTAGAATTCCAGGTGTAGCGGTGAAATGCGTAGAGATCTGGAGGAATACCGATGGCGAAGGCAGCCATCTGGCCTAATACTGACGCT…
denovo100336	Bacteria	FW15	TGGGGAATCTTGGACAATGGGTGAAAGCCCGATCTAGCAATATCGCGTGAGTGAAGAAGGGCAATGCCGATTGTAAAGCTCGTTCGTTGAGTGCGTGATCATGACACGACTCGAGGAAGAAGCCCCGGCNAACNCCGTGCCAGCAGCCGCGGTAAGACGNGTGGGGGCAAGGNTTCTTCGNAATNAGTGGGCGTAAAGGGCATGTAGGAGGTAAAATGNGTTNAAAGTGTAAGTCACCAAAAAGTGGTGGAAAGCTCTCGAAACCAATTCACTTGAGTGAGCAGAGGAGAATGGAATTTCTTGAGTAGGGGTGAAATCCGTAGATCTACGAAGGAAAACCAAAAGCGAAGGCAGCTCTCTGGGTCCCTACCGACGCTGGGGTGCAAAAGCATGGGGAGC…
denovo100337	Bacteria	FW17	TGGGGAATCTTGGACAATGGGCGAAAGCCCGATCCAGCAATATCGCGTGAGTGAAGAAGGGCAATGGAGCTTGTAAAGCTGTTTCGTGGAGTGCGCGATCATGACAGGAATAGAGGAGGAAGCCCCGGNTANCTNCGTGCAAGCCGCNGCGATAAGACGGGGGGGGCAAGTGTTCCTCGTANGNCGGGAGGTNNAGGGCGCAGTAGGCGGNGAATNGGGTGNAANGTGAANGTCGNCAANAAGNGGCGGAATGCTCTCGAAACCAATNNACTTGAGTGNGNCAGAGGAGAGTGGAATTTCGTGTGTAGGGGTGAAATCCGTAGATCTACGAAGGAACACCAAAAGCGAAGGCAGCTGTCTGGGCCCCTACCGACGCTGAGGTGCGAAAGCATGGGGAGC…
denovo100338	Bacteria;Firmicutes;Bacilli;Lactobacillales;Streptococcaceae;Streptococcus	FW17	TAGGGAATCTTCGGCAATGGGGGCAACCCTGACCGAGCAACGCCGCGTGAGTGAAGAAGGTTTTCGGATCGTAAAGCTCTGTTGTAAGTCAAGAACGAGTGTGAGAGTGGAAAGTTCACACTGTGACGGTAGCTTACCAGAAAGGGACGGCGAACTANGTGCCAGCAGCCGCGGTAATACGTAGGTCCCGAGCGTTGTCCGGAGTTANTGGGCGTAAAGAGAGCGCAGGCGGNTTGATCANTCTGCAGTAANATGCTGTGGNTCAACCATAGTTCGCTTTGGAACCGTGCAAACTTGAGTGCAGAAGGGGAGAGTGGAATTTCATGTGTAGCGGTGAAATGCGTAGAGATAGGGAGGAACACCGGTGTCGAAAGCGGCTCTCTGGTCTGTAACTGACGC…
denovo100339	Bacteria	SW14	CCAAGAATATTCCGCAATGTGGGAAACCCTGACGGAGCGACGCTGCGTGAATGATGAAGGCTTTCGAGTTGTAAAGTTCTTTTATAAAGGAAGAATAAGTATGGTAGGAAATGATCAGATGATGACGGTACTTTATGAATAAGTCCCGGCTAATTACGTGCCANNAGCCGCGGTAATACGTAAGGGACGAGNGTNATTGGAATTACTGGGCGTAAAGGGCGTGTAGGCGGNTGATTAGGCGGAGNGNTAAAGANTNGGGNTTAACTCCAGANAAGCATTCAGAACCGGTCATCTAGAGTGTAGTGGATGAGAGCGGAATTTCCGGTGTAGCGGTGGAATGCATAGATATGCGAAGGAACACCAAAGGCGAAGGTAGCTATCTAGGCGAAGATTGACGCT…
denovo10034	Bacteria;Firmicutes;Bacilli;Lactobacillales	SW1	TAGGGAATCTTCCACAATGGACGCAAGTCTGATGGAGCAACGCCGCGTGAGTGAAGAAGGTCTTCGGCTCGTAAAACTCTTTTGTTAGAGAAGAACACGCGTGAGAGTAACTGTTCATTCGATGACGGTATCTTACCAGCAAGTCCCGGCTAACTACGTGCCAGCAGCCGCGGTNATACGTAGTGGCANGCGTTNTCCNGATTTATTGGGCGTAAAGGGAACGNAGGCGGCTNTTAAGTCTGNTGTGAAAGCCTNCGGCTTAACTCGGAGTAGNGCATTNGAAACTGGTAGGCTTGAGTGCGGTAGAGGAGAGTGGAACTTCATGTGTAGCGGTGAAATGCCTAGATATAGGGAAGAACAACAGTGGCGAAGGCAGCTCTCTGGTCAGTAACTGACGCT…
denovo100340	Bacteria;Firmicutes;Bacilli;Lactobacillales	SW18	TAGGGAATTTTCGGCAATGGACGAAAGTCTGACCGAGCAACGCCGCGTGAGTGAAGAAGGTTTTCGGATCGTAAAGCTCTGTTGTTGTTAAAGAACGTCTGTGAGAGTGGAAAGTTCACAGAGTGACGGTAAACAACCAGAAAGTGACGGNTAACTACGTGNCAGCAGCCGGGGTAATACGTNGGTCCCGAGNGTTGTCCGGATTNATNGGGCGTAANGCGNGCGCAGGTGGTTNCTTAAGGCTGGTGTAAAAGGCTAGCNGCANAACAGTNGTGTGCATTNGAAACCGTGTGACTTGAGTGGGAGAGAGGAGAGGGGAATTTCGTGTGTAGGGGTGAAATGCGTAGATATATGGAGGAACGCCAGAAGCGAAGGCGGCTCTCTGGGTCGCTACCGACG…
denovo100341	Bacteria	FW19	TGGGGAATCTTGGACAATGGGCGAAAGCCCGATCCAGCAATATCGCGTGAGTGAAGAAGGGCAATGCCGCTTGTAAAGCTCTTTCGTCGAGTGCGCGATCATGAGAGGACTCGGGGAAGAAGCCCCGGCNACACTCCGTGCNNGCAGNCGCGGTNAGANGGGGGGGGCAAGTGTTCNNCGGNATGANTGGGCGTAAAGGGCACGNNGGNGGTNAATCGGGNTGAAAGTGAAAGTNGNCAAAAAGCGNGGAATGCTGTCGAAACNAATTNACTTGAGTGAGACAGAGGAGGGTGGAATTTCGTGTGTAGGGGTGAAATGCGTAGATCTCCGAAGGAACGCCAAAGGCGAAGGCAGCTCTCTGGGTCCCTACCGACGCTGGGGTGCGAAAGCATGGGGAGC…
denovo100342	Bacteria;Proteobacteria;Gammaproteobacteria;Enterobacteriales;Enterobacteriaceae;Escherichia/Shigella	FW15	TGGGGAATATTGCACAATGGGCGCAAGCCTGATGCAGCCATGCCGCGTGTATGAAGAAGGCCTTCGGGTTGTAAAGTACTTTCAGCGGGGAGGAAGGGAGTAAGTTAATTACTTTTCTCAATGAAGGTACCCGCAGGAGAAACCACGGCTAAATNCGGGNCAGCAGCGNGGGTAATACGGAGGGTGNAAGCGGTAATCGGAATTACTGGGCGTAAAGCGGACGCAGGCGGTTGTTAAGTCNGATGTGAAATCCCCGGGCTCAACCTGGGAACTGCATCTGATACTGGCAAGCTTGAGTCTCGTAGAGGGGGGTAGAATTCCAGGTGTAGCGGTGAAATGCGTAGAGATCTGGAGGAATACCGGTGGCGAAGGCGGCCCCCTGGACGAAGACTGACGCTC…
denovo100343	Bacteria;Cyanobacteria;Cyanobacteria;Chloroplast;Streptophyta	FW15	TGGGGAATTTTCCGCAATGGGAGAAAGCCTGACGGAGCAATGCCGCGTGGAGGTGGAAGGCCTATGGGTCATCAACTTCTTTTCTCGGAGAAGAAACAATGACGGTATATGAGGAAAAAGCATCGGCTAACTCTGTGCCAGCAGCCGCGGTAAGACAGAGGATGCAAGCGTTATCCGNAATGATTGGGCGTNAAGCGTCTGTAGGTGGCNTTTCAAGTACACCGTNAAATCCCAGGGCTCAACCNTGGACNGGCGGTGGAAACTANCAAGCTGGAGTACGGTAGGAGAAGAGGGAAGTTCCGGTGGAGCGGTGAAATGCAGTGAGATCGGCAAGAACACCAACAGCGAAAGCACTCTGCTGGGCCGACACTGACACTGAGAGACGAAAGCTAGGGGAGC…
denovo100344	Bacteria;Firmicutes;Bacilli;Lactobacillales;Lactobacillaceae;Lactobacillus	SW2	TAGGGAATCTTCCACAATGGACGAAAGTCTGATGGAGCAACGCCGCGTGAGTGAAGAAGGTTTTCGGATCGTAAAACTCTGTTGTTGGAGAAGAATGTATCTGATAGTAACTGATCAGGTAGTGACGGTATCCAACCAGAAAGCCACGGCTAACTACGTGCAGCNGCCGCGGNAATACGTAGGNGGCAAGCGTTGTCCGGATTTATTGGGCGTAAAGCGAGCGCAGGCGGTTTCTNNAGTCNGATGTGAAAGCCTTCGGCTCAACCGAAGAGGGCATCGGAAAATGGGAAACTTGAGTGCAGCAGAAGACAGGGGAACTCCATGTGTAGCGGTTAAATGCGTAGATATATTGAAGAACCCCAGTGGCGAAGGCGGCTGTCTGGTCTGTAACTGACGCTG…
denovo100345	Bacteria	SW17	TGGGGAATATTCCGCAATGGGCGAAAGCCTGACGGAGCAATGCCGCGTGGAGGTAGAAGGCCTACGGGTCATGAACTTTTTTTCTCGGGGAAGAAAAAATGACGGTATACGGGGAATAAGCATCGGCTAACTCTGTGCAAGCAGCCGCGGTAATACAGTGGCAGCAAGCGTTATCCGGAATGAGTGGGCGTAAAGCGTCTGAAGGTGGCGTTTTAAGGTCTCCGTCGAATGCCAGGGCTCCACACTGGTAAAGCCGTGGANATNACCCAGNAGAGACGGTAACACAGAGGGGACCGGGGGGTTGACGGAGTACTGTGGCGATAGGGAGTGGAGGGGAGTTGATAGGTGGGTAGTTAAAGACTGGGGGTGAGCTCCGGAAAAGCATTCAAAAGCGGGTAG…
denovo100346	Bacteria	FW16	TGGGGAATCTTGGACAATGGGCGAAAGCCCGATCCAGCAATAGCGCGTGAGTGAAGAAGGGCAATGCCGCTTGTAAAGCTCTTTCGTCGAGTGTGCAATCATGACAGGCCTCGAGGAAGAAGCCCCGGATAACTCCGTGCCAGCAGCCGCGGTAAGACGGGGGGGCAAGTGTTCTTCGGAATGACNGGGCGNAAAGGGCACGTAGGCGGTGAATCGGGTTGAAAGTGAAAGNCGCCAANAAGTGGCGGAATGCTNTNGAAACCAATTNACTNGAGTGAGACAGAGGAGAGTGGAATTTCGTGTGTAGGGGTGAAATCCGTAGATCTACGAAGGAACGCCAAAAGCGAAGGCAGCTCGCTGGGTCCCTACCGACGCTGGGGTGCGAAAGCATGGGGAGCG…
denovo100347	Bacteria	FW17	TGGGGAATCTTGGACAATGGGCGAAAGCCCGATCCAGCAATATCGCGCGAGTGAAGAAGGGCAATGCCGCTTGTAAAGCTCTTTCGTCGAGTGCGAGATAATGACAGGAATCGAGGAAGAAGCACCAGNTAACTCCGTGCCAGCAGCCGCAGTAAGACGGGGGGGCAAGTGNTCTTCGGAATGACTGGGCGTAAAGGGCANGTAGGCGGTGAATCGGGTTGAAAGTGAAAGTCGCCAAAAAGTGGCGGAATGCGCTCGAAACCAATNCACTTGAGTGAGCAGAGGAGAGTGGAATTTCATGTGTAGGGGTGAAATCCGTAGATCTACGAAGGAACGCCAAAATCGAAGGCAGCTCTCTGGGTCCCTACCGCCACTGGGGTGCGAAAGCATGGGGAGCGA…
denovo100348	Bacteria;Cyanobacteria;Cyanobacteria;Chloroplast;Streptophyta	SW17	TGGGGAATTTTCCGCAATGGGCGAAAGCCTGACGGAGCAATGCCGCGTGAAGGTAGAAGGCCTACGGGTCATGAACTTCTTTTCCCGGAGAAGAAGCAATGACGGTATCCGGGGAATAAGCATCGGCTAACTCTGTGCCAGCAGNCGCGGTAAGACAGAGGATGCAAGCGTTATCCGGAATGATTGGGCGTNAAGCGTCTGTAGGTGGCTTTTTAGGTTCGGCGTCAAATCCCNGGGCTCAACCCTGGACAGGCGGTGGANACTACCAAGCTGNAGTACGGTAGGTGCGTAGGGAAGTTCCGGTGGAGCGGTGAAATGCGTAGAGATCGGAAAGAACACCAGCGGCGAAAGCACTCTGCTGGGCCGATACTGACACTGAGAGACGAAAGCTAGGGGAGC…
denovo100349	Bacteria;Firmicutes;Bacilli;Lactobacillales;Lactobacillaceae;Lactobacillus	SW2	TAGGGAATCTTCCACAATGGACGAAAGTCTGATGGAGCAACGCCGCGTGAGTGAAGAAGGTGTTCGGATCGTAAAACTCTGTTGTTGGAGAAGAATGTATCTGATAGTAACTGATCAGGTAGTGACGGTATCAAACCAGAAAGCCACGGCTAAANACGTGNCAGCAGCCGCGGTAATACGTAGGTGGNNAGCGTTGTCCGGATGTATTGGGCGTAAAGCGAGCGCAGGNGGTTTNTTAAGTCTGATGTGAAAGCNTTCGGCNCAACCGAAGAAGTGCGTCGGAAACTGGGTAACTTGAGTGCAGGATAGGACAGTGGAACTCCATTTGTAGCGGTGAAATGCGTAGATATATGGAAGAACACCAGTGGCGAAGGCGGCTGTCTGGTCTGTAACTGACGC…
denovo10035	Bacteria;Cyanobacteria;Cyanobacteria;Chloroplast;Streptophyta	FW4	TGGGGAATTTTCCGCAATGGGCGAAAGCCTGACGGAGCAATGCCGCGTGGAGGTAGAAGGCCCACGGGTCGTGAACTTCTTTTCCCGGAGAAGAAGCAATGACGGTATCTGGGGAATAAGCATCGGCTAACTCTGTGCCNGCAGCCGCGGTAATACANAGGATGAAAGCGTTATCCGGAATGATTGNGCGTAAAGCGTCGTAGGTGGCTTTTTAAGTCCGCCGTCAAATCCCAGGGCTCAACTCTGGACNGGCGGTGGAAACTACCAAGNTGGAGTACGGTAGGGGCAGAGGGAATGTCCGGTGGAGCGGTGAAATGCGCAGAGAGCGGAAAGAACACCAACGGCGAAAGCACTCTGCTGGGCCGACACTGACACTGAGAGACGAAAGCTAGGGGAGCG…
denovo100350	Bacteria	FW17	TGGGGAATCTTGGACAATGGGCGAAAGCCCGATCCAGCAATATCGCGTGAGTGAAGAAGGGCAATGCCGCTTGTAAAGCTCTTTCGTCGAGTGCGCGATCATGACAGGACTCGAGGAAGAAGCCCCGGCTCACTNCGTGCCAGCAGCCGCGGTAAGNAGGGGGGGNGAGTNTTCTTNNGAATGAGGGGGGAAANGGGCNGTGGGGGGTGGATCGGGTNGAAAGTGAAAGTCGCCANAAAGGGGGGGAATGCGCTCGAAACCAATTCACTTGAGTGAGACAGAGGAGAGTGGAATTTCGTGTGTAGCGGTGAAATCCGTAGATCTACGAAGGAACGCCAAAAGCGAAGGCAGCTCTCTGGGTCCCTACCGACGCTGGGGTGCGAAAGCATGGGGAGCGAA…
denovo100351	Bacteria	FW14	TGGGGAATCTTGGACAATGGGCGAAAGCCCGATCCAGCAATATCGCGTGAGTGAAGAAGGGCAATGCCGCTTGTAAAGCTCTTTCGGCGAGTGCGCGATCATGACAGGACTCGAGGAAGAAGCCCCNGCTAACTCCGTGCCAGCNGCCGCGANNAGACGGGGGGGGCANGTGTTCTTCGGAATNGNGGGNGNAAAGGNNNNGTNGGNGGTGTATAGGGTTGANAGTGANAGTNGGGNAAAAGTGGGGGAANGCNGTCGAAACCAANTNACTTGAGTGCGGCAGAGGAGGGTGGAATTTCCGGTGTAGGGGTGAAATCCGTAGATCTCCGAAGGAACGCCAACGGCGAAAGCACCTCTCTGGGCCCATACTGACGCTGGGGTGCGAAAGCATGGGGAGCG…
denovo100352	Bacteria	SW16	CCAAGAATATTCCGCAATGGGGGAAACCCTGACGGAGCGACGCTGCGTGAATGATGAAGGCTTTCGAGTTGTAAAGTTCTTTTATAAAGGAAGAATCAGTCTGGTAGGAAATGATCAGATGATGACGGTACTTTATGAATAAGTCCCGGCTAATTACGTGCCNGCAGCCGCGGTAATACGTAAGNGACGNGCGTTNTTCGGAATTACTGGGCGTAAAGNGNNTGTAGGCGGTGGTTAGGNTGAGTGTTAAAGNCTGGGGCTNAACNCCAGAAAAGCATTNAGAACCGGGCATCTAGAATCTGGTGGAAGGTAGGGGAATTTCCTGTGTAGCGGTGGAATGCATAGAGATGGGAAGGAACACCAAAGGCGAAGGCAGCTATCTATGCTAAGATTGACGCT…
denovo100353	Bacteria	FW17	TGGGGAATCTTGGACAATGGGCGAAAGCCCGATCCAGCAATATCGCGTGAGTGAAGAAGGGCAATGCAGCTTGTAAAGCTCTTTCGTCGAGTGCGCGATCATGACAGGACTCGAGGAAGAAGCCCCGGCTANCTCCGTGCCAGCAGCCGCGGTAAGGCGGGGGGGGCNNGTGTTCTNCGGNATGANGGGGNGTAAAGGNCNCGTNGGNGGNGAAGCGGGTTGAANGGGAAAGTCGCCAANAAGGGGCGGAAGGCTCTCGAAACCAANTCACTTGAGTGAGACAGAGGAGAGTGGAAGTTCGTGTGTAGGGGTGAAATCCGTAGATCTACGAAGGAACGCCAAAAGCGAAGGCAGCTCTCTGGGTCCCTACCGACGCTGGGGTGCGAAAGCATGGGGAGC…
denovo100354	Bacteria	SW16	CCAAGAATATTCCGCAATGGGGGAAACCCTGACGGAGCGACGCTGCGTGAATGATGAAGGCTTTCGGGTTGTAAAGTTCTTTTATAAAGGGAGAATAAGGCTGGTAGGAAATGATCAGATGATGACGGTACTTTATGAATAAGTCCCGGCTAATNANGTGCCAGCAGCCGCGGTAATACGTAAGGGACGAGNGTNATTNGGAATTACTGGGCGTNAAGGGCGTGTAGGCGGTTGGTTAGGNNGAGTGTTAAAGACTGGGGNTTAACTCCAGAAAAGCATTCAGAACCGGTCATCTAGAATCTAGTGGAAGGTAGCGGAATTTCCTGTGTAGCTGTGGAATGCATAGATATGGGAAGGAACACCAAAGGCGAAGGCAGCTATCTATGCTAAGATTGACGC…
denovo100355	Bacteria;Cyanobacteria;Cyanobacteria;Chloroplast;Streptophyta	FW16	TGGGGAATTTTCCGCAATGGGCGAAAGCCTGACGGAGCAATGCCGCGTGGAGGTGGAAGGCCTATGGGTCGTCAACTTCTTTTCTCAGAGAAGAAACAATGACGGTATCTGAGGAATAAGCATCGGCTAACTCTGTGCCAGCAGCCCGCGGTAAGACAGAGGATGCAAGGTTATTCGGAATGATTGGGCGTAAAGCGTCTGCAGGTGGCTTTTCAAGTNCGCCGTCAAATCCCAGGGCTNAACCCTGGACAGGCGGTGGAAACTGACCAAGCTTGAGTACGGTAGGGGCAGGGGGAATTTCTGGTGGAGCGGTGAAATGCATAGAGATCGGAAAGAACACCAACGGAGAAAGCACTCTGTTGGGCCGACACTGACACTGAGGTACGAAAGCTAGGGGAG…
denovo100356	Bacteria;Proteobacteria;Gammaproteobacteria;Enterobacteriales;Enterobacteriaceae;Escherichia/Shigella	FW2	TGGGGAATATTGCACAATGGGCGCAAGCCTGATGCAGCCATGCCGCGTGTATGAAGAAGGCCTTCGGGTTGTAAAGTACTTTCAGCGGGGAGGAAGGGAGTAAAGTTAATACCTTTGCTCATTGACGTTACCCGCAGAAGAAGCACCGGATAACTCAGTGCCAGCAGCCGCGGTANTACGGAGGGTGNAAGCGTTAATCGGAATTANTGGTCGTAAAGCGNACGCAGGNGGNTTGTNAAGTCAGATGTGAAATCCCCGGGCTCANCCTGGGAACTGNNTCTGANACTGGCAAGCTGGAGTCTCGTAGAGGGGGGTAGAATCACAGGTGTAGCGGTGAAATGCGTAGCGATCTGGAGGAATACCGGTCGCGAAGGCGGCCCCCTGGACGAAGACTGACGC…
denovo100357	Bacteria	FW19	CCAAGAATATTCCGCAATGGGGGAAACCCTGACGGAGCGACACTGCGTGAATGATGAAGGCCTTCGGGTTGTAAAGTTCTTTTATAAAGGAAGAATAAGTTGGGTAGGAAATGATTCAATGATGACGGTACTTTATGAATAAGTCCCGGCTAATTACGTGCCAGCAGCCNCGGTAATACGTAAGGGACGAGCGTTATTCGGAATTANTGGGCGTAAAGGGCGTGTAGGCGGCGNTTAGGCTGAGTGTTANAGACTGGGGCTCAACTCCANNAAGGCATTCAGAACAGGCTGGCTAGAATGTGGTGGAAGACAGCGGAATTTACTGTGTCGCGGTGGAATGAAGAGATATGGGCAGGAACACCAAAGGCGAAGGCAGCTGTCTATGCCGAGATTGACGCT…
denovo100358	Bacteria;Proteobacteria;Betaproteobacteria;Burkholderiales;Oxalobacteraceae	FW20	TGGGGAATTTTGGACAATGGGCGAAAGCCTGATCCAGCAATGCCGCGTGAGTGAAGAAGGCCTTCGGGTTGTAAAGCTCTTTTGTCAGGGAAGAAACGGTGAGCGCTAATATCTTTTGCTAATGACGGTACCTGTAGAATAAGCACCGGCTAACTACGTGCCAGCAGCCGCGGTANTACGTNGGGTGCAAGCGTGAATCGGANTTACTGGGCGTANAGCGTGCGCAGGCGGTTTNGTAAGTNTGTCGTGAAATCCCTGGGCTCAACCTAGGAATTGCGATGGAGACTGCAAGGCTAGAATCTGGCAGAGGGGGGTGGAATTCCATGTGTAGCAGTGAAATGCGTAGAGATGTGGAGGAACACCGATGGCGAAGGCAGCCCCCTGGGTCAAGACTGACGC…
denovo100359	Bacteria;Firmicutes;Bacilli;Lactobacillales;Lactobacillaceae	SW9	TAGGGAATCTTCCACAATGGACGAAAGTCTGATGGAGCAACGCCGCGTGAGTGAAGAAGGCTTTCGGATCGTAAAACTCTGTTGTAGGGGAAGAACGAATTTGATAGTAACTGATTAGGTAGTGACGGTACCTAATCAGAAAGACATGGCTAACTACGTGCCAGCAGCCGCGGTAATACGTAGGTGGNAAGCGTTGTCCGGAATTANTGGGCGTAAAGNGAGCGCAGGCGGTTTNTTAAGTNTGNTGTGAAAGCCTTCGGCTCAACCGAAGAANNGCATCGGAAACTGGGAAACTAGAATGCAGAAGAGGACAGTGGAACTCCATGTGTAGCGGTGAAATGCGTAGATATAGGGAAGAACACCAGTGGCGAAGGCAGCTGTCTGGTCTGTAACTGACGC…
denovo10036	Bacteria;Firmicutes;Bacilli;Bacillales;Bacillaceae	FW4	TAGGGAATCTTCCGCAATGGACGAAAGTCTGACGGAGCGACGCCGCGTGAGCGAAGAAGGTCTTCGGATCGTAAAGCTCTGTTGTTAGGGAAGAAGAAGTACCGTTCGAATAGGGCGGTACGGTGACGGTGCCTAACGAGAAAGCCCCGGCNANCTACGTGCCAGCAGCCGCGGTAATACGTAGGGGGCGAGCGTTGTCCGGAATTATTGGGCGTAAAGCGCNNGCAGGGCGGTCACTTAAGTNTGATGTGAAAGCCCACGGCTCAACCGNGGAGGGTCATTGGNAACGGGGGGACTGGAGTGCAGAATAGGAGAGGGGAATTCCAGGTGTAGCGGTGAAATGCGTAGAGATGGGGAGGAACACCAGTGGCGAAGGCGGCTCTCTGGTCTGAAACTGAC…
denovo100360	Bacteria	FW3	TGGGGAATCTTGGACAATGGGCGAAAGCCCGATCCAGCAATATCGCGTGAGTGAAGAAGGGCAATGCCGCTTGTAAAGCTCTTTCGTCGAGTGCGCGATCATGACAGGACTCGAGGAAGAAGCCCCGGCNCACTCCGTGCCAGGACNCGGTNTGAGANGGGGGGGGCANGTGTTCCTCGGAATGACTGGGCGTAAAGGGCACGGAGGCGGTGANTAGGGTTGAAAGNGAAAGTCGNCAAAAAGTGGCGGAATGCTNTCGAAACCACTTCACTTGAGTGAGACAGAGGAGAGTGGAATTTCGTGTGTAGGGGTGAAATCCGTAGATCTACGAAGGAACGCCAAAAGCGAAGGCAGCTCTCTGGGTCCCTACCGACGCTGGGGTGCGAAAGCATGGGGAGC…
denovo100361	Bacteria;Proteobacteria;Gammaproteobacteria;Enterobacteriales;Enterobacteriaceae;Escherichia/Shigella	SW1	TGGGGAATTTTGCACAATGGGCGCAAGCCTGATGCAGCCATGCCGCGTGTATGAAGAAGGCCTTCGGGTTGTAAAGTACTTTCAGCGGGGAGGAAGGGAGTAAAGTTAATACCTTTGCCTATTGACGTTACCTGCAGAAGAAGCACCGGCTAACTCCGTGCCAGCAGCCGCGGTAATACGGAGGGTGCAAGCGTTAATCGGAATTACTGGGCGTAAAGCGCACGCAGGCGGTTTGTTAAGTCAGANGTGAAATCCCCGGGCTCAACCTGGGAACTGCAANNGAACTGGAAGGCTTGAGTCTGGTAGAGGGGGGTAGAATTCCAGGTGTAGCGGTGAAATGCGTAGAGATCTGGAGGAATACCGATGGCGAAGGCGGCCCCCTGGGCGAAGACTGACGCT…
denovo100362	Bacteria;Firmicutes;Bacilli;Lactobacillales;Lactobacillaceae;Lactobacillus	SW2	TAGGGAATCTTCCACAATGGACGAAAGTCTGATGGAGCAACGCCGCGTGAGTGAAGAAGGTTTTCGGATCGTAAAACTCTGTTGTTGGAGAAGAATGTATCTGATAGTAACTGATCAGGTAGTGACGGTATCCAACCAGAAAGCCACGGCTAACTACGTGCCAGCAGCCGCGGTAATACGTAGGTGGCAAGNGNTGTCCGGNTTTATTGNGCGTANGCGAGCGNAGGCGGTTTCTTAANTCNGATGNGAAAGCCTTTGGCTCAACCGAAGANGTGCANCGGAAACTGGTAAACTGGAGTGCAGAAGCGGACAGTGGAACTCCATGTGTAGCTGTGAAATGCGTAGATATATGGAAGAACACCAGAGGCGAAGGCGGCTGTCTGGTCTGTAACTGACGCT…
denovo100363	Bacteria	FW4	TGGGGAATCTTGGACAATGGGCGAAAGCCTGATCCAGCAATATCGCGTGAGTGAAGAAGGGCAATGCCGCTTGTAAAGCTCTTTCGTCGAGTGCGCGATCATGACAGGACTCGAGGAAGAAGCCCCGGCTAACTCCGTGCCAGCAGCCGCGGTAAGACGGGGGGGGGNGGGGGGGGAAGTGTGCTNGGGAATGACGGGGCGTAAAGGGCGGGAGGNGGNNAATNGGGTTGAAAGTGAAAGGCGCNAAAAAGGNGCGNANTGCTCTCAGAACCAANTCACTTGAGTGTGACAGAGGAGAGTGGAATTTCGTGTGTAGGGGTGAAATCCGTAGATCTACGAAGGAACGTCCAAAGCGAAGGCAGCTCTCTGGGTCCCTACCGACGCTGGGGTGCGAAAGCA…
denovo100364	Bacteria;Proteobacteria;Gammaproteobacteria;Alteromonadales;Shewanellaceae;Shewanella	SW9	TGGGGAATATTGCACAATGGGGGAAACCCTGATGCAGCCATGCCGCGTGTGTGAAGAAGGCCTTCGGGTTGTAAAGCACTTTCAGTAGGGAGGCAAGGTCGCAGCTTAATACGCTGTTGCTGTGACGTTACCTACAGAAGAAGGACCGGCTAACNCCGNGNCNGCAGCCGCGGTAATACGGAGGGTCCGNGNGNTAATCGGAATTANTGGGCGTNNAGNGTGCGCAGGCGGGTTGGTAAGCGAGGTGTGAAAGCCCCGGGCTCAACCTGGGAATTGCNTTTCGAACTGGCGAACTAGAGGCAGGTAGAGGGGGGTAGAATTCCAGGTGTAGCGGTGAAATGCGTAGAGATCTGGAGGAATACCGGTGGCGAAGGCGGCCCCCTGGACAAAGACTGACGC…
denovo100365	Bacteria;Proteobacteria;Betaproteobacteria;Burkholderiales;Oxalobacteraceae	SW2	TGGGGAATTTTGGACAATGGGCGCAAGCCTGATCCAGCAATGCCGCGTGAGTGAAGAAGGCCTTCGGGTTGTAAAGCTCTTTTGTCAGGGAAGAAACGGACTTTTCTAATACAGAGGTCTAATGACGGTACCTGAAGAATAAGCACCGGCTAACTACGTGCCAGCAGCCGCGGTNATACGTAGGGTGNNAGCGTTANTCGGAATTACTGGGCGTAAAGCGTGCGCAGGAGGNTNTGTAAGTCTGTTGTGAAATCCCCGGGCTCAACCNGGGAATGGCAATGGAGACTGCAAGGCTAGAGTGTGGCAGAGGGGGGTAGAATTCCACGTGTAGCAGTGAAATGCGTAGATATGTGGAGGAACACCGATGGCGAAGGCAGCCCTCTGGGTCAAAACTGACGC…
denovo100366	Bacteria;Cyanobacteria;Cyanobacteria;Chloroplast;Streptophyta	SW4	TGGGGAATTTTCCGCAATGGGCGAAAGCCTGACGGAGCAATGCCGCGTGAAGGTAGAAGGCCCACGGGTCGTGAACTTCTTTTCCCGGAGAAGAAGGAATAACGGTATCTGGGGAATAAGAATCGCCTANCTCTGTGCCANCGGCCGCGGTNATACAGNGGAGGCAAGCGTTNTCCGGAATGATTGGGNGTAAAGCGNCTGTANGNGGCTTTTTAAGTCCTCCGACAAATCNCAGGGCTCAACTCTGGACAGGCGGTGGAAACTACCAAGCTNGAGTACGGTAGGGGAAGAGGGAATTTCCGGTGGAGCGGTGAAATGCGCAGAGATCGGAAAGAACACCAACGGCGAAAGCACTCTGCTGGGCCGACACTGACACTGAGGGACGAAAGCTAGGGGAGC…
denovo100367	Bacteria	FW18	TGGGGAATATTCCGCAATGGGCGAAAGCCTGACGGAGCAATGCCGCGTGGAGGTAGAAGGCCTACGGGTCATGAACTTTTTTTCCCGGAGAAGAAAAAATGACGGTATCCGGGGAATAAGCATCGGCTAACTCTGTGCCAGCGGNCGCGGTAAGANAGAGGGTGCAAGCGTTATCCGGNATGATTGGGCGTNAAGNGTNNGTAGGGGGNTTTTTNNGTTCTANGTCAAATNNCGGCNTNAACNNGGGAANGCGGTCGAAACNACNTNGCTTGAGTACGGCAGAGGCGAGTGGAATTTCGTGTGTATGGGTGAAGTGCGTAGATCTACGAAGGAACGCCAAAAGCGAAGGCAGCTCTCTGGGTCCGTACCGACGCTGGGGTGCGAAAGCATGGGGAGCGA…
denovo100368	Bacteria;Firmicutes;Bacilli;Lactobacillales;Lactobacillaceae	SW17	TAGGGAATCTTCCACAATGGACGCAAGTCTGATGGAGCAACGCCGCGTGAGTGAAGAAGGTCTTCGGATCGTAAAACTCTGTTGTTAGAGAAGAACACGAGTGAGAGTAACTGTTCATTCGATGACGGTATCTAACGAGCAAGTCACGGCTAACTACGTGCNAGCAGCCGCGGTAATACGTAGGTGGCAAGCGTTGGCCGGATTGATGGGGCGTAAAGGGAACGCAGGCGGTCTTTTAAGTCTGATGTGAAAGCCTTNGGCTTAACCNGNGTNGTGCATGGAAACTGGCAGACTTGAGTGCAGAAGAGGCGGGTGGAACTCCATGTGTAGCGGTGAAATGCGTAGATATATGGAAGAACACCAGTGGCGAAAGCGGCTCTCTGGTCCGTCACTGACGCT…
denovo100369	Bacteria	FW2	TGGGGAATATTGCACAATGGGCGCAAGCCCGATGCAGCAATGCCGCGTGTATGAAGAAGGGCTACGGGTTGTAAAGAACTTTTACGGGGGGGGAAGGGTGTAGAGATGATACCATTGAGAATCGACGGCAAACGCAGTACCAGCAGCGGCTGATAACCGCGGCAGGGNNNGCGGTNTTAAGGAGGGGNGNGGNGTTATTGNGNGTTAGTGGGNGNGNAGGGCNCGCAGGGGNGGTGTTAAGNNAGNTGNGAGATGCCCGGGAANAACTGGGGNACTGCGAGNGAACCACTACGCTTGAGTGTCATAGAGGAGAGTGGAATTTCATGTGTAGGGGTGAAATCCGTAGAGATATGAAGGAACACCAGTGGCGAAGGCGGCCCCCTGGGCCAATACTGACGC…
denovo10037	Bacteria;Firmicutes;Bacilli;Bacillales;Bacillaceae	SW6	TAGGGAATCTTCCGCAATGGACGAAAGTCTGACGGAGCGACGCCGCGTGAGCGAAGAAGGTCTTCGGATCGTAAAGCTCTGTTGTTAGGGAAGAAGAAGTACCGTTCGAATAGGGCGGTACGGTGACGGTACCTAACGAGAAAGCCCCGGCTAACTACGTGCCAGCAGCCGCGGNAATACGTAGGGGGCGAGNGNTGTCCGGANTTATTGGGCGTAAAGGGCGCGCAGGCTGNCCCTNAAGTCTGANGTGAAAGCCTACGGCNCAACCGTGGNGGGTCATTGGAAACTGGGGGACTGGAGTGCAGAAGAGGAGAGCGGAATTCCACGTGTAGCGGTGAAATGCGTAGATATGTGGAGGACCACCAGTGGCGAAGGCGGCTCTCTGGTCTGTAACTGACG…
denovo100370	Bacteria	FW2	TGGGGAATCTTGGACAATGGGCGAAAGCCCGATCCAGCAATATCGCGTGAGTGAAGAAGGGCATTGCGGCTTGTAAAGCTCTTTCGTCGAGTGAGCGATCATGACAGGACTCGAGGAAGAAGCCCCGGNNAACTNNGNGNCAGNNGCCGCNGTAAGACNGGGGGNGNAAGTGGTCATCGGNATGACTGGGCGTAAAGGGNACNTAGGNGGTGANNCGGGNNGANAGTGAANGTGGNGAAAAAGTGNCGGAAGGCTTCGNAACCACTTCACTNGAGTGAGNCGAGGACAGTGGAATTTCGTGTGTAGGGGTGAAATCCGTAGATCTGCGAAGGAACGCCAAAAGCGAAGGCAGCTCTCTGGGTCGATACCGACGCTGGGGTGCGAAAGCATGGGGAGCGA…
denovo100371	Bacteria;Proteobacteria;Alphaproteobacteria;Rhodobacterales;Rhodobacteraceae	SW6	TGGGGAATCTTAGACAATGGGGGCAACCCTGATCTAGCCATGCCGCGTGAGTGATGAAGGCCTTAGGGTGGTAAAGCCCTTTCAGCGGGGAGGAAAAGGAGGGTACCACCAGAAGAAGCCCCGCCTAACTCCGTGCCAGCAGCNGCGGTAATACGGAGGGGGCTAGCGTTGTTCGGATTNACTGGGCGTAAAGCGCANGTAGGCGGACTGGAAAGTCAGAGGTGAAATCCCAGGGCTCAACCTTGGAACTGCCTTGGAAACTATCAGTCTGGAGTTCGAGAGAGGTGAGTGGAATTCCGAGTGTAGAGGTGAAATTCGTAGATATTCGGAGGAACACCAGTGGCGAAGGCGGCTCACTGGCTCGATACTGACGCTGAGGTGCGAAAGCGTGGGGAGCAA…
denovo100372	Bacteria;Cyanobacteria;Cyanobacteria;Chloroplast	SW1	TGGGGAATTTTCCGCAATGGGCGAAAGCCTGACGGAGCAATGCCGCGTGGAGGTGGAAGGCCTACGGGTCGTCAACTTCTTTTCTCGGAGAAGAAACAATGAGGGTGTCAGAGGAATAAGGATCGGCTAACTCTGTGCCNNCAGCCGCGGTANNNCAGAGGATGCAAGCGTNATNNGGAATNATNTGGCGTAAAGCGTCNGTANGNGGCNTNTCAAGTCCGNCGTCAAAGNCCAGGGCCCAACCCTGGACAGGCNGTNGAAACNACCNAGCTGGAGTACGGNAGGGGGATAGGGAATTTCCGGGGGAGCGGTGAAATGCATTGAGAACGGAAAGAACACCCAAGGCGAAAGCACTCTGCTTGGCCGGCACTGACACTGAGAGACGAAAGCTAGGGGAGT…
denovo100373	Bacteria;Proteobacteria;Gammaproteobacteria	SW9	TAGGGAATCTTCCACAATGGACGAAAGTCTGATGGAGCAACGCCGCGTGAGTGAAGAAGGGCAATGCCGCTTGTAAAGCTCTTTCGTCGAGTGCGCGATCATGACAGGACTCGAGGAAGAAGCCCCGGCTAACTCCGTGCCAGCAGCCGCGGTAATACAGAGGGTGCAAGCGTTAATCGGAATTACTGGGCGTAAAGCGCGCGTAGGTGGTTTGTTAAGTTGAATGTGAAATCNCCGGGCTCAACCTGGGAACTGCATCCAAAACTGGCAAGCTAGAGTAGGGCAGAGGGTGGTGGAATTTCCTGTGTAGCGGTGAAATGCGTAGATATAGGAAGGAACACCAGTGGCGAAGGCGACCACCTGGGCTCATACTGACACTGAGGTGCGAAAGCGTGGGGA…
denovo100374	Bacteria	FW3	TGGGGAATCTTGGACAATGGGCGAAAGCCCGATCCAGCAATATCGCGTGAGTGAAGAAGGGCAATGCCGCTTGTAAAGCTCTTTCGTCGAGTGCGCGATCATGACAGGACTCGAGGAAGAAGCCCCGGCTAACTCCGTGCANNAGCCGNGGTAAGGNGGGGGGGGAAAGGGTNTTTCGGAATGAATGGGCGTAAAGGGCACGNAGGCGGNGAATCGGGTGGAAAGTGAAAGTCGCCAAAAANTGGCGGAATTCTCTCGAAACCAATTCACTTGAGTGAGACAGAGGAGAGTGGAATTTCGGTTGTAGGGGTGAAATCCGTAGATCTACGAAGGAACGCCAAAAGCGAAGGCAGCTCTCTGGGTCCCTACCGACGCTGGGGTGCGAAAGCATGGGGAGCG…
denovo100375	Bacteria;Proteobacteria;Alphaproteobacteria;Rhodobacterales;Rhodobacteraceae;Paracoccus	SW5	TGGGGAATCTTAGACAATGGGGGCAACCCTGATCTAGCCATGCCGCGTGAGTGATGAAGGCCTTAGGGTTGTAAAGCTCTTTCAGCTGGGAAGATAATGACGGTACCAGCAGAAGAAGCCCCGGCTAACTCCGTGCCAGCAGCCGCGGTAANACGGAGGGGGCNAGCGTTGTTCGGAATTACTGGGCGTAAAGCGCACGTAGGCGGACTGGAAAGNNAGNNGTGAAATCNCAGGGCTCAACCTTGGAANTGCCNTTGAAACTANCANTCTGGAGTTCGAGAGAGGTGAGTGGAATTCCGAGTGTAGAGGTGAAATTCGCAGATATTCGAAGGAACACCAGTGGCGAAGGCGGCTCTCTGGCTCGATACTGACGCTGAGGTGCGAAAGCGTGGGGAGCAA…
denovo100376	Bacteria;Proteobacteria;Gammaproteobacteria;Enterobacteriales;Enterobacteriaceae	FW2	TGGGGAATATTGCACAATGGGCGAAAGCCTGATGCAGCCATGCCGCGTGTATGAAGAAGGCCTTTGGGTTTTAAAGTACTTTCAGCGGGAAGGAAGGAAGTAAAGTTAATACCATTGCTCATTGACGTTACCCGCAGTAGAAGCACCGGCTAACTCCGTGCGAGCAGACGCGGTNATCCGGAGGGGTNAAGNGTTANACGGAATTACTGGGCGTAAAGNNCACGCGGGNGGTNTGTTAAGNCTGATNTGAAANCNCCGGGCNCAACATGGGAACTGCANCTGAACTGGCTAGCTTGAGTCTCGTAGAGGGGAGTAGACTTCCAGGTGTAGCGGTGAAATGCGTAGAGATCTGGAGGAACACCAGTGGCGAAGGCGGCCCCCTGGACGAAGACTGACGCT…
denovo100377	Bacteria	SW5	TAGGGAATTTTCCACAATGGACGAAAGTCTGATGGAGCAATCCCGCGTGAATGATGAAGGGCCTAGAAGATTGTAAAGCTCTTTTGTTGGGGGAGAAATGTAAGAAAAGGAAATGGTTCTTGTTTGACGGTACCCTTTGAATAAGTATCGGCTAANANNGGGCCGCAGNCGCGGTAATNCATAGGNNGNAAGNGTNANCCGGATTNATGGGNGTAAAGCGAGCGCGGGCGGATTTACAAGNTTGATGNTAAAGACAACNGCTTAACGGTTGTTTGCANTGGAAACTGTAAGTCTAGAGTATAGTAGAGGGTTTTGGAATTCCATGTGGAGCGGTGGAATGCGTAGATATATGGAAGAACACCAGAGGCGAAGGCGAAAACCTAGGCTATAACTGACGCT…
denovo100378	Bacteria	FW3	CCAAGAATATTCCGCAATGGGGGAAACCCTGACGGAGCGACACTGCGTGAATGATGAAGGCCTACGGGTTGTAAAGTTCTTTTATCGAGGAAGAATAAATGGGGGAGGAAATGATTCAAGGATGAGGGTACTTTGTGAAAAAGGCCCCGCTAANTACGNGCNAGCAGTCGNGGTAATANGNANGGGNCAGCGTTNTTCGGNATGANNGGNNGTAAAGGGNGNGTAGGTGGCCNGTTAGGCNGCGTGNTAAAGNCNGGGGCTCAACNCNAGAAAGGCANTCNGAACCGGTTGGCTAGAATCTGGTGGAGGCAGGGGGAATTTCCGGTGTAGCGGTGGAATGCATTGAGATGGGAAGGAACACCAAAGGCGAAGGCAGCTGTCTGTGCCGAGATTGACGCT…
denovo100379	Bacteria;Firmicutes;Bacilli;Lactobacillales	SW6	TCGGGAATCTTCGGCAATGGGGGCAACCCTGACCGAGCAACGCCGCGTGAGTGAAGAAGGTTTTCGGATCGTAAAGCTCTGTTGTAAGGCAAGAACGGGTGTGAGAGTGGAAAGTTCACACTGTGCCGTTCGCTTACCAGAAAGGGACGGCNAACNACGTGCNNCANGCNGGGGTAANCNGAAGGTACCGAGGGGTTGTCCGNATTAATGGGNGTAAGGCGGNGTAGGCGGCTTGTNAGGTGNGNGGTAAAAGGNGGGGCTNCAACCATGNTNTGCTTTGGAACCGGTAGGCTTGAGTGTGGTAGGGGAGAGCGGAATTTCCTGTGTAGCGGTGAAATGCGTAGATATGTGGAGGAACACCGGAGGCGAAAGCGGCTGTCTGGGCCGTGACTGACGCTG…
denovo10038	Bacteria;Proteobacteria;Betaproteobacteria;Burkholderiales;Oxalobacteraceae	SW12	TGGGGAATTTTGGACAATGGGCGCAAGCCTGATCCAGCAATGCCGCGTGAGTGAAGAAGGCCTTCGGGTTGTAAAGCTCTTTTGTCAGGGAAGAAACGGGGTTTTCTAATACAGAGACCTAATGACGGTACCTGAAGAATAAGCACCGGCTAATACGTGCCAGCAGCCGCGGTAATACGTAGGGNGCAAGNGTTANNCGGAATTACTGGGCGTAAAGCGTGNGCNGGCGGTTTTGTAAGTCTGTNGTGAAATCCCCNGGCACAACCTGGGAATGGTNATGGAGACTGCTAGGCTTGAGTTAGGCAGAGGAGGGTAGAATTCCACGTGTAGCAGTGAAATGCGTAGATATATGGAGGAACACCGATGGCGAAGGCAGCCCCCTGGGTCAAAACTGACGCT…
denovo100380	Bacteria;Proteobacteria;Alphaproteobacteria;Rhizobiales;Phyllobacteriaceae;Phyllobacterium	FW19	TGGGGAATTTTGGACAATGGGCGCAAGCCTGATCCAGCCATGCCGCGTGAGTGATGAAGGCCCTAGGGTTGCAAAGCTCTTTCACCGGTGAAGATAATGACGGTAACCGGAGAAGATGCCCCGGCTAANTTNGTGCCAGNAGCCGCGGTAATACGAAGGGGGCTAGCGTTGTTCGGNNTTACTGGGCGTAAAGCGCACGTAGGCGGACTATTAAGTCAGGGGTGAAATCCCGGGGCTCAACCCCGGAACTGCCTTTGATACTGGTAGTCTTGAGTNCGANAGAGGTGAGTGGAATTCCGGGTGTAGAGGTGAAATTCGTAGATATTCGGAGGAACACCAGTGGCGAAGGCGGCTCACTGGCTCGATACTGACGCTGAGGTGCGAAAGCGTGGGGAGCAA…
denovo100381	Bacteria	FW17	TGGGGAATCTTGGACAATGGGCGAAAGCCCGATCCAGCAATATCGCGTGAGTGAAGAAGGGCAATGCCGCTTGTAAAGCTCTTTAGTCGAGTGCGCGATCATGACAGGACTCGAGGAAGAAGCCCCNGCNAANTCCGTGCCAGCAGCNGCGGTAAGACGNNGGGGGCAAGTGTTCTTCGGAATGACTGGGNNTAAAGNGCACGGAGGCGGTGAATCGGGTTGAANGTTGAAGANGCCANAAGTGGCGGAANGCTCTCGAAACCAATTCNCTTGAGTGAGANAGAGGAGCGTGTAATTTCGTGTGTAGGGGTGAAATCCGTAGATCTACGAAGGAACGCCAAAAGCGAAGGCAGCTCTCTGGGTCCCTACCGACGCTTGGGTGCGAAAGCATGGGGAGCG…
denovo100382	Bacteria	FW17	TGGGGAATCTTGGACAATGGGCGAAAGCCCGATCCAGCAATATCGCGTGAGTGAAGAAGGGCAATGCCGCTTGTAAAGCTCTTTCGTCGAGTGAGCGATCATGACAGGACTCGAGGAAGAAGCCCCGGCTAACTCCGTGACAGCAGCCGCGGTAAGACGGGGGNGGCAAGTGTTCTTCGGAATGACTGGGNGAAAAGGGCACGTAGGGGGTGAATCGGGTTGAAGTGAAAGTCGCCAAAAAGTGGCNGAATGCNATCGAAACNAATTCACTNGAGTGNGACAGAGGATAGTGGAATTTCGTGTGGAGGGGTGAAATCCGTAGATCTACGAAGGAACGCCAAAAGCGAAGGCAGCTCTCTGGGCCCTTACCGACGCTGGGGTGCGAAAGCATGGGGAGCG…
denovo100383	Bacteria;Proteobacteria	FW14	TGGGGAATATTGGACAATGGGCGCAAGCCTGATCCAGCCATGCCGCGTGAGTGATGAAGGCCTTAGGGTTGTAAAGCTCTTTCACCGGAGAAGATCATGACGGTATCCGGCGAAGAAGCCCCGGCTAACTTCGTGCCAGCAGCCGCGGTAATACGAAGGGGGCAGAGTTTTCGGAATTACTGGGNGTAAAGNGCACGTAGGCGGTTATTTAAGTCCGGGGTGCAAGCCCAGAGNTCAACTCTGNGACTGCCTTTGATACTGGGTATCTTGAGTATGGGAGAGGTAAGTGGAATTCCGAGTGTAGAGGTGAAATTCGTAGATATTCGGAGGAACACCAGTGGCGAAGGCGGCTTTCTGGTCCATTACTGACGCTGAGGTGCGAAAGCGTGGGGAGCAAACA
denovo100384	Bacteria;Firmicutes;Bacilli;Lactobacillales;Lactobacillaceae	SW1	TAGGGAATCTTCCACAATGGACGAAAGTCTGATGGAGCAACGCCGCGTGAGTGAAGAAGGTTTTCGGATCGTAAAACTCTGTTGTTGGTGAAGAATGTAGCTGATAGTAACTGATCAGGTAGTGACGGGATCCAACCAGAAAGCAACGGCTNACTACGTGCCAGCAGCNGCGGTAANACNTAGGTGGCGAGCGTTGTNAGGANTTATTGGGCGTNAAGCGAGCGCAGGCGGNTTCTTAAGTCTGATGTGAAAGCCTTCGGCTCAACCGAAGAAGTGCATCGGAAACTGGGAAACTTGAGTGCAGAAGAGGGCATTTGAACTCCATGTGTAGCGTCGAAATGCGTAGATATATGGAAGAACACCAGTGGCGAAGGCGGCTGTCTGTTCTTTACCTGACGC…
denovo100385	Bacteria	SW10	TGGGGAATCTTGGACAATGGGCGAAAGCCCGAGCCAGCAATATAGCGTGAGTGAAGAAGGGCAATGCCGCTTGTAAAGCTCTTTCGTCGAGTGCGCGATCATGACAGGACTCGAGGAAGAAGCCCCGGCTAACTCCGTGCCAGCAGCCGCGGTAAGACNGGGGGGGCAAGNGTNCTTCGGNATGACTGGGCGTAAAGGGCAAGNAGGCGGGGAATCGGGTTGAAAGTTAAAGTCNCCAAAAACTGGTGGAATGCTCTCGAAACCAATTCACTTGAGTGAGACAGAGGCGAGTGGAAGTTTGTGTGTAGGGGTGTAATCCTCAGATCTACGAAGGAACGCCAAAAGCGCAGGCAGCTCTCTGGGTCCCGACCGACGCTGGACTGCGAAAGCATGGGGAGC…
denovo100386	Bacteria;Cyanobacteria;Cyanobacteria;Chloroplast;Streptophyta	FW4	TGGGGAATTTTCCGCAATGGGCGAAAGCCTGACGGAGCAATGCCGCGTGGAGGTGGAAGGCCTACGGGTCGTCAACTTCTTTTCTCGGAGAAGAAACAATGACGGTATCTGAGGAATAAGCATCGGCTNACTCTGTGNCAGCAGCCGCGGTAAGACAGAGGATGCAAGCGTTATCCGGNATGATTGGGCGTAAAGCGTCTGTAGGTGGCTTTTNAAGTCCGCNGTCAAATCCCAGGGCTCAACCCTGGACAGGCGGTGGAAACTACCACAGTAGAGTACGGTAGGGGCAGAGGGAATTTCCGGTGGAGCGGTGAAATGCGTTGAGATCTGAAAGAACACCAATGGCGAAAGCACCCTGCTGGGCCGACACTGACACTGAGATACGAAAGCTAGGGGAGC…
denovo100387	Bacteria	FW18	TGGGGAATCTTGGACAATGGGCGAAAGCCTGATCCAGCAATACCGCGTGAGTGAAGAAGGGCAATGCCGCTTGAAAAGCTCTTTCGGCGAGTGCGCGATGTTGACAGGATTCCAGGAAGAAGCGCCGGNAAACCCGTGCCAGCAGCNGCGGNAANANGGGGGGGGCNNGCGGTTTCGGNAGGANNGGGCGTAAAGNGNACGTNGGTGGTGTGNTNGGGTNGAATGNGAACGNCGGGCAAAACNGGCGGAATGCACCNGAAACCNANTNGCTTGAGTGCGCAGAGGAGGGTGGAATTTCGGGTGTAGGGGTGAAATCCGTAGATCTACGGAGGAACGCCAGAGGCGAAGGCAGCCCTCTGGGTCCATACCGACGCTGGGGTGCGAAAGCATGGGGAGCAA…
denovo100388	Bacteria	FW6	TGGGGAATCTTCCGCAATGGGCGAAAGCCTGATGCAGCAATATCGCGTGGAGGAAGAAGGCAAATGCGGCGTGAAATGCTTTTTCGGGGGGTGAATAAACATGAGAATATTAGATGAAGGAACCGCGGCAAACTNAGANCNTGGACCNGCNNAGANAGGGGAGGGGGGCAAGNTGNCTNCAGAATGANTGGGCGNAGNGNGGANGTANGANGTGACAAGGGGTGNAAGAGAANGTGGCNAACAAGTGGCGGNATGCTCTAGAAACCAATTNCTTGAGTANGANAGAGGAAAATGGAATTTCATGTGTAGGGGTGAAATCCGTAGATCTTCGAATGAACTCCAACGGCGAAGGCAGCTTTCTGGGCCCATACCGACGCTGGGATACGAAAGCTTGGGGAG…
denovo100389	Bacteria	SW9	TGAGGAATATTGGGCAATGGAGGCAACTCTGAACCAGCTATGCCGCGTGCAGGACGACGGCCCTATGGGTTGTAAACTGCTTTTATACAGGAAGAAACCGATCTACGTGTAGATCCTTGACGTTACTGTAAGAATAAGGACCGGCTAACTCCGTGCCAGCAGCCGNGGNAATACGGAGGGTCCAAGCGTTAATCGGAATTACTGGGCGTAAAGCGTGCGCAGGCGGTTTGTTAAGCGAGATGTGAAAGCCCCGGGCTCAACCTGGGAATTGCATTTCGAACTGGCGAGCTAGAGTCTTGTAGAGGAGAGTGGAATTCCCGGTGTAGCGGTGAAATGCGTAGATATCTGGAGGAATACCGGTGGCGAAGGCGGCCCCCTGGACAAAGACTGACGCTCAGG…
denovo10039	Bacteria;Cyanobacteria;Cyanobacteria;Chloroplast;Streptophyta	FW17	TGGGGAATTTTCCGCAATGTGCGAAAGCCTGACGGAGCAATGCCGCGTGGAGGTGGAAGGCCTACGGGTCGTCAACTTCTTTTCTCGGAGAAGAAACAATGACGGTATCTGAGGAATAAGCATCGGCTAACTCTGTGCCNGCAGCCGCGGTAAGACAGAGGATGCAAGTGTTATCCGGAATGATTGGGCGTAAAGCGTCTGTANGNTGCTTGTCAAGTCCGCCGTCAAATCCCAGGGCACAACCCTGGACAGGCGGNGGAAACTACCAAGCTGGAGTACGGTAGGGGCAGAGGGGATTTCCGGTGGAGCGGTGAAATGCATAGAGATCGAAAAGAACACCAGCGGCGAAAGCACTCTACTGGGCCGACACTGACACTGAGAGACGAAAGCTAGGGGAGC…
denovo100390	Bacteria;Firmicutes;Bacilli;Lactobacillales;Lactobacillaceae;Lactobacillus	SW3	TAGGGAATCTTCCACAATGGACGAAAGTCTGATGGAGCAACGCCGCGTGAGTGAAGAAGGTTTTCGGATCGTAAAACTCTGTTGTTGGAGAAGAATGTATCTGATAGTAACTGATCAGGTAGTGACGGTATCCAACCAGAAAGCCACGGCTAANTACGGGCCAGCAGNCGCGGTAATACGTAGGNGGCAAGCGGTGTNCNGAGTTATTGGGCGTAAAGCGAGCGCAGGCGGTTNCTTAAGTCTGATGTGAAAGCCTTCGGCTCAACCGAAGAAGTGCATCGGAAACTGGTAAACTTGAGTGCAGAAGAGGACAGTGGAATTCCGTGTGTAGCGGTGGAATGCGTAGATATATGGAGGAACACCAGTGGCGAAGGCAGCTGTCTGGGCTGTAACTGACGC…
denovo100391	Bacteria;Firmicutes;Bacilli;Lactobacillales;Lactobacillaceae;Lactobacillus	SW9	TAGGGAATCTTCCACAATGGACGCAAGTCTGATGGAGCAACGCCGCGTGAGTGAAGAAGGTTTTCGGATCGTAAAGCTCTGTTGTTGGTGAAGAAGGATAGAGGTAGTAACTGGCCTTTATTTGCCGGTAATCAACCAGAAAGTCACGGCTAACTACGTGCCAGCAGCCGCGGTAATACGTAGGTGGCAAGCGNTGTCCGGAGTTANTGGGCGTAAAGCGAGCGCAGGCGGAAAAATAAGNCTAATGTGAAAGCCTTCGGCNCAACCGNAGAAGTGCATCGGAAACTGGGAAACTTGAGTGCGGAAGAGGACAGTGGAACTCCATGTGTAGCGGTGAAATGCGTAGATATATGGAAGAACACCAGTGGCGAAGGCGGCTGTCTGGTCTGTAACTGACGC…
denovo100392	Bacteria	SW15	TAGGGAATTTTCCACAATGGACGAAAGTCTGATGGAGCAATCCCGCGTGAATGATGAAGGTCCTACAAGATTGTAAAGTTTTTATATTGGGGAAGAAATGTAAGAAAAGGAAATGTTTCTTATTTGACGGTACTCTTTGAATAAGTATCGGCNAACTATGTGCCAGTAGCGNGGTAATAAATAGGATGCANGCNTTATCGGATTTACTGGGNGTAAAGCGAGCGNAGGCGGATTTACAGCTNTGAGNTAAAAGACAACTACTNAACGNTNGTTTGCATTGGAACTGTAAGTCTAGAGTCTAGTGGAGAGCTGTGGAACTCCATGTGTAGCGGTGGAATGCATAGATATAGGAAACAACACCAGAGGCGAAGGCAACAACTTAGGCTATAACTGACGCTG…
denovo100393	Bacteria	FW19	CCAAGAATATTCCGCAATGGGGGAAACCCTGACGGAGCGACACTGAGTGAATGATGAAGGCCTTCGGGTTGTAAAGTTCTTTTATAAAGGAAGAATAAGTTGGGTAGGAAATGATTCAATGATGACGGTACTTTATGAATAAGTCCCGGCTAATTACGNGCCAGCAGCCGCGGTAATACGTAAGGGACGAGCGTTATTCGGAANTACTGGGCGNAAAGGGCGTNTAGGAGGNCGATTAGGNTGAGTGTTAAAGACTGGGGATCAACTCCAGANAGGCATTNAGAACCGGTTGGCTAGAATCTGGTGGAAGACAGCGGCATTTCCTTTGTAGCGGTGGAATGCATAGATATGGGAAAGAACACCAAAGGCGAAGGCAGCTGTCTATGCCGAGATTGACGC…
denovo100394	Bacteria;Firmicutes;Bacilli;Lactobacillales;Streptococcaceae;Streptococcus	FW19	TAGGGAATCTTCGGCAATGGGCGCAACCCTGACCGAGCAACGCCGCGTGAGTGAAGAAGGTTTTCGGATCTTAAAGCTCTTTTGTAAGAGACTAACGTTTGTGAGAGTGGAAAGTTCACACAGTGACGGTAACTTACCACACAGGGACGGCTAACTACGNGCCAGCCNCCGCGNNAATCNGTAGGTCCCGAGNGTTGTCCGNATTTANGGGGCGTAAATNGAGCGCAGNNGGTTTAATAANGCTGAAGTTAAAGGCAGNGGCNNAACCATTGTTCGCTNTGGAAACTGGTAGACTTGAGTGCAGAAGGGGAGAGTGGAATTCCATGTGTAGCGGTGAAATGCGTAGATATATGGAGGAACACCGGTGGCGAAAGCGGCTCGCTGGTCTGTAACTGACGC…
denovo100395	Bacteria	SW20	ACGATCCTGCAGGTGAAGAAGCCGGATGTGGAGTTCCTGGGCTGGCATGGTTACACGTGGTCTGCAGTTGTAAGGCCAGTTGGACGTATTGCCAAATGATCTAAAATGACAATGGAGGAGGGTTATGAACAAAAGGACTTGAGTTCTTGTATGTTGTTATGATTACACCATGAGTTGTTAATCATGAAGCATACACCCCCGCCCTTCTTCTTCCCAGAGAGTTTTTTATTTCTTTCGGCGNNATGCNTGAAGAATCCCNGTGGNNGTACTGNTTCNGANAACAGATCCTGGGAGGTCCCTGTTTCCGTGAAAGAGAATGTTACAATCTCTGAGGTCTCTCTGGAAAGCAACCCTTGCCCTAAGTTTGTCTACGTTGTTGTTCAGAGACTGGACATTGGT…
denovo100396	Bacteria	FW8	TGGGGAATCTTGGACAATGGGCGAAAGCCCGATCCAGCAATATCGCGTGAGTGAAGAAGGGCAATGCCGCTTGTAAAGCTCTTTCGTCGGGTGCGCGATCATGACAGGACACGAGGAAGAAGCCCCGGNAACCTCCGNGCAAGCAGCCGCGGTAAGACGGGGGGNGCNAGTGTTCTTNGGAATGACTGGGNGNAAAGGGCACGTAGGNGGTGNTNCGGGNTGANAGNGAANGTCGNCAANAAGNGGCGGAATGCNCTCGAAACCAATTNACTTGAGTGNGNTAGAGGAGAGTGGAATTTCGTGTGTAGGGGTGAAATCCGTAGATCTACGAAGGAACGCCAAAGGCGAAGGCAGCTCTCTGGGTCCCTACCGACGCTGGGGTGCGAAAGCATGGGGAGC…
denovo100397	Bacteria;Cyanobacteria;Cyanobacteria;Chloroplast;Streptophyta	SW17	TGGGGAATTTTCCGCAATGGGCGAAAGCCTGACGGAGCAATGCCGCGTGAGGGTAGAAGGCCTACGGGTCATGAACTTCTTTTCCCGGAGAAGAAGCTATGACGTTATCCGGGGAATAAGCATCGGCNAACTCNGTGCCAGNAGCCGCGGTAAGACNGAGGAGGCAAGCGTTNTCCGGAATGATTGGGCGTAAAGCGTCGGAGGTGGCTTTTTAAGTNCGCCGTCAAAGCCCAGGGCTCAACCCTGGACAGGCGGTGGAAACTACCAAGCTGGAGTACGGTAGGGGAAGAGGGAATTTCCGGTGGAGCGGTGAAATGCGTAGAGATAGGAAAGAACACCAACGGCGAAAGCACTTTGCTGGGCCGACACTGACACTGAGGGACGAAAGCTAGGGGAGCG…
denovo100398	Bacteria	FW16	TGGGGAATCTTGGACAATGGGCGAAAGCCCGATCCAGCAATATCGCGTGAGTGAAGAAGGGCAATGCCGCTTGTAAAGCTCTTTCGTCGAGTGCGCGATCATGACAGGACTCGAGGAAGAAGCCCCGGCTANCTNCGTGCCAGCAGCCGCGGTAAGACGGGGGGGGCAANGTGTCTTCGGANTGNNTGGGCGTAAAGGGCACGGAGGCGGTGAATAGGGTNGAAAGNGAAAGTCGCCAAAAAGTGGCGGAANGCTCTCGAAACCAATTAACTNGAGTGAGACAGAGGAGGATGGAATTTCGGGTGGAGGGGTGAAATCCGTAGATCTACGAAGGAACGCCAAAAGCGAAGGCAGCTCTCTGGGTCCCTACCGACGCTGGGGGGCGAAAGCATGGGGAGC…
denovo100399	Bacteria	FW4	TGGGGAATCTTGGACAATGGGCGAAAGCCCGATCCAGCAATATCGCGTGAGTGAAGAAGGGCAATGCCGCTTGTAAAGCTCTTTCGTCGAGTGCGCGATCATGACAGGACTCGGGGAAGAAGCCCCGGCTAACTCCGTGNCNNCAGCCGCGGTAAGACGGGGGGGGCAAGTGNTCNTCGGAATACTGGGCGTAAAGGGCACGTNGGCGGTGAATCGGGTTGANAGTGAAAGTAGCGAAAAAGNGGCGGAAGGCTCTCGAAACCAATTCACTTGAGTGAGACAGAGGAGAGTGGAATTTCGTGTGGAGGGGTGAAATCCGTAGATATACGAAGGAACGCCAAAAGCGAAGGCAGCTCTCTGGGTCCCTACCGACGCTGGGGTGCGAAAGCATGGGGAGCG…
denovo1004	Bacteria	SW13	TGGGGAATCTTGGACAATGGGCGAAAGCCTGACCCAGCAATATCGCGTGAGTGAAGAAGGGCAATGCCGCTTGTAAAGCTCTTTCGTCGAGTGCGCGATCATGACAGGACTCGAGGTAGAAGTCCCGGNNAACTCCGTGCNAGNCGNCGCGGTAAGACGGGGGGGGCAAGTGTTCTGNGGANTGACGGGGCGTAAAGGGCNCGTNGGGGGTGAAANGGGCTGCATGTGAAAGTNGNCAAAAAGTGGCGGAATGCTNTCGAAACCAACNNGCTNGAGTGAGNCAGAGGCAGGTGGAATTTCCGGTGTAGGGGTGAAATCCGTAGATCTCCGAAGGAACGCCAAAAGCGAAGGCAGCTCTCTGGGTCCCTACCGACGCTGGGGTGCGAAAGCATGGGGAGC…
denovo10040	Bacteria	FW4	TGGGGAATCTTGGACAATGGGCGAAAGCCCGATCCAGCAATATCGCGTGAGTGAAGAAGGGCAATGCCGCTTGTAAAGCTCTTTCGTCGAGTGCGCGAACATGACAGGACTCGAGGAAGAAGCCCCGGCTANCTCCGTGCNAGCAGCCGCGGTAAGACGGGGGGGGCAAGTGTTCGTCNGAATGANNGGGCGTAAAGNNNACGGAGGCGGTGAANCGGGTTGAAAGTGAAAGTCGCCAAAAAGTGNNGGAATGCTCTCGAAACNANNTAACTGGAGTGCGACAGAGGAAAGTGGAATTTCGTGTGTAGGGGTGAAATCCGTAGATCTACGAAGGAACGCCAAAAGCGAAGGCAGCTCTCTGGGTCCCTACCGACGCTGTGGTGCGAAAGCATGGGGAGC…
denovo100400	Bacteria	FW19	CCAAGAATATTCCGCAATGGGGGAAACCTGACGGAACGACACTGCGGGAATGATGAAGGCCTTCGGGGTGTAAAGTTCTTTTATAAAGGAAGAATAAGTGGGGTAGGAAATGATTCAATGATGACGGTACTTTATGAATAAATCCCGGCTAATNNCGTGCCAGCNGCCGCGGTAATACGNAAGGGACGAGCGTTATTCGGAATTACTGGGCGTAAAGGGCGTGNAGGCGGCCTANTAGGCTGAGTGTGAAAGACTGGGGCTCAACTCCAGAAAGGCATTCAGAACTGGTTGGCTAGAGTCTGGTGGAAGACAGCGGAATTTCCTGTGTAGCGGTGGAATGCATAGAGATCGGAAGGAACACCAAAGGCGAAGGCAGCTGTCTATGCCGAGATTGACGCT…
denovo100401	Bacteria;Firmicutes;Bacilli;Lactobacillales;Lactobacillaceae;Lactobacillus	SW1	TAGGGAATCTTCCACAATGGACGAAAGTCTGATGGAGCAACGCCGCGTGAGTGAAGAAGGTTTTCGGATCGTAAAACTCTGTTGTTGGAGAAGAATGTATCTGATAGTAACTGATCAGGTAGTGACGGTAACCAACCAGAAAGCAACGGCGAACNACGTGNCAGAGNCGCGGTAATAGGTAGGTGTCAAGNGTTGTCCGGGTTATTGGGNGTAAAGCNNGNACAGGNGGTTNTTTAAGNCTGNTGTGAAAGCCTTCGGNTCAACCGAAGAAGTGCATCNGAAACTGGTAAACTTGAGTGCAGAAGAGGACAGTGGAACTCAATGTGTAGCGGTGAAATGCGTAGATATATGGAAGAACACCAGTGGCGAAGGCGGCTGTCTGGTCTGTAACTGACGCTG…
denovo100402	Bacteria	FW8	TGGGGAATCTTGGACAATGGGCGAAAGCCCGATCCAGCAATATCGCGTGAGTGAAGAAGGGCAATGCCGCTTGTAAAGCTCTTTCGTTGAGTGCGCGATCATGACAAGACTCGAGGAAGAAGCCCCGGCTAACTCCGTGCCAGAGCCGCGGTAAGACGGGGGGGGGAAGGGTNCTTCGNAATGAATGGGCGTAAAGGGAACGTAGGCGGTGAATCGGGTTGAAAGTGAAAGTCGNCAAAAAGNGGCGGANTNCTCTCGAAACCAATTCANTTGAGTGAGACAGAGGAGAGTGGAATTTCGTGTGTAGGGGTGAAATCTGTAGATCTACGAAGGAACGCCAAAAGCGAAGGCAGCTCTCTGGGTCCCTACCGACGCTGGGGTGCGAAAGCATGGGGAGCG…
denovo100403	Bacteria;Actinobacteria;Actinobacteria;Actinomycetales;Microbacteriaceae	FW4	TGGGGAATATTGCACAATGGGCGCAAGCCTGATGCAGCAACGCCGCGTGAGGGACGACGGCCTTCGGGTTGTAAACCTCTTTTAGTAGGGAAGAAGCGAAAGTGACGGTACCTGCAGAAAAAGCACCGTCTAACTACGTGCCAGCAGCCGCGGTAATACGTAGGGTGCAAGCGTTATCCGGAATTATTGGGCGTAAAGAGCTCGTAGGCGGTTTGNCGCGTCTGCTGTGAAAACTGGGGGCTCAACCCCCAGCCTGCAGTGGGTACGGGCAGACTAGAGNGCGGTAGGGGAGTGTGGAATTCCGGGTGTAGCGGTGGAATGCGCAGAGATCAGGAGGAACACCAAGGGCGAAGGCAGCTCTCTGGGCCGTTACTGACGCTGAGGAGCGAAAGCATGGGG…
denovo100404	Bacteria	FW17	TGGGGAATCTTGGACAATGGGCGAAAGCCCGATCCAGCAATATCGCGTGAGTGAAGAAGGGCAATGCCGCTTGTAAAGCTCTTTCGTCGAGTGCGCGATCATGACAGGACTCGAGGAAGAAGCCCCGGCTAACTCCGTGCCAGCAGCCGCGTAAGACGGGGGGGGCAAGNGTTCTTCGGAATGACTGGGCGTAAAGGGCACGTAGGCGGTGAATAGGGTTGAAAGTGAAAGTCGCCAAAAAGTGGNGGAATGCTATCGAAACCAATTCACTTGAGTGAGACANCGGAGAGTGGAAGTTCGTGTGTAGGGGTGAACTCCGTAGAGCTACGAAGGAACGAAAAAGGCGAAGGCAGCTCTCTGGGTCCCTACAGACGCTGGGGTGCGAAAGCATGGGGAGCC…
denovo100405	Bacteria	SW1	TAGGGAATATTCCGCAATGGGCGAGAGCCTGACGGAGCAATGCCGCGTGGAGGTAGAAGGCCTACGGGTCAGTAAATTGTTTTCGCGGAGGAGAAAAAATGGCGGTATCCGGGGAATAAGCAGCGGCTNACTCNGTGNCAGCNGCCGCGTTANNNCAGGGGNTGCAAGCNTTATCNGGNATGATTGGGCGTNAAGNGTCTGTAGGNGGNTTTTTAAGTGNTCNGTCAAATCCCAGGGCTCAACNNTGGACCGGCGGTGAAAACTANCAAGCTAGAGTACNGTCGAGGCTGACGGAATTTACGGTGTAGCGATGAAATGCGTAGAGAGCGGCAGGAACACCAATTGCGAAAGCACTCTGCTGGGCCGTCACTGACACTGAGGCACGAAAGCGAGGGGAGC…
denovo100406	Bacteria	FW6	TGGGGAATCTTGGACAATGGGCGAAAGCCCGATCCAGCAATATCGCGTGAGTGAAGAAGGGCAATGCCGCTTGTAAAGCTCTTTCGTCGAGAGCGCGAGCATGACAGGACTGGATGAAGAAGCCCCGGCTAACTCCGTGCNNGCAGCCGCGGTAAGACGGGGGGGGCAAGTGNTCTNCGGAATGACTGGGCGTAAAGGGCACGTAGGCGGTGAATCGGGTTGAAAGNGAAAGTCGCCAAAAANGGGCGGAATGCNCTCGAAACCAATTCACTTGAGTGAGACAGAGGAGAGTGGAATGTCGTGTGTAGGGGTGAAATCCGTAGATCTACGAAGGAACGCCAAACGCGAAGTCAGCTCTCTGGGTCCCTACCGACGCTGGGGTGCGAAAGCATGGGGAGC…
denovo100407	Bacteria	FW18	TGGGGAATCTTGGACAATGGGCGAAAGCCCGATCAAGCAATATCGCGTGAGTGAAGAAGGGCAATGCCGCTTGTAAAGCTCTTTCGTCGAGTGCGCGATCATGACAGGACTCGAGGAAGAAGCCCCGGCAAACTNCGTGCAAGCAGNCGAGGTAAGACGGGGGGGGCAAGTGTTCTTCGGAANNACTGGGNGTAAAGGGCACGTAGGCGGNGAATCGGGTTGAAAGTGAAAGTCGCNAAAAAGTGGCGNAATGNTCTCGAAACCAATTCACTTGAGNGAGACAGAGGAGAGTGGAATTTCGTGTGTAGGGGTGAACTCCGTAGATCTACGAAGGAACGCCAAAAGCGAAGGCAGCTCTCTGGGTCCCGACCGACGCTGGGGTGCGAAAGCATGGGGAGC…
denovo100408	Bacteria;Firmicutes;Bacilli	FW16	TAGGGAATCTTCCGCAATGGACGAAAGTCTGACGGAGCAACGCCGCGGGAGTGAAGAAGGCCTTCGGGTCGTAAAACTCTGTTGCCGGGGAAGAACAAGTGCCGTTCGAACAGGGCGGCGAATTGACGGTAAACGGCCAGAAAGCCACGGCAANTANGNGNCAGNANCCGCGGTAATACGTAGGNNGNAAGCGTTGTNCGGAATTATNGGGCGNAAAGTGGGGGCAGGNGGCGTCTTAAGTCTTNTGTGNNATATTGCGGNTCAANCGNAAGCAGTCANTGGAAACTGGGATGCTTGAGTGCAGAAGAGGAGAGTGGAATTCCATGTGTAGCGGTGAAATGCGTAGATCTGTGAAGGAACACCAGTGGCGAAGGCGGCTCTCTGGTCTGTAACTGACGC…
denovo100409	Bacteria;Proteobacteria;Gammaproteobacteria	SW9	TGGGGAATATTGGACAATGGGCGAAAGCCTGATCCAGCCATGCCGCGTGTGTGAAGAAGGTCTTCGGATTGTAAAGCACTTTAAGTTGGGAGGAAGGGCAGTAAGCAAATACCTTGCTGTTTTGACGTTACCCGCAGAAGAAGCACCGGCTAACTCCGTGCCAGCAGCCGCGGTAATACGGAGGGTGCAAGCGTTAATCGGAATTACTGGGCGTAAAGCGCACGCAGGCGGTCTGTCAAGTCAGATGTGAAATCCCCGGGCTTAACCTGGGAACTGCATTTGAAACTGGCAGGCTAGAGTCTTGTAGAGGGGGGTAGAATTCCAGGTGTAGCAGTGAAATGCGTAGAGATGTGGAGGAACACCGATGGCGAAGGCAGCCCCCTGGGTCAAGATTGACGC…
denovo10041	Bacteria;Firmicutes;Bacilli;Lactobacillales;Leuconostocaceae;Weissella	SW2	TAGGGAATCTTCCACAATGGACGAAAGTCTGATGGAGCAACGCCGCGGGTGTGATGAAGGGTTTCGGCTCGTAAAGCACTGTTGTAAGAGAAGAAGGACAGTGAGGATAACTGTTCGATGTGTGACGGTATCTTACCAGAAAGGAACGGCTAAATACGTGCCAGCAGCCGCGGTAATACGTATGTTCCAAGCGTTATNCGGATTTATTGGGCNTAAAGCGAGCGCAGACGGTTATTTANGTCTGANNTGAAAGCCCTCGGNTCAACCGAGGAATTGCTTTGGAAACTGGATCACTTTCGTGCAGTAGAGGGAAGTGGAAGTTCATGTGTCGCGGGTAAATGCGTAGATATATGGAAGAACACCAGTGGCGAAGGCGGCTTGCTGGACTGTAACTGACGT…
denovo100410	Bacteria	SW1	TGGGGAATTTTCCGCAATGGGCGAAAGCCTGACGGAGCAATGCCGCGTGAAGGTAGAAGGCCTACGGGTCATGAACTTCTTTTCCCGGAGAAGAAGGAATGACGGTATCCGGGGTATTAGCATCGGNTAACTCTGNGCCAGNAGCCNCGGTAANACAGAGGATGCAGNCGTTCTCCGGANTGTTTGGGNGTAAAGCNTCNGNNGGTGNCNTTTTAAGTTNGNCGTCAAATCCCAGGGCNCAACNCTGGANNGGCGNTGGAANNTNCTAANCTGGAGGACGNTAGGGGCAGTCGGAACTTCCGGTGAACCGGTCAACTGCGTAGGCATCAGAAAGAACACCAACGGCGAAAGCAATCTGCTGGAATGCAGCTGAAACTGAGAGACGAAAGCCAGGGGAGC…
denovo100411	Bacteria	SW9	TGGGGAATCTTGGACAATGGGCGAAAGCCCGATCGAGCAATATCGCGTGAGTGAAGAAGGGCTATGCCGCTTGAAAATCTCTTTCGTCGAGAGCACGAACATGACAGGACTCGAGGAAGAAGCCCCGGAACACTNCGNGACAGCNGCCGCGNTAACGGGGGGGGCNNGTGTTCNCCGGGATNTCNGTGCGNAGAGGGTGCGTGGGGGGTNTATAGGGGTGCGAGAGANCGTCGGCAAAAAGCGGGGGAATGCNCTNGAAACCAATTAACTTGAGTGCGNCAGAGGCGAGTGGAATTTCGTGTGTAGGGGTGAAATGCGTAGATCTACGAAGGAACGCCAAAGGCGAAGGCAGCTCTCTGGGTCCCTACCGACGCTGGGGGGCGAAAGCATGGGGAGCGA…
denovo100412	Bacteria	SW20	TGGGGAATCTTGGACAATGGGCGAAAGCCCGATCCAGCAATATCGCGTGAGTGAAGAAGGGCAATGCCGCTTGTAAAGCTCTTTCGGCGAGTGCGAGATCATGACAGGACTCGAGGAAGAAGCCCCGGCNNACTCCGTGCCAGCAGNCGNGGTAAGACGGGGGGGGCAAGTGTTCTTCGGAATGANNGGGCGTAAAGGGCACGTAGGNGGTGANNCGGGTTGAAAGTGAAAGTNGCCAAAAAGTGGNGGAATGCTNTCGAAACCAATTCACTTGAGTGAGNCAGAGGAGGGTGGAATTTCGTGTGTAGGGGTGAAATCCGTAGATCTCCGAAGGAACGCCAAAAGCGAAGGCAGCTCTCTGGGTCCATACCGACGCTGAGGTGCGAAAGCATGGGGAGC…
denovo100413	Bacteria;Cyanobacteria;Cyanobacteria;Chloroplast;Streptophyta	SW12	TGGGGAATTTTCCGCAATGGGCGAAAGCCTGAGGAGCAATGCCGCGTGGAGGTAGAAAGCCTACCGGTCATGAAATTCTTTTCCCGGAGGAGAAGCCATTAAGGTAACCGGGGAATAAGCATCGGCTAACTCNGTGCCNNCAGCCGCGGTAAGACAGAGGANGCAAGCGTTATCCGGAANGATTGGGCGTAAAGCGTCTGTAGGTGGCTTTTTAAGTTCGCCGTCAAATCCCAGGGCTCAACCCTGGACAGGCGGTGGAAACTACCAAGCTGGAGTACGGTAGGGGCAGAGGGAATTTCCGGTGGAGCGGTGAAATGCGTAGAGATCGGAAAGAACACCAACGGCGAAAGCACTCTGCTGGGCCGACACTGACACTGAGAGACGAAAGCTAGGGGAGCG…
denovo100414	Bacteria;Proteobacteria;Betaproteobacteria;Burkholderiales;Oxalobacteraceae	SW2	TGGGGAATTTTGGACAATGGGCGCAAGCCTGATCCAGCAATGCCGCGTGAGTGAAGAAGGCCTACGGGTTGTAAAGCGCTTTTGTCAGGGAAGAAACGTTGAGAGCTGATATGTCTTGCTAATGACGGTACATGAAGAATAAGCACCGGCTAACTACGNGTCAGCAGCCGCGGTAATANGTAGGGNGCAAGNGTTANTCGGCATNANTGGGCGTAAAGCGTGCGCANGNGGTTTNANAAGTTTTGNGTGAAAGCCCCGGGCACAACCGGGGNATTGCGATGAAGACTACATGGCTTGAGTCTGGCAGAGGGGGGTAGAATTCCGCGTGTAGCAGTGAAATGCGTAGATATGTGGAGGAACACCGATGGCGAAGGCAGCCCTCTGGGTCAAGACTGACGC…
denovo100415	Bacteria	FW18	TGGGGAATATTCCGCAATGGGCGAAAGCCTGACGGAGCAATGCCGCGTGTAGGTAGAAGGCCTACGGGTTATGAACTACTTTTCGCGGAGAGGAAGCGATTACGGTAACTGGGGAAGAACAATCAGGTAACTCNGNGNCAGCNGCCGNGGTAANACNGNGGATGCAAGCGTTCTNNGAANGANTGGGCGTAAAGCGTCNGTAGGNGGTTTTTTAAGTCCGACGTCAAATCCCCGGGCTCAACCCTGGANATGCGGNGGANACTACCAAGCTGGAGTCNGGTAGAGGCAGGTAGAATTTCAGGTGGAGCGGTGAAATGCGTAGAGATCGGAAAGAACACCGGTGGCGAAGGCGCTCTGCTGGGCGGACACTGACACTGAGAGACGAAAGCTAGGGGAGCG…
denovo100416	Bacteria	SW16	TGGGGAATCTTGGACAATGGGCGAAAGCCCGATCCAGCAATATCGCGTGAGTGAAGAAGGGCAATGCCGCGTGTAAAGCTCTTTCGTCGAGAGCGCGATCATGACAGGACTCGAGGAGGAAGCCCCGGCTAACTCCGTGCNAGCAGCCGCGGTAAGANGGGGGGGGNANGTGTGTTTCGGAATGACNGGGNGNAAAGGGCACGTNNGCGGNGANNCGGGTTGAAGTTAAAGTNGCNAAAAACTGGNGGAATGNCTTCGNAACCAATTCACTTGAGTNNGGCAGAGGAGAGTGGAATTTCCTGTGTAGGGGTGAAATCCACAGATCTGCGAAGGAACGCCAAAAGCGAAGGCAGCTCTCTGGGTCCCTACCGACGCTGGAGCGCGAAAGCATGGGGATCG…
denovo100417	Bacteria;Proteobacteria;Gammaproteobacteria;Pseudomonadales;Pseudomonadaceae;Pseudomonas	SW10	TGGGGAATATTGGACAATGGGCGAAAGCCTGATCCAGCCATGCCGCGTGTGTGAAGAAGGTCTTCGGATTGTAAAGCACTTTAAGTTGGGAGGAAGGGCAGTAAATTAATACTTTGCTGTTTTGACGTTACCGACAGAATAAGCACCGGCTAACTCTGTGCCAGCAGCCGCGGTAATACAGAGGGTGCAAGCGTTAATCGGAATTACTGGGCGTAAAGCGCGCGTAGGTNGTTCGTTAAGTTGGATGTGAANTCCCCGGGCTCAACCTGGGAACTGCATTNAAAACTTACGAGCTAGAGTATGGTAGAGGGTAGTGGAATTTCTTGTGTAGCTGTGAACTGCGTAGATATAGGAAGGAACACCAGTGGCGAAGGCGACCACCTGGACTGATACTGACAC…
denovo100418	Bacteria	SW6	TAGGGAATTTTCCACAATGGACGAAAGTCTGATGGAGCAATCACGCGTGAATGATGAAGGTCCTACAAGATTGTAAAGTTCTTTTAGTGGGGAAGAAATGTAAGAAAAGGAAGTGTTTCTTATTTGACAGTCCCCGTTGAATAAGTATCGGCTAACTNTGNGCCANCAGCTCGGTAANAANTAGGATGCAAGNATTATCNGGATTTNTGGTNGNAAAGCGAGCGCAGGGGGNTTTACAAGNCTGAGGTAAAAGANANTGCTTAACGGTNGTTTGCATTGGAAACTGGAAGTCTAGAGTATAGTAGAGAGTATTGGAACTCCATGTGGAGCGGTGGAATGCGTAGATATATGGAAGAACACCAGAGGCGAAGGCGAAAACCTAGGCTATAACTGACGCTG…
denovo100419	Bacteria	SW6	TGGGGAATCTTGGACAATGGGCGAAAGCCCGATCCAGCAATATCGCGTGAGTGAAGAAGGGCAATGCCGCTTGTAAAGCTCTTTCGTCGAGTGAGCGATCATGACAGGACTCGAGAAAGACGCCGCGGNTANCTCCGTGNNAGCANCCGNGGNAANANGGGGGGGGNGAGTGTTCTTCGGTATGNNNGGGCGAAAAGGGNNNGGAGGCGGTGAACNGGGTNGAAAGNGANAGNAGNCAAAAAGNGGGGGAANGCTNTNGAAACNAATTAACTGGAGTGAGACAGGGGATAGTGGAATTTCGGGTGGAGGGGTGAAATCCGTAGATCTACGAAGGAACGCCAAAAGCGAAGGCAGCTCTCTGGGTCCCCACCGACGCTGGGGTTCGAAAGCATGGGGAGC…
denovo10042	Bacteria;Firmicutes;Bacilli;Bacillales;Staphylococcaceae;Staphylococcus	SW16	TAGGGAATCTTCCGCAATGGGCGAAAGCCTGACGGAGCAACGCCGCGTGAGTGATGAAGGTCTTCGGATCGTAAAACTCTGTTATTAGGGAAGAACAAGTGCGTAGGTAACTATGCGCACCTTGACGGTACCTAATCAGAAAGCCACGGCTAACTACGTGCCAGCAGCCGCGGTAATACGTAGGTGGCAAGCGTTATCCGGAATTATTGGGCGTAAAGCGCGCGTAGGCGGTTTTTTAAGTCTGATGTGAAAGCCCACGGCTCAACCGTGGAGGGTCATTGGAAACTGGAAAACTTGAGTGCAGAAGAGGAAAGTGGAATTCCATGTGTAGCGGTGAAATGCGCAGAGATATGGAGGAACACCAGTGGCGAAGGCGGCTCACTGGCTCGATACTGACGC…
denovo100420	Bacteria;Cyanobacteria;Cyanobacteria;Chloroplast;Streptophyta	SW6	TGGGGAATTTTCCGCAATGGGCGAAAGCCTGACGGAGCAATGCCGCGTGGAGGTGGAAGGCCTACGGGTCGTCAACTTCTTTTCTCGGAGAAGAAACAATGACGGTAGCTGAGGAATAAGCATCGGCTAACTCTGTGCCNGCAGCCGCGGTAAGACAGAGGAGGCANGCGTTTTCCGGNATGANTGGGCGTAAAGCGNCTGTAGGGGGCNTTNAANGTNCGCCGACAAATCCCAGGGATCAACCCTGGNCAGGCGGTGGAAACNACCAAGCTTGAGTNCGGTAGGGGCAGGTGGAATTTCCGGTGGAGCGGTGAAATGCGTTGAGATCGGAAAGAACACCAACGGCGAAAGCACTCTTCTGGGCCGACACTGACACTGAGGTGCGAAAGCTAGGGGAGC…
denovo100421	Bacteria;Proteobacteria;Gammaproteobacteria;Enterobacteriales;Enterobacteriaceae;Escherichia/Shigella	FW2	TGGGGAATATTGCACAATGGGGGAAAGCCTGATGAAGCAATGCCGCGGGAATGAAGAAGGCCTTGGGGTGGTAAAGTACTTTCAGCGGGGAGGAAGGAAGTAAAGTAAATACCTTTGCCCATTGACGTAACCCGCAGAAGAAGAACGGGCTAACTCCGTGCCGGCAGCCGCGGTAATANGGAGGGTGNANGCGTTAATCGGAATACTGGGCGTAAAGCGCACGCAGGCGGTTTGTTAAGTCAGATGTGAAATCCCCGGGCTCAACCTGGGAACTGCATCTGATACTGGCAAGCTTGAGTCTCGTAGAGGGGGGTAGAATTCCAGGTGTAGCGGTGAAATGCGTAGAGATCTGGAGGAATACCGGTGGCGAAGGCGGCCCCCTGGACGAAGACTGACGCT…
denovo100422	Bacteria;Firmicutes;Bacilli;Lactobacillales;Streptococcaceae;Streptococcus	FW1	TAGGGAATCTTCGGCAATGGACGGAAGTCTGACCGAGCAACGCCGCGTGAGTGAAGAAGGTTTTCGGATCGTAAAGCTCTGTTGTAAGAGAAGAACGAGTGTGAGAGTGGAAAGTTCACACTGTGACGGGATCTTACCAGAAAGGGACGGCTAACTACGNGCCGGCAGCCGCGGTAANACGTGGGTCCGGAGGTTGTCCGGATTGATTGGGNGTAAACGNGGNCAGCGGTTTGGNNAAGACGGNNGGTAAAGGCTGNGGCTTAACCATAGTACGCTTTNGAAACTGTTTAACTTGAGTGCTATAGGGGAGGGTGGAATTCCATGTGTAGCGGTGAAATGCGTAGATATATGGAGGAACACCGGTGGCGAAAGCGGCTCTCTGGCTTGTAACTGACGCTG…
denovo100423	Bacteria;Bacteroidetes;Sphingobacteria;Sphingobacteriales;Sphingobacteriaceae;Sphingobacterium	SW9	TAGGGAATCTTCCACAATGGACGAAAGTCTGATGGAGCAACGCCGCGTGAGTGAAGAAGGTTTTCGGATCGTAAAACTCTGTTGTTGGAGAAGAATGTATCTGATAGTAACTGATCAGGTAGTGACGGTATCCAACCAGAAAGCCACGGCTAACTACGTGCCAGCAGCCGCGGTAATACGTAGGATCCAAGCGTTATCCGGATTTATTGGGTTTAAAGGGTGCGTAGGCGGTCCTATAAGTCAGTGGTGAAAGACGGCAGCTTAACTGTCGCAGTGCCTTTGATACTGTAGGACTTGAATCTATTTGAAGTGGGCGGAATAAGACAAGTAGCGGTGAAATGCATAGATATGTCTTAGAACTCCGATTGCGAAGGCAGCTCACTAAGTTAGTATTGACGC…
denovo100424	Bacteria	FW2	TGGGGAATCTTGAACAATTGGCGAAAGCCCGATCCAGCAATATCGCGTGAGTGAAGAAGGGCAATGTTGCTTGTAAAGCTCTTTCGTCGACTGCGCGATCATGACAGGACTCGAGGAAGAAGCCCCAGCGTNACTCCATGCCAGCAGCCGCGGTAAGACGGGGGGGGGGCAAGTGTNNTNNGGATTGACNGGGCGNAAAGGGACGGAGGGGTTGAATCGGGTNGAAAGNNAAAGCGCCAAAAAGTGGCGGAATGCGGTCGAAACCAATTCACTTGGAGTGAGACAGAGGAGGGGGGAATTTCGTGTGTAGGGGTGAAATCCGTAGATGTACGAAGGAATGCCAAAAGCGAAGGCAGCTCTCTGGGTCCCTACCGACGCTGGGGTGCGAAAGCACGGGGA…
denovo100425	Bacteria	FW2	TGGGGAATCTTGGACAATGGGCGAAAGCCCGATCAAGCAATATCGCGTGAGTGAAGAAGGGCAATGCCGCTTGTAAAGCTCTTTCGTCGAGTGCGCGATCATGAAAGGACTCGAGGAAGAAGCCCCGGCTAACTCCGTGCCAGCAGCCGCGGNAAGACGGNGGGGGCAAGTGTTCTCGGAATGACTGGGCNTAAAGGGNNAGTAGGCGGTGAANCGGGGTGAAAGTGAAAGTCGCCAAAAAGNGGNGGAATGCTCTCGAAANCAATTAACNTGAGNGAGACAGAGGATAGTGGAATTTCGTGTGTAGGGGTGAAATCCGTAGATCTACGAAGGAACGCCAAAAGCGAAGGCAGCTCTCTGGGTCCCTACCGACGCTGGGGTGCGAAAGCATGGGGAGCG…
denovo100426	Bacteria;Proteobacteria;Gammaproteobacteria;Enterobacteriales;Enterobacteriaceae;Escherichia/Shigella	FW2	TGGGGAATATTGCACAATGGGCGCAAGCCTGATGCAGCCATGCCGGGTGAATGAAGAAGGCCTTCGGGTTGTAAAGTACTTGCAGCGGGGAGGAAGGGAGTAAAGTTAATACCTTTGCCAATTGACGTAACCGGCAGAAGAAGAACGGGNTAACTCCGTGCCAGCAGCCGCGGTAATACGGAGGGTGNAAGCGTTAATCGGAATTACTGGGCGTAAAGCGNNCGCAGGCGGTTTGTTAAGTCAGATGTGAAATCCCCGGGCTCAACCTGGGAACTGNATCTGATACTGGCAAGCTTGAGTCTCGTAGAGGGGGGTAGAATTCCAGGTGTAGCGGTGAAATGCGTAGAGATCTGGAGGAATACCGGTGGCGAAGGCGGCCCCCTGGACGAAGACTGACGC…
denovo100427	Bacteria;Cyanobacteria;Cyanobacteria;Chloroplast;Streptophyta	SW3	TGGGGAATTTTCCGCAATGGGCGAAAGCCTGACGGAGCAATGCCGCGTGAAGGTAGAAGGCCTACGGGTCATGAACTTCTTTTCCCGGAGAAGAAGCAATGACGGTATCCGGGGAATAAGCATCGGCTAACTCTGTGGCCAGCAGCCGCGGTAAGACAGAGGATGCAAGCGTTATCCGGAATGATTGGGCGTAAAGCGTCTGTAGGTGGCTTTTTAAGTTCGCCGTCAAATCCCAGGGCTNAACCCTGGACAGGCGGTGGAAACTACCAAGCTGGAGTACAGAAGGGGCGGGGGGAATTTCCGGTGGAGCGGTGAAATGCGTAGAGACCGGAAGGAACACCAACACCGAAAGCACCCTGCTGGGCCGACACTGCCACTGGGGGACGAAAGCAAGGGGAG…
denovo100428	Bacteria	FW19	TGGGGAATCTTGGACAATGGGCGAAAGCCCGATCCAGCAATATCGCGTGAGTGAAGAAGGGCAATGCCGCTTGTAAAGCTCTTTCGTCGAGTGCGCGATCATGACAGGACTCGAGGAAGAAGCCCCGGCTAACTCCGTGCCAGCAGCCGCGGTAAGANGGGGGGGGCNAGTGTTCNGCGGAANGACGGGGCGTAAAGGGCNCGTGTGCGGTGAAACGGGTTGAAAGAGAAAGTCGCNAANAAGTGGCGGAATGCNCTCGAAACCAATTCNCTTGAGTGNGNNAGAGGAGAGTGGAATTTCGTGTGGAGGGGTGAAATGCGTAGATCTACGAAGGAACGCCAACAGCGAAGGCAGCTCTCTGGGTCCCTACCGACGCTGGGGTGCGAAAGCATGGGGAGC…
denovo100429	Bacteria	FW2	TGGGGAATCTTGGACAATGGGCGAAAGCCCGATCCAGCAATATCGCGTGAGTGAAGAAGGGCAATGCCGCTTGTAAAGCTCTTTCGTCGAGTGCGCGATAATGACAGGACTCGAGGAAGAAGCCTCGGATAACTCCGTGNCAGCNGCCGCGGTAAGNCGGGNGGGGCAAGTNTTNTTCGGANTGACTGNGNGTAAAGGGACTGTAGGCGGTGAATCGGGNTGAAAGNGANAGTCGCCAAAAAGTGGCGGAATGCNNTCGAAACCAATTNACTTGAGTGAGACAGACGAGAGTGGAATTTCGGGTGTAGGGGTGAAATCCGTAGATCTACGAAGGAACGCCAAAAGCGAAGGCAGCTCTCTGTGCCCCTACCGACGCTGGGGTGCGAAAGCATGGGGAGC…
denovo10043	Bacteria	FW17	TGGGGAATCTTGGACAATGGGCGAAAGCCCGATCCAGCAATATCGCGTGAGTGAAGAAGGGCAATGCCGCTTGTAAAGCTCTTTCGTCGAGTGCGCGATCATGACAAGACTCGAGGAAGACGCCCCGGCTGAAACTCCGTNCCAGAGCCGGGGNNAGACGGGGGGGGAGAGTGTTCTTCGGANTGANGGGGCGTAANGGGCNCGNAGGCGGTGNANCGGGTTGGAAGNGAAAGTGGCACAAAAGTGGGGGAANGCGGTGGAAACCAANTNNCTTGAGTGCGGCAGGGGAGAGTGGAATTTCGGGTGTAGGGGTGAAATCCGTAGAGCTAGGAAGGAACACCAAAGGCGAAGGCAGCTTGCTGGGCCCCTACCGACGCTGGGGTGCGAAAGCTAGGGGAG…
denovo100430	Bacteria;Cyanobacteria;Cyanobacteria;Chloroplast;Streptophyta	FW2	TGGGGAATTTTCCGCAATGGGCGAAAGCCTGACGGAGCAATGCCGCGTTGAGGTGGAAGGCCTACGGGTCGTCAACTTCTTTTCTCGGAGAAGAAACAATGACGGTATCTGAGGAATAAGCATCGGCGAACTCTGTGCCAGNAGCNGCGANAAGACAGAGGATGCAAGCGTTATCCGGAATGAGTGGGCGTAAAGCGCTGTANGTGGCTTTTCAAGTCCGCCGTCAAATCCCAGGGCANAACCCTGGACANGCGGTGNAAACTACCAANCTGGAGTACGGNAGGGGCAGAGGGAAGTCCAGGTGGAGCGGTGAAATGCATTGAGATCGGAAAGACCACCAACGGCGAAAGCACTCTGCTGGGCCGACACTGCCACTGAGAGACGAAAGCTAGGGGAGCA…
denovo100431	Bacteria;Acidobacteria;Acidobacteria_Gp4;Gp4	FW20	TCGGGAAGGGGGGGCAATGGGCGAAAGCCTGACCCAGCAACGCCGTGTGAAGGAGGAAGGCTTGCGGGATGTAAACTTCGTAAGAATAGGAAGAATAAATGACGGTACGAGGGGTAAGGTCCGGCTAACTACGTGCCAGCAGCCGCGGTAATACGTAGGGACCAAGCGTTGTTCGGATTTACTGGGCGGNNAGGGGCGTAGGCGGCAATTCAAGTCAGTTGTGAAATCTCCGAGCTTAACTCGGAACGGTCAACTGATACTGCTTTGCTAGAGTACAGAAGGGGCAATCGGAATTCTTGGTGTAGCGGTGAAATGCGTAGATATCAAGAGGAACACCAGAGGTGAAGACGGGTTGCTGGGCTGATACTGACGCTGAGGCGCGAAAGCTAGGGTAGCAAA…
denovo100432	Bacteria	FW6	TGGGGAATCTTGGACAATGGGCGAAAGCCCGATCCAGCAATATCGCGTGAGTGAAGAAGGGCAATGCCGCTTGTAAAGCTCTTTCGTCGAGTGCGCGATCATGACAGGACTCGAGGAAGAGGCCCCGNCTAACTCCGGGCANGCNNCCGCGGTAAGACGGGGGGGGCAAGTGTTCTTCGGAATGACGGGGCGNAAAGGGACNGAGGGGGTGAATCGGGTGGAAAGTGAAAGTCGCCAAAAAGTGGCGGAATGCTCTCGAAACCAATTCACTTGAGTGAGACAGAGGAGAGTGGAATTTCGTGTGTAGGGGTGAAATCCGTAGATCTACGAAGGAACGCCAAAAGCGAAGGCAGCTCTCTGGGTCCCTACCGACGCTGGGGTGCGAAAGCATGGGGAGCG…
denovo100433	Bacteria;Cyanobacteria;Cyanobacteria;Chloroplast;Streptophyta	FW2	TGGGGAATTTTCCGCAATGGGCGAAAGCCTGACGGAGCAATGCCGCGTGGAGGTGGAAGGCCTACGGGTCGTCAACTTCTTTTCTCGGAGAAGAAACAATGACGGTATCTGAGGACTAAGCATCGGCTAACTCTGTGCCAGAAGCCGCGGTAAGNCAGAGGATGCAAGCGTTATCCGGAATGATTGGGCGTAAAGNGTCTGTAGGTGGCTTCTCAAGTCCGCCGTCAAATCCCAGGGCTCAACCNTGGACAGGCGNTGGAAACTACCAAGCTTGAGTACGGNAGAGGCAAGTGGAATTTCCTGTGTAGCGGTGAAATGCGTTGATATCTGAAAGAACACCAGCGGCGAAAGCGCCCTGCTGGGCCGAAACTGACGCTGAGAGACGAAAGCTAGGGGAGC…
denovo100434	Bacteria	SW16	TGGGGAATTTTGGACAATGGGCGCAAGCCTGATCCAGCAATGCCGCGTGAGTGAAGAAGGCCTTCGGGTTGTAAAGCTCTTTTGTCAGGGAAGAAACGGATTTTTCTAATACAGAGATCTAATGACGGTACCTGAAGAATAAGCACCGGCTAACTACGTGCCAGCAGCCGCGGTAATACGTAGGGTGCAAGCGTTAATCGGAATTACTGGGCGTAAAGGGTGCGTAGGTNGTTTNTCAAGTCAGAAGNTAAAGGCTACGGCTCAANCGTAGTAAGCTTTTGAAACTGGAAAACTTGAGTGCAGGAGAGGAAAGTGGAATTCCCAGTGTAGCGGTGAAATGCGTAGATATTGGGAGGAACACCAGTAGCGAAGGCGGCTTTCTGGACTGTAACTGACACT…
denovo100435	Bacteria;Cyanobacteria;Cyanobacteria;Chloroplast;Streptophyta	FW4	TGGGGAATTTTCCGCAATGGGCGAAAGCCTGACGGAGAAATGCCGAGTAGAGGTGGAAGGCCTACGGGTCGTAAACTTCTTTTCTCGGAGAAGAAACAATGACGGTATCTGAGGAATAAGCATCGGCTAACTCTGTGCCAGCAGCATCGGTANGACAGANGATGCAAGNGTTATCCGGAATGANTGGGCGTCAAGCGTNTGNAGGTGGCTTGTCAAGTCCGCCGTCAAATCACANGGCTCAACNCTGGACAGGCGGTGNAAACTACCAAGCTGGAGTACGGTAGGGGCAGAGGGAATTTCCGGTGGAGCGGTGAAATGCATGGAGCACGGAAAGAACACCAACGGCGAAAGCACTCTTCTGGGCCGACACTGACACTGAGAGACGAAAGCTATGGGAGC…
denovo100436	Bacteria;Cyanobacteria;Cyanobacteria;Chloroplast;Streptophyta	SW4	TGGGGAATTTTCCGCAATGGGCGAAAGCCTGACCGAGCAATGCCGCGTGGAGGTAGAAGGCCAACGGGTCGTGAACTTCTTTTCCCGGAGAAGAAGCAATGTCGGTATCTGGGGAATAAGCGTCGGCNAANTCTGTGCCAGCAGCCGCGGGAANACAGAGGATGCAAGCGTNATCCGGATGATTGGGCGTAAAGCGNCTGTAGGTGGNTTTTTAAGTCCGCCGTNAAATCCCAGGGCTCAACTCTGGACATGCGGTGGAAACTACCAAGCTGGAGTACGGCAGGGGCGAGGGGAATTTCCGGTGGAGCGGTGAAATGCGCAGATATAGGAAAGAACACCAAAGGCGAAAGCACTCTGCTGGGCCGCCACTGACACTGAGAGACGAAAGCTTGGGGAGCG…
denovo100437	Bacteria	FW20	TCGGGAATTTTGGGCAATGGGCGAAAGCCCGACCCAGCAACACCGCGTGAATGATGAAGTCCTTCGGGATGTAAACTTCGTAAGCATAGGAAGAATAAATGACGCTACTATCTAGAAGGTCAGGCTAACTACGTGCNAGCNGCCGNGGTNATACGTAGGGACCAGGCGNTGTTNGGATNTACNGGTNGTAAAGNGCGCGTAGGCGGNNNTTCAATNCGTTGTGAAANCTACGAGCTTAANTCGGGGCCGNCAACGGATANTGCTTNNCTNGAGTACTGNAGGGGTGATTGGAATTAATGGTGTAGCGGTGAAATGCGTAGATATTAGTAGGAACTCCTGAGGTGAAGACTGCTGGCTGGGCCGATACTGACGATGAGGCGCGAAAGCTAGGGTAGCAAA…
denovo100438	Bacteria	SW5	CCAAGAATATTCCGCAATGGGGGAAACCCTGACGGAGCGACACTGCGTGAATGATGAAGGCCTTCGGGTTGTAAAGTTCTTTTATAAAGGAAGAATAAGTTGGGTAGGAAATGATTCAATGATGACGGTACTTTATGAATAAGTCCCGGCTAATTANGTGCCAGCAGCCGCGGTAATACGTAAGGGANGAGCGNTATTCGGAATTNCTGGGCGTAAAGGGCGNGTAGGNGGCCGATTAGGCTGGGTGTTAAAGNCTGGGGCTCAACTCCAGAAAAGCATGCGAAACCGGTTTGCTAGAATCTGGTGGAAGACAGCGGAATTTCCGGTGTAGCGGTGAAATGCATAGAGATGGGAAGGAACACCAAAGGCGAAGGCAGCTGTCTATGCCGAGATTGACGC…
denovo100439	Bacteria;Proteobacteria	SW9	TGGGGAATATTGCGCAATGGGCGCAAGCCTGACGCAGCCATGCCGCGTGGATGAAGAAGGCCTTCGGGTTGTAAAGTACTTTTAGCGGGGAGGAAGGGAGTACAGTTAATACGTTTGATCATTGAGGTTACCCGCAGCAGAAGCACCGGCTAACTCNGNGCCAGCAGCCGCGGTAATACGTAGGGTGCAAGCGTTANTCGGAATNACTGGGCGTAAAGCGAACGCAGGCGGTTTGTTAAGTCAGNNGTGAAATCCCCGGGCTCAACCNGGGAANNGCATNNGANACTGGCAAGCTTGAGTATGGTAGAGGCGGGGGGAATTCCCGGTGTAGCGGTGAAATGCGTAGAGATCGGGAAGAATACCGGTGGCGAAGGCAGCCTGCTGGGCGGAGACTGACGC…
denovo10044	Bacteria;Proteobacteria;Gammaproteobacteria;Pseudomonadales;Moraxellaceae;Psychrobacter	SW1	GGGGGAATAGTGGACAATGGGGGCAAACCTGATCCAGCCATGCCGCGTGTGTGAAGAAGGCCTTGTGGTGGTAAAGCACTTTAAGCAGTGAAGAAGACTCTATGGTTAATACCCATAGACGATGACATTAGCTGCAGAATAAGCACCGGCTAACTCTGTGCCAGCAGACGCGGTAATACAGAGGGTGCAAGCGTTAATCGGAATTACTGGGCGTAAAGCGAGCGTAGGTGGCTTGATAAGTCAGATGTGAAAGCCCCGGGCTTAACCTGGGAACGGCATCTGATACTGTTAGGCGAGAGTAGGTGAGAGGAAGGTAGCATTCCAGGTGTACCTGTGAAATGCGTAGAGATCTGGAGTAATACCGATGGCGAAGGCATCCTTCTGGCATCATACTGACAC…
denovo100440	Bacteria;Cyanobacteria;Cyanobacteria;Chloroplast;Streptophyta	SW4	TGGGGAATTTTCCGCAATGGGCGAAAGCCTGACGGAGCAATACCGCGTGAATGTAGAAGGCCTACGGGTCATGAACTTCTTTTCCCTGGGAAGAAGCAATGAGGGTATACGGGGAATAAGCATCGGCGACTCTGTGCCAGAGCCNCGGNAAGACAGAGGNNGCAAGCGTTNTCCNGNATGAGTGGGGGNAAAGCGTCNGTAGNGGGNNTTNTANGGNCGNCGTCAAATCCCAGGGCNCAANCCTGGACAGGCGGTGGAAACTACCAANNTGGAGTACGGTAGGGGAAGAGGGAATTTCCGGTGGAGCGGTGAAATGCGTAGAGATCGGAAAGAACACCAAAGGCGAAGGCAGCCTGCTGGGCCGCCACTGACGCTGAGAGACGAAAGCTAGGGGAGCGA…
denovo100441	Bacteria	FW16	TGGGGAATCTTGGACAATGGGCGAAAGTCCGATCCAGCAATGTCGCGTGAGTGAAGAAGGGCAACGCCGCGTGTAAAGCTCTTTCGGCGAGTGCGCGATCATGACAGGACTCGAGCAGGTAGTCACGGNAAACNCCGNGACAGCAGCCGCGGNGATGNNGGGGGGGAGAGTGGTNNTNGGTANGAGGCGNGNAANGCGCNCGTGGGGGNNGTAGNGGGTGNAAGNGAGNTCGNCAANAANNGGCGAAATGCGTCTCGAAACNANGTNACTNGAGTGNGAAGAGGAGAGTGGAACTCCGTGTGTAGGGGTGAAATCCGTAGATATATGGAGGAACGCCAAAGGCGAAGGCAGCTCTCTGGTCTGCAACCGACGCTGAGGCTCGAAAGCATGGGTAGCAAA…
denovo100442	Bacteria;Firmicutes	SW2	TGGGGAATTTTCCGCAATGGGCGAAAGCCTGACGGAGCAATGCCGCGTGAAGGTAGAAGGGTTACGGGTCGTGAACTTCTTTTCTCGGAGAAGAAGCAATGACGGAATCAGTGGAAAAAGCATGGGNTAANTCTGNGNCAGNAGCCGNGGTAANTCAGAGGATGCANGCGTTATNCGGAAGTATTGGGCGTAAAGNGTCTGTAGNTGGNTNTTTAAGNCGGNCGTGAAANCCNAGGGCTCAACGNNGNAANGGCNTTGGAAACTNCCAAGCTGGAGTNCGGTAGAGGAAAGTGGAACTTCAGGTGTAGCGGTGAAATGCGTAGATATATGGAAGAACACCAGTGGCGAAGGCGGCTTTCTGGACTGTAACTGACGCTGAGGCTCGAAAGTGTGGGTAGC…
denovo100443	Bacteria	SW16	CCAAGAATATTCCGCAATGGGGGAAACCCTGACGGAGCGACGCTGCGTGAATGATGAAGGCTTTCGAGTTGTAAAGTTCTTTTATAAAGGAAGAATAAGTCTGGTAGGAAATGATCAGATGATGACGGTACTTTATGAATAAGTCCCGGCTAATTACGTGCCAGCAGCCGCGGTAATACGTANGGGACGAGCGTTATTCGGNATTACTGGGCGTAAANGGNGTGGAGGCGGTTGATTAGGNTGAGTGTTAAAGNCTGGGGNTTAACTCCAGAAAAGCATTNAGAACCGGTCAACTAGAATGTAGTGGAAGGTAGTGGAATGTCCTGTGTAGCGGTGGAATGCATAGATATGGGAAGGAACACCAAAGGCGAAGGCAGCTATCGAGGCTAAGATTGACGC…
denovo100444	Bacteria	FW14	TGGGGAATCTTGGACAATGGGAGAAAGAACGATCCAGCAATATAGCGTGAGTGAAGAAGGGCAATGCCGCTTGTAAAGCTCTTTCGGCGAGTGCGCGATCATGACAGGACTCGAGGAAGAAGCCCCGGCTAACTCCGTGCCNGNAGCNGNGGTAANAGGGGGGGGGCAAGTGTTCTTCGGNATGNNTGGGCGTANAGGGCACGGANGCGGGGAANCGGGAGANAGTGAANGGCGCCAANNAGTGGCGGAATGNTCTAGAAACCAAGTCNCTTGCGTTGACACAGGTGAGTGTAATTTCGTGTGTAGGGGTGAAATCCGGAGAGCTACGAAGGAACGCCTAAAGCGAAGGCAGCTCTCTGTGTCCCGACCGACGCTGGGGTGCGAAAGCATTGGTACCGA…
denovo100445	Bacteria;Acidobacteria;Acidobacteria_Gp4;Gp4	FW20	TCGGGAATTTTGGGCAATGGGCGAAAGCCTGACCCAGCAACGCCGCGTGAAGGATGAAGTATTTCGGTATGTAAACTTCGTAAAAATGGGAAGAATAAATGACGGTAGCATTTGTAAGGTCCGGCNAACTACGTGCCAGCAGCCGCGGTNATAAGGAGGGGCCNNGCGTTGTTNGGNTNTANTGGGCGTAAAGNGNGCGTAGGCGGNGTGANAAGTCNCNTGTGAAANCTCCGGGCTTAACTCGGGAGGGCANGNGATACNNNTNTGCTAGAGTNCNGAAGGGGCAAGCGGAATTCTCGGTGTAGCGGTGAAATGCGTAGATATCGGGAGGAACGCCAGAGGCGAAGGCGGATTGCTGGGCTGATACTGACGCTGAGGCGCGAAAGCTAGGGTAGCAAA…
denovo100446	Bacteria	FW4	TGGGGAATCTTGGACAATGGGCGAAAGCCCGATCCAGCAATATCGCGTGAGTGAAGAAGGGCGATGCCGCTTGTAAAGCTCTTTCGTCGAGTGCGCGATCATGACAGGACTCGAGGAAGAAGCCCCGGCTAACTCCGTGCCNGCAGCCGCGGTGAGACGNGGGGGGGAAAGTGTTCTTCGGAATGNCTGGGCGNAAAGGGNACGGAGGCGGTGAATNGGGTTNNNAGTNNACGTCGCAATANAGAGGCGGAATGCNNTCGAAACNACTTCACNTGAGTGAGACAGAGGAGCGTGGAATTTCGTGTGTAGGGGTGAAATCCGTAGATCTACGAAGGAACGCCAAAAGCGAAGGCAGCCCTCTGGGTCCCTACCGACGCTGGGGTGCGAAAGCATGGGGAG…
denovo100447	Bacteria;Cyanobacteria;Cyanobacteria;Chloroplast;Streptophyta	SW1	TGGGGAATTTTCCGCAATGGGCGAAAGCCTGACGGAGCAATGCCGCGTGAAGGTAGAAGGCCTACGGGTCATGAACTTCTTTTCCCGGAGAAGAAGCAATGACGGTATCCGGGGAATAAGCATCGGNTAACTCTGTGCCNGCAGCCGNGGTAAGANAGAGGATGCAAGCGTTATCCGGNATGATTGGGCGTAAAGCGTCTGTAGGTGGCTGTNTAAGTTCGCTGTCAAATCCCAGGGCTCAACCCNGGACAGGCGGTGGAAACTACTCAACTGGAGTACGGTAGGGGCAGAGGGAATTTCCGGTGGAGCGGTGGAATGCGTAGAGATCGGAAAGAACACCAAAGGCGAAAGCACTCTGCTGGGCCGACACTGACGCTGAGGCGCGAAAGCTAGGGGAGC…
denovo100448	Bacteria;Cyanobacteria;Cyanobacteria;Chloroplast;Streptophyta	SW8	TGGGGAATTTTCCGCAATGGGCGAAAGCCTGACGGAGCAATGCCGCGTGGAGGTAGAAGGCCCACGGGTCGTGAACTTCTTTTCCCGGAGAAGAAGCAATGACGGTATCTGGGGAATAAGCATCGGCTAACTCTGTGCCNGCAGCCGCGGTAATACAGAGGNTGCAAGCGTTATCCGGAATGATTGCGCGTAAAGCGTCTGTAGGNGGCTTGTTAAGTCCGCAGCAAATCCCNGNGCTCAACNCTGGACAGGCGGTGGAAACTACCAAGNTGGAGTACGGTAGGGGCAGCGGGAATTTCCGGTGGAGCGGTGCAATGCGGAGAGATCGGAAAGAACACCACCGGCGAAAGCACTCTGCTGGGCCGACACTGACACTGAGAGACGAAAGCTAGGGGAGCG…
denovo100449	Bacteria;Proteobacteria;Alphaproteobacteria;Rhodobacterales;Rhodobacteraceae	SW10	TGGGGAATCTTAGACAATGGGGGCAACCCGGATTTAGCCAGGCGGGGGGAGTGATGAAGGCCTTGGGGTGTTAAAGCCCTTTCAGCTGGGAAGATAATGCCGGTACCAGCAGAAGAAGCCCCGGCAACTCCGTGCCANNAGCCCCGGTAATATGGAGGGGGCTAGCGTTGTTCGGAATTACNGGGCGTAAAGCGCACGTAGGCGGACTGGAAAGTCAGAGGTGAAATCCCAGGGCTCAACCTTGGAACTGCCTTTGAAACTATCAGTCTGGAGTTCGAGAGAGGTGAGTGGAATTCCGAGTGTAGAGGTGAAATTCGTAGATATTCGGAGGAACACCAGTGGCGAAGGCGGCTCACTGGCTCGATACTGACGCTGAGGTGCGAAAGCGTGGGGAGCAAA…
denovo10045	Bacteria	SW13	TAGGGAATTTTCCACAATGGGCGAAAGTCTGATGGAGCAATACCGCGTGAATGAAGAAGGTCCTACAAGATTGTAAAGTTCTTTTATTGGGGAAGAAATGTAAGAAAAGGAAATGGTTCTTATTTGACGGTACCCTGTGAATAAAGATCGGCTAANTATGTGCCNGCANCCGGGGTAATACATAGGATGCAAGAGTTANNCGGANNTACTGGGCGTNAAGCGAGCGCAGGNGGANTTACAAGGCTGATGTTAAAGNCANCTGCTTAACGGTGGTTTGCATTGGAAACTGGAAGTCTAGAGTATAGTAGAGAGTTTTGGAACTTCATGTGGAGCGGTGGAATGCGTAGATATATGGAAGAACACCAGAGGCGAAGGCGAATACTTAGGCTATAACTGACG…
denovo100450	Bacteria	FW16	TGGGGAATCTTGGGCAATGGGCGAAAGCCCGATCCAGCAATATCGCGTGAGTGAAGAAGGCCAATGCCGCTTGTACAGCTCTTTCGTCGAGTGCGCGATCATGACAGGACTCGAGGAAGAAGCCCCGGTAACTCCGNGCCAGCAGGCCGCGGTAAGANGGGGGGGGNGCGTGTTCNTCGNNATGNCTGGGNGTAANGGGCACGTAGGCGGTGAATCGGGNTGAAAGTGAAAGTCGCCAAAAAGTGGCGNCATGCNNTCGAAACCAATTCACTTGAGTGAGGCAGAGGAGAGTGGAATTTCGTGTGTAGGGGTGAAATGCGTAGATCTACGAAGGAACGCCAAAAGCGAAGGCAGCTCGCTGGGTCCCTACCGACGCTGGGGTGCGAAAGCATGGGGAGC…
denovo100451	Bacteria;Cyanobacteria;Cyanobacteria;Chloroplast;Streptophyta	SW8	TGGGGAATTTTCCGCAAGGGCGAAAGCCTGAAGGAGCAATGCCGCGTGGAGGTGGAAGGCCTAAGGGTCGTTAACTTCTTTTCTCGGAGAAGAAACAATGAAGGTATCTGAGGAATAAGCATCCGCTAAACCCGTGCCAGCAGNCGCGGTAAGANAGAGGATGCAAGCGTTANCCGGNATGATTGGGNGNAAAGCGTNTGTAGGTGGNTTTTCAAGTCCNCCGTNAAANCCCAGGGCTNAACCCTGGNCAGGCNGTGTAAANTACCAAGCTTGAGTACGGNAGGGGCAGAGGGAATTTCCGGTGGAGCGGTGAAATGCATAGAGATCGGAAAGAACACCAACGGCGAAAGCACTCTGCTGGGCCGACACTGACACTGAGAGACGAAAGCTAGGGGAGCA…
denovo100452	Bacteria;Proteobacteria;Alphaproteobacteria;Rhodobacterales;Rhodobacteraceae;Paracoccus	SW16	TGGGGAATCTTAGACAATGGGGGCAACCCTGATCTAGCCATGCCGCGTGAGTGATGAAGGCCTTAGGGTTGTAAAGCTCTTTCAGCTGGGAAGATAAGGCCGGTATCAGCAGAAAAACCCCCGGCTANCTCCGTGCCAGCAGCCNCGGAATACGGNGGGGGCNAGCGTGNTTCGTAATTANTGGGCGNAAAGCGCACGTAGGCGGACTGGNAAGNCAGAGGTGAAATCCCAGGGCTCAACCTTGGAACTGCCTTTGAAACTATCAGTCTGGAGTTCGAGNGAGGTGAGTGGAATTCCGAGTGTAGAGGTGAAATTCGTAGATATTCGGAGGAACACCAGTGGCGAAGGCGGCTCACTGGCTCGATACTGACGCTGAGGTGCGAAAGCGTGGGGAGCAAA…
denovo100453	Bacteria;Firmicutes;Clostridia;Clostridiales;Clostridiaceae;Anaerobacter	SW16	TGGGGAATATTGCACAATGGGGGAAACCCTGATGCAGCAACGCCGCGTGAGTGATGAAGGTCTTCGGATCGTAAAGCTCTGTCTTCAGGGACGATAATGACGGTACCTGAGGAGGAAGCCACGGCTAACTACGTGCCAGCAGCCGCGGTAATACGTAGGTGGCGAGCGTTGTCCGGATTTACTGGGCGTAAAGGGAGGCGTAGGCGGACTTTTAAGTGAGATGTGAAATACTCGGGCTCAACCCGGGGGCTGCATTTCAAACNGAAAGTCTGAGTGCAGGAGAGGGGGGTGGAATTTCGTGTGGTGGGGTGGAAAGGGGTGGGGATGAGAAGAACACCAATGGGCGAGGGCGCTTCTTGGGACGTAACTTGCCGTGAGGGCTGAAAGGCTGGGGGGGAA…
denovo100454	Bacteria	SW11	TAGGGAATTTTCCACAATGGACGAAAGCCTGACGGAGCAATCCCGCGTGAATGATGAAGGTCCTACAAGCTTGTAATTTTCTTTTAGTGGGGGAGAAATTTAAGAAATGGAAAGGTTACTTATCTGATGGTACTCTTCGAATAAGCATGGGCAAACTATGNGNCNGAAGCCGGGGNAATANATNGGATGCAAGCGTTNTCCGNATTTTCTGGGNGTAANGNGAGTNNNGGCGATTTNNAAGTCTGATGTNAAAGNCAACTGCTNAACNGTTGNTTGCATTGGAAACTGTAAGTCTAGAGTATAGTAGAGGGTGTTGGAACTCCATGTGGAGCGGTGGAATGCGTAGATATATGGAAGAACACCAGAGGCGAAGGCGAAAACTTGGGCTATAACTGACGC…
denovo100455	Bacteria;Cyanobacteria;Cyanobacteria;Chloroplast;Streptophyta	FW6	TGGGGAATTTTCCGCAATGGGCGAAAGCCTGACGGAGCAATGCCGCGTGGAGGTGGAAGGCCTACGGGTCGTCAACTTCTTTTCTCGGAGAAGAAACAATGACGGTATCTGAGGAATAAGCATCGGCTAACTCTGTGCCAGCAGCCGCGGTAAGACAGAGGATGNAAGCGTTNTCCGGAAAGATTGNGCGTAANANGGCTGTAGGTNGCTTTTCAAGNCCGCCGTCAAATCCCAGGGCTCAACCCTGGACAGGCNGTGGAAACTACCAAGCTGGAGTNCGGTAGGGGCAGAGGGAATTTCCGGTGGAGCGGTGAAATGCATTGAGATCGGAACGAACACCAACGGCGAAAGCACTCTGCTGTGCCGACACTGACACTGAGAGACGAAAGCTAGGGGAGC…
denovo100456	Bacteria;Proteobacteria;Gammaproteobacteria;Enterobacteriales;Enterobacteriaceae	FW2	TGGGGAATATTGCACAATGGGCGCAAGCCTGATGCAGCCATGCCGCGTGTATGAAGAAGGCCTATGGGGTGTAAAGTACTTTTAGCGGGGGTGCACGGAGTAAAGTGAATTCCAGTGATAAGCGACGTCTCCCTCAGTGCCAGCACCCGCGAAAACNGGNNCNGCNGNCGCGGTCATNCGGNGGNNGCNGGNGTNANTNGGANTGNTGGGGGGTAAAGGGCACGCNGGCGGTTTGTTAAGGCGTNNGAATGNCACGGGANCAACTGGGGAACTGCNTCTGANACTGGCAAGCTTGAGTCTCGTAGAGGGGGGTAGAATTCCAGGTGGAGGGGTGAAATGCGTAGATATCTGGAGGAATACCGGTGGCGAAGGCGGCCCCCTGGGCGCAGACTGACGCTG…
denovo100457	Bacteria;Actinobacteria;Actinobacteria;Bifidobacteriales;Bifidobacteriaceae	FW16	TGGGGAATATTGCACAATGGGCGCAAGCCTGATGCAGCGACGCCGCGTGCGGGATGGAGGCCTTCGGGGTGTAAACCGCTTTTGTGTGGGAGCAAGCCCTTCGGGGTGAGTGTACCTTTCGACTAAGGCCCAGNNANCGACGGGCCNGCNGCCGCGGTANGACGGGGGGTGCGAGNGNTATNCGGATGTTTGGGGGTAAAGGGNTCGTAGGNGGTTAGTCNCGTNCGNNGTGAAAGGCCATCGCCNAACGGTGGANNGGCGNCGGGNACGGGCGGGCTGGAGNACGGTAGGGGCGGCGGGAATTCCCGGTGTAACGGTGGAATGTGTAGATATCGGGAAGAACACCAACGGCGAAGGCAGTTCTCTGGGCCGTTACTGACGCTGAGGGGCGAAAGCGTG…
denovo100458	Bacteria	FW16	TGGGGAATATTGCACAATGGGCGCAAGCCTGATGCAGCGACGTCGCGTGAGTGAAGAAGGCCTACGGGTTGTGAACCGCTCTTGTGTGGGATCAGGCATTATGGGAGGACTCTACGTTGCGACTCCGCACCGGNTAACTCGTGAGCCAGCGGTGCGGTAATANGGAGGGGGNGNGTGTTCTNCGGCTTTNNTGGGCGTAAAGGGNCGGTGGTNGTTNGTNCNGTCTGTGTGAAAGCCCAGGGCCCAACNGNGGCTGCGAGCGGGNACCGGCGAGCTGGAGTGCGGTAGGGGAAGCGGGAATGCCCGGTGGAGCGATGAAATGTGTAGAGATCGGAAGGAACACCAATGGCGAAGGCACGCTTCTGGGCCGTTACTGACGCTGAGGGGCGAAAGCGAGGG…
denovo100459	Bacteria;Firmicutes;Bacilli	SW5	TAGGGAATCTTCCACAATGGACGAAAGACTGATGGAGCAACGCCGCGTGTGTGAAGAAGGTTTTCGGGTCGTAAAACTCTGTTGTAGGAGAAGAATGTACCTGATAGTAACTGATCAGGTAGTGACGGTATCCAACCAGAAAGCCAAGGCTAANTACGTGCNAGCAGCCGCGGTAATACGTAGNGGGCAAGCGTTGTCCGGAGTTATTGGGNGTAAAGCGNGCGTAGGCGGTTGTTTAAGCNNGANGTGAAAGCCNNAGGCTCAACNNNNGAAAGGCATCGGNAACTGGGAGACTTGAGTGCTGTAGAGGACAGTGGAATTTCATGTGTAGCGGTGAAATGCGTAGATTTATGAAGGAACACCGGTGGCGAAGGCGGCTGCCTGGTCTGAGACTGACGC…
denovo10046	Bacteria	SW17	TGGGGAATCTTGGACAATGGGCGAAAGCCCGATCCAGCAATATCGCGTGAGTGAAGAAGGGCAATGCCGCTTGTAAAGCTCTTTCGTCGAGTGCGCGATCATGACAGGACGCGAGGAAGAAGCCCCGGCTAACTCCGTGCCAGCNGCCGCGGTAAGAGGGGGGGGGCGAGTGTTCTGCGGNATGTNGGGGNGTAAAGGGCANGNAGGCGGTGAANCGGGTTGNAAGTTAAAGTCGNCAAAAACTGGTGGAATGCTCTCGAAACCAATTCACTTGAGTGCGATAGAGGAGGGTGGAATTTCGTGTGTAGGGGTGAAATCCGCAGAGCTACGAAGGAACACCAAAAGCGAAGGCAGCCCTCTGGGTCCATACCGACGCTGGAGTGCGAAAGCATGGGGAGC…
denovo100460	Bacteria;Proteobacteria;Gammaproteobacteria;Enterobacteriales;Enterobacteriaceae;Pantoea	FW6	TGGGGAATATTGCACAATGGGCGCAAGCCTGATGCAGCCATGCCGCGTGTATGAAGAAGGCCTTCGGGTTGTAAAGTACTTTCAGCGGGGAGGAAGGCGGTGAGGTTAATAACATCGACGATTGACGTTACCCGCCGAAGAAGCAACGGCTAACTCCGTGCCAGCAGCCGCGGTAATACGGNGGGTGAAAGNGTTAATCGGAATTACTGGGCGNAAAGCGCACGCAGGNGGTCTGTTACGTNAGATGTGNANTCCCCGGGCTTAANCTGGGAACTGCATTTGAAACTGGCAGGCTTGAGTTTCGTAGATGGGAGTAGAATTCCAGGTGTAGCGGTGAAATGCGTAGAGATCTGGAGGAATACCGGTGGCGAAGGCGGCCCCCTGGACGAAGACTGACGC…
denovo100461	Bacteria	SW9	TAGGGAATTTTCCACAATGGACGAAAGTCTGATGGAGCAATCCCGCGTGAATGATGAAGGTCCTACAAGATTGTAATGTTCTTTTATGGGGGAAGAAATGTAAGGAAAGGAAATGTTTCTTATCTGACGGTACCCTTTGAGTAAGTATCGNCNAACTANGGGCCAGNAGCCGCGGTAGTACATAGGATGNAAGNGTGATCCGGATTNACTGGGCGTAAAGNGAGGCAGGCGGATTTACAAGTCTGNNGTNAAAGNCAACTGCTTAACGGTNNGTGCNNTGNAAACTGGAAGTCTAGAGTATAGTAGAGAGTTTTGGAACTACATGTGGAGCGGTGGAATGCGTAGATATATGGAAGAACACCAGAGGCGAAGGCAAACTCTTAGGCCATCACTGACGCT…
denovo100462	Bacteria;Firmicutes;Bacilli;Lactobacillales;Lactobacillaceae	SW2	TAGGGAATCTTCCACAATGGACGAAAGTCTGATGGAGCAACGCCGCGTGAGTGAAGAAGGTTTTCGGATCGTAAAACTCTGTTGTTGGAGAAGAATGTATCTGATAGTAACTGATCAGGTAGTGACGGTATCCAACCAGAAAGCCACGACTAACTANGTGCCAGCAGCCGCGGTAANACGTAGGNGGCAAGCGTTNNCCGGCTTTATTGGGCGTAAAGCGNNCGCAGGTGGTTGTGTNAGTCTGATNTGAAAGCCTTCGGCTCAACCGAAGNAGTGCAGCGGAAACTGGGAATATTGCGTGCAGAAGAGGACAGTGGAACTCCATGTGTAGCGGTGAAATGAGTAGATATAGGGAAGAACACCAGTGGCGAAGGCGGCTGTCTGGTCTGTAACTGACGC…
denovo100463	Bacteria;Firmicutes;Bacilli;Lactobacillales;Lactobacillaceae;Lactobacillus	SW17	TAGGGAATCTTCCACAATGGACGAAAGTCTGATGGAGCAACGCCGCGTGAGTGAAGAAGGGTTTCGGCTCGTAAAGCTCTGTTGGTAGTGAAGAAAGATAGAGGTAGTAACTGGCCTTTATTTGACGGTAATTACTTAGACAGTCACGGCTNNCTACGTGCCNGCAGCNGCGGTAATACGTAGGTGGCAAGCGTTGTCCGGANTNATTGGGCGTAAAGCGAGTGNAGGCGGTTCNATAAGTCTGATGTGAAAGCCTTCGGCTNAACCGGAGAAGTGCATCAGAAACGGGTGAACTTGAGTGCGGAAGAGGAGAGTGGAACTCCATGTGTAGCGGTGGAATGCGTAGATATATGGAAGAACACCAGTGGCGAAGGCGGCTCTCTGGTCTGCAACTGACGC…
denovo100464	Bacteria	SW15	TGGGGAATCTTGGACAATGGGCGAAAGCCCGATCCAGCAATATCGCGTGAGTGAAGAAGGGCAAGGCCGCTTGAAAAGCTCTTTCGTCGAGTGCGCGATCATGACAGGACTCGTGGAAGAAGCCCCGGCTAACTCCGNGCCAGCAGCCGCGGTAAGACGGGGGGGGCAAGTGTTCTTCGGAATGACTGGGCGTAAAGGGAACGTAGGCGGTGAATCGNGTTGAAANTGAAAGTCNCCAAAAAGTGGTGGAATGCTCTCGAANCNAATTCACTTGAGTGAGACAGAGGAGAGTGGAATTTCGTGTGTAGGGGTGAAATCCGTAGATCTACGAAGGAACGCCAAAAGCGAAGGCAGCTCCCTGGGTCCCTTCCGACGCTGGGGTGCGAACGCATGGGGAGC…
denovo100465	Bacteria	FW19	CCAAGAATATTCCGCAATGGGGGAAACCCTGACGGAGCGACACTGCGTGGAGGATGAAGGCCTACGGGTCGTAAACTTCTTTTATCAAGGAAGAATCAGTTGGGTAGGAAATGATTCAATGATCACGGTACTTTATGAATAAGTCCCGGCTAATTACGTGCCAGCAGCCGCGGTAANACGTAAGGGACNNGCGTTATTCGGAATTACTGGGCGTAAAGGGGTGTAGGCGGCCGATTAGGNTNAGTGTTAAAGACNGGGGCTCAACTCCAGAAAGGCNTGNAAACCGGTGAGCTAGAATATGGTGGAGGAAGGGGGAATTTCCGGTGGAGCGGTGAAATGCATTGAGATGGGAAGGAACACCAAAGGCGAAGGCAGCTGTCTATGCCGAGATTGACGCTG…
denovo100466	Bacteria	FW2	TGGGGAATCTTGGACAATGGGTGAAAGCCCGATCTAGCAATATCGCGTGAGTGAAGAAGGGCAATGCCGATTGTAAAGCTCTTTCGTTGAGTGCGTGATCATGACACGACTCGAGGAAGAAGCCCNGGCTAACTCCGTGCCAGCAGCCGCNGTAAGACGGGGGGGGCAAGTGNTCTTNGGAATGAGTGGGCGTAAAGGGCATGNAGGCGGTTAATAGGGTTGAAAGNGAAAGTCGGCAAAAAGTGGTGGAANGCTCTCGAAACCAATTCACTTGAGTGAGACAGAGGAGAGTGGAATTTCGGGTGTAGGGGTGAAATCCGTAGATCTACGAAGGAACACCAAAAGCGAAGGCAGCTCTCTGGGTCCCTACCGACGCTGAGGTGCAAAAGCATGGGGAGC…
denovo100467	Bacteria;Cyanobacteria;Cyanobacteria;Chloroplast;Streptophyta	FW19	TGGGGAATTTTCCGCAATGGGCGAAAGCCTGACGGAGCAATGCAGCGTGAAGGGAGAAGGCCTACGGATCATGAACTTCTTTTCCCGGAGAAGAAGCAATGACGGGATCCGGGGAATAAGCATCGGCTAACTCTGTGCCANNAGCCGCGGNAAGACAGAGGATGCAAGCGTTATCCNGAATGATTGGNCTGAAAGCGTCTGTAGGTGNCTTTTTAAGTTCGCNGTCAAATACCAGGGCTCAACCCTGGACAGNCGGTTGAAACTACCAAGCTGGAGTACGGTAGGGGCAGAGGGAATTTCCGGTGCAGCGGTGAAATGCGTAGAGATCGGAAAGAACACAAACGGCGAAAGCATTCTGCTGGGCCGACACTGACACTGAGAGACGAAAGCTAGGGGAGC…
denovo100468	Bacteria	FW6	TGGGGAATCTTGGACAATGGGCGAAAGCCCGATCCAGCAATATCGCGTGAGTGAAGAAGGGCAATGCCGCTTGAACAGCTCTTTCGTCGAGTGCGCGATCATGACAGGACTCGAGGAAAAAGCCCCGGCTNACTCNGTNANAGANGCGCNGTAAGANGGGGGGGGNAAGTGTTCNCGGAAAGNGTGGGCGTAGAGGGNGNANAGGNNGTGANAAGNGTGGCATGNNANAGTNGGCANAAGCNGGGAAANGCGNTGGAAACNACNTAGCTTGAGTGCGNTAGGGGCAGAGGGAATTTCCGGTGTAGCGGTGAAATGCGTAGAGCTCGGAAAGAACACCAAAGGCGAAGGCAGTCCGCTGGGCCGATACTGACGCTGGGGTGCGAAAGCTAGGGGAGCGAA…
denovo100469	Bacteria;Firmicutes;Bacilli	SW9	TAGGGAATCTTCCACAATGGACGAAAGCCTGATGGAGCAACGCCGCGTGAGTGTAGAAGGCCTTCGGATCGTGAAACTCTGTTGTTGGAGAAGAATGTATCACATAGTAACGGAACAGGGAGTGACGGTATCCAGCCAGAGAGCCACCGCTAACANAGTGCAAGCANCCGNGGTAATAAGTANGTGGCAAGCGTTGTCCTGTATTNGTGGGCGTAAANCGAGCGCCGGGTGGNTGTTAAGTNNNCGGGAAAGCCNTNGGNTNAACCGANGNAGNGCAGGGGAAACTGGGAAACTTGAGGGCAGAAGAGGACAGTGGAACTCTATGTGGAGGGGTGAAAGGCGTAGAAGTATGGAAGAAAACCAGAGGCGAAGGCGGCTCTCTGGTCTGTAACTGACGCT…
denovo10047	Bacteria	FW16	TGGGGAATCTTGGACAATGGGCGAAAGCCCGATCCAGCAATATCGCGTGAGTGAAGAAGGGCAATGCCGCTTGTAAAGCTCTTTCGTCGAGTGCGCGATCATGACAGGACTCGAGGAAGAAGCCCCGGCTAACTCCGTGCCAGCAGCCGCGGTAAGACGGGGAGGGCAAGTGTTCTTCGGAATGACTGGGCGTAAAGGGCACGTAGGCGGTGANTCGGGTTGAAAGTGAAAGTCGCCAAAAAGTGGCGGAATGNTGNCGAANCCAATTCACTTGANTGAGACAGAGGAGATTGGAATTTCTGTTGTAGCGGTGAAATCCGTAGATCTACGAAGGAACGCCAAAAGCGAATGCAGCTCTCTGGGTCCCTACCGACGCTGGGGTGCGAAAGCATGGGGAGC…
denovo100470	Bacteria	FW10	TGGGGAATCTTGGACAATGGGCGAAAGCCCGATCCAGCAATATCGCGTGAGTGAAGAAGGGCTATGGCGCGTGTAAAGCTCTTTCGTCGAGAGCAGGATCATGACAGGACTGGGGGAAGAAGCCCCGGCAAACTCCGNGCNNGNAGCCGCGNNNAGACGGGGGGTGNACAGTGTTCTGNNGAATANGGNGNGNAANGGGCGNNTGGGCGGTNAATNGGGNGNAAAGANAAACNCGGNAANAANTGGNGACAGGCTNTNGAAACNAATNNNCTNGAGTGCGAGAGAGGAGAGTGGAATTTCGTGTGTAGCGGTGAAATCCGTAGATCTACGAAGGAACGCCAAAAGCGAAAGCACTTCTCTGGGTCCACACCGACGCTGGGGTGCGAAAGCAGGGGGAGC…
denovo100471	Bacteria;Proteobacteria;Gammaproteobacteria;Enterobacteriales;Enterobacteriaceae;Escherichia/Shigella	FW2	TGGGGAATATTGCACAATGGGCGCAAGCCTGATGCAGCCATGCCGCGTGTATGAAGAAGGCCTTCGGGTTGTAAAGTACTTTCAGCGGGGAGGAAGGGAGTAAAGTTAATACCTTTGCTCATTGACGTTACCCGCAGAAGAAGCACCGGCTAACTCCGTGCCAGCAGCCGCGGTAATACGGAGGGTGCAAGCGTTNATCGGAATGACTGGGCGTAAAGCGNACGCAGGCGGTTTGTTAAGTCAGATGTGAAATCCCCGGGCTCAACCTNGGAANTGCATCNGANACTGCCAAGCTTGAGTCTGGTAGAGGCGGGTGGAATTCCAGGTGTAGCGGTGAAATGCGTAGAGATCTGGAGGAATACCGGTGGCGAAGGCGGCCCGCTGGGCGAAGACTGACGC…
denovo100472	Bacteria	FW6	TGGGGAATCTTGGACAATGGGCGAAAGCCCGATCCAGCAATATCGCGTGAGTGAAGAAGGGCAATGCCGCTTGTAAAGCTCTTTCGTCGAGTGCGCGATCATGACAGGACTCGAGGAAGAAGCCCCGGCTAACTCCGTGACAGCNGCCGCGGTAAGACGGGGGGGGCAAGTGTTTTNGGAATNGTGGGGGTNAAGGGCACGNNGGCGGTGAATCGGTNTGAAAGTGAAAGTCNCCAAAAAGTGGCGGAATGCTTTCGAAACCAATTNACTTGAGTGAGNCAGAGGATAGTGGAATTTCGTGTGGAGGGGTGAAATGCGTAGATCTACGAAGGAACGCCAAAAGCGAAGGCAGCTCTCTGGGTCCCTACCGACGCTGGGGTGCGAAAGCATGGGGAGCGA…
denovo100473	Bacteria;Cyanobacteria;Cyanobacteria;Chloroplast;Streptophyta	SW10	TGGGGAATATTCCGCAATGGGCGAAAGCCTGACGGAGCAATGCCGCGTGGAGGTAGAAGGCCTACGGGTCATGAACTTTTTTTCCCGGAGAAGACAAAATGACGGTATCCGGGGAATAAGCATCGGCTAACTCTGTGCCAGCAGCCGCGGTAAGACAGAGGATGCAAGCGTTNTCCGGCAGGATTGGGCGTAAAGCGNCTGTAGGTGGCTTTTTAAGTTCNCCGTNAAATCCCAGGGNTCAACACTGGACAGGCGGTGAAAACTACCAAGCTAGAGTACGGNAGGGGCAGAGGGAATTTCCGGTGGAGCGATGACATGCCTAGAGATCGGAAGGAACACCAACGGCGAACGCACGCTGCTGGGCCGACACTGACACTGAGAGACGAAAGCTAGGGGAGC…
denovo100474	Bacteria;Proteobacteria;Gammaproteobacteria;Pseudomonadales;Pseudomonadaceae	SW9	TGGGGAATATTGGACAATGGGCGAAAGCCTGATCCAGCCATGCCGCGTGTGTGAAGAAGGTCTTCGGATTGTAAAGCACTTTAAGTTGGGAGGAAGGGCAGTAAGCAAATACCTTACTGTTTTGACGTTACCGACAGAATAAGCACCGGCTAACTCTGTGCCAGCAGCCGCGGTAATACAGAGGNNGCAAGCGTTAATCGGAATTACTGGGCGTAAAGCGCGCGTAGGTGGTTTGTTAAGTTGAATGTGAAATCCCCGGGCTCAACCTGGGAACTGCTNCAAAAACGGGAAAGCAGGGTAAGGCAGAGGGGGGTGGAAATTTCTGGTTTGGCGTGGAATGCGTAGATATAGGAAGGAACACCAGTGGCGAAGGCGACCACCTGGGCTCATACTGACACT…
denovo100475	Bacteria	FW3	CCAAGAATATTCCGCAATGGGGGAAACCCTGACGGAGCGACACTGCGTGAATGATGAAGGCCTTCGGGTTGTAAAGTTCTTTTATAAAGGAAGAATAAGTTGGGTAGGAAATGATTCAATGATGACGGTACTTTATGAATAAGTCCCGGCTAATACGTGCCAGCAGCCGCGGTAANACGTAAGGGACGNGCGTTATCGGAATTANNGGGCNTAAAGGGNGTGTAGGCGGCCGNNTAGGTGAGTGGTCAAATCCNGGGGCTCAACNCCAGAAAGGCNTTAGGAACTGGTAGGCTGGAATATGGTAGAAGCAGGCGGAATTTCCGGTGGAGCGGTGAAATGCGTAGAGATGGGAAGGAACACCAACGGCGAAGGCACTCTTCTATGCCGAGACTGACGCTG…
denovo100476	Bacteria	FW3	TGGGGAATCTTGGACAATGGGCGAAAGCCCGATCCAGCAATATCGCGTGAGTGAAGAAGGGCAATGCCGCTTGTAAAGCTCTTTCGTCGAGTGCGCGATCATGACAGGACTCGAGGAAAAAGCCCNGGATAACTGCCGTGCCANCAGCGGGGNAAGANGGGGGGGGNACGTGTTCNNNGGAATGACTGGGCGNAANGGGCACGNATGCGNGTAANCGTGTTNAANGGAAAGTAGNCAAAAANTNGNGGAATGCTGTCGAAACNAATTAACTTGAGTNNGGCAGAGGCGAGTGGAATTTCGTGTGTAGGGGTGAAATCCGTAGATCTACGAAGGAACGCCAAAAGCGAAGGCAGCTCTCTGGGTCCCTACCGACGCTGGGGTGCGAAAGCATGGGGAGCG…
denovo100477	Bacteria;Cyanobacteria;Cyanobacteria;Chloroplast;Streptophyta	FW14	TGGGGAATTTTCCGCAATGGGCGAAAGCCTGACGGAGCAATGCCGCGTGGGGGAGGAAGGCCTACGGGTCGTCAACTTCTTTTCTCGGAGAAGAAACTATGACGGTATATGAGGAATGAGCATCGGCTAACTCTGTGCCAGCAGCCGCGGTAAGACGGAGGTNGCAAGCGTTGTCCGGAATGATTGGGCGTAAAGCGTCTGTAGGTGGNTTTTNAAGTCNGCCGTCAAANCCCAGGGCTCAACCCNGGACAGGCGGTGGAAACNACCAAGCTGGAGTACGGNAGGGGACAGGGGAATTTCCGGTGGAGCGGTGAAATGCGTTGAGATAGGAAAGAACGCCAGCGGCGAAGGCAGTCTGCTGGGCCGAAACTGACACTGAGGGACGAAAGCTAGGGGAGC…
denovo100478	Bacteria;Proteobacteria;Gammaproteobacteria;Enterobacteriales;Enterobacteriaceae;Escherichia/Shigella	FW15	TGGGGAATATTGCACAATGGGCGCAAGCCTGATGCAGCCATGCCGCGTGTATGAAGAAGGCCTTCGGGTTGTAAAGTACTTTCAGCGGGGAGGAAGGGAGTAAAGTAAATACCTTTGCTCATTGACGTTACCCGCAGAAGAAGCACCGGCTAACTCCGTGCNAGNAGCCGCGGTAATACGNGGGGTGCAAGCGTTAATCGGAATTACTGGGCGTAAAGCGCACGCAGGCGGNTTGTTAAGTCAGATGTGAAATCCCCGGGCTCAACCTGGGAACGGCNTNTGATACTGGCAAGCTTGAGTCTCGTAGAGGGTGGTAGAATTCCAGGTGTAGCGGTGAAATGCGTAGATATCTGGAGGAATACCAGTGGCGAAGGCAGCCCCCTGGACGAAGACTGACGC…
denovo100479	Bacteria	FW14	TGGGGAATCTTGGACAATGGGCGAAAGCCCGATCCAGCAATATCGCGTGAGTGAAGAAGGGCAATGCCGCTTGTAAAGCTCTTTCGTCGAGTGCGCGATCATGACAGGACTCGAGGAAGAAGCCCCGGCTAACTCCGTGNCAGCAGCCGCGGTAAGACGGGGGGGGCAAGGTTCTTCGGAATGACGGGGCGTAAAGGGCAGTAGGCGGTGAATCGGGTTGAAAGNGAAAGTCNACAAAAAGGGGCGGAAAGNCCNCGAAACCAATTCACTTGAGTGAGACAGAGGAGAGTGGAAGTTCGTGTGTAGGGGTGAAAGCCGTAGATCTACGAAGGAACGCCAAAAGCGAAGGCAGCTCTCTGGGTCCCTACCGACGCTGGGGTCCGAAAGCATGGGGAGCTA…
denovo10048	Bacteria	FW1	TGGGGAATCTTGGACAATGGGCGAAAGCCCGATCCAGCAATATCGCGTGAGTGAAGAAGGGCAATGCCGCTTGTAAAGCTCTTTCGTCGAGTGCGCGATCATGACAGGACACGAGGAAGAAGCCCCGGCTAACTCCGGGCNAGCAGCCGCGGTAAGACGGGGGGGGNGAGTGTTCTTCGGAATGACTGGGGGGAAAGGGNACGTAGGCGGGGNATCGGGTTGAAAGTGANAGTCGCCAAAAAGTGGNGGAATGCNCTCGAAACCAATTCACTNGAGTGANGCAGAGGAGAGTGGAATTTCGTGTGTAGCGGTGAAATCCGTAGATCTACGAAGGAACGCCAAAGGCGAAGGCAGCTCTCTGGGCCCCTACCGACGCTGAGGTGCGAAAGCGTGGGGAGC…
denovo100480	Bacteria	FW15	TGGGGAATCTTGGACAATGGGCGAAAGCCCGATCCAGCAATATCGCGTGAGTGAAGAAGGGCAATGCCGCTTGTAAAGCTCTTTCGTGAGGTGAGCGATCATGACAGGACTCGAGGAAGAAGCCACGGCNAACTNCGTGCAAGCAGCCGCGGTAANAGNGGGGGGNNNAGTGTTCTTGNGAATGACNGGGCGTAAAGGGCACGTAGGCGGGGAATNGGGTNGAAAGTGANAGTCGCNAANAAGTGGNGGAATGCTCTNGAAACCAATTNACTTGAGTGAGGNAGAGGAGAGTGGAATTTCGTGTGTAGCGGTGAAATCCGTAGATCTACGAAGGAACGCCAAAGGCGAAGGCAGCTTTCTGGGTCCCTACTGACGTTGGGGCGCGAAAGCATGGGGAGC…
denovo100481	Bacteria;Proteobacteria;Gammaproteobacteria	FW2	TGGGGAATATTGCACAATGGGCGCAACCCTGATGCAGCCATGCCGCGTGAATGAAGAAGGCCTTCGGGTTGTAAAGTACTTTCAGCGGGGAGGAAGGGGGTAAAGTTAATACCTTTGCACATTGACGTTACCCGATGAAGAAGCACCGGCTAATTCCGTGCCAGCAGCCGCGGTAATACGNAGGGGGCAAGCGTTAATCGGAATTACTGGGCGTAAAGCGCANGTAGGCGGNTNNTTAAGTGGGTGCNAAATCCCCGGGCTCAACCTGGGAAAGGCATTCGNAACCGGCTAGCTTGAGTCTGGTAGAGGGCGGCGGAATTCCCGGTGTAGCGGTGAAATGCGTAGAGATGTGAAGGAATACCGGAGGCGAAGGCAGCCCTCTGGACCAAGACTGACGCT…
denovo100482	Bacteria	FW17	TGGGGAATCTTGGACAATGGGCGAAAGCCCGATCCAGCAATATCGCGTGAGTGAAGAAGGGCAATGCAGCTTGTAAAGCTCTTTCGTCGAGTGCGCGATCATGACAGGATTCTCTGAAATAGCCCCGGNNNNCTCCGTGNCAGCAGCCGCGNTNNCANNGGGGGGGCNAGTGTTCTTCNGAATGACNGGGCGTAAAGGGCACGTANGNNGTGACACGGGGTGAAANNGNANNTCGTCAAAAAGTGGGGGAATNCNNTCGAANCNAANTNACTNGAGTAGNCAGAGGGGAGTGGAATTTCCTGTGTAGGGGTGAAATGCGTAGATCTATGAAGGAACGCCAAAAGCGAAGGCAGCTCTCTGGGCTAATACTGACGCTGAGGTGCGAAAGCATGGGGAGCG…
denovo100483	Bacteria;Proteobacteria;Gammaproteobacteria;Enterobacteriales;Enterobacteriaceae	FW3	TGGGGAATATTGCACAATGGGCGCAAGCCTGATGCAGCAATGCCGCGTGAATGAAGAAGGGCTACGGGGTGTAAAGTACTTTTAGCGGGGAGGAAGGGAGTAAAGTTAATACCTTTGCTAATTGATGGTACACGCCGAAGAAGCACCGGCNAANTNAGTGCCAGCNGNAGNGGTAATACGNAGGGGGNAAGCGTTAATCGGAATTNCTGGGCGTAAAGCGCANGCAGGCGGGTTGNTAAGNCAGAGGAGAAATCCCCGGGATNAACTTGGNAANTGCATNNGAACGGGCAAGCTTGAGTCTGACAGAGGAGGGTAGAATTCCAGGTGTAGCGGTGAAATGCGTAGATATCTGGAGGAATACCGGTGGCGAAGGCGGCCCCCTGGACCAATACTGACGCT…
denovo100484	Bacteria;Proteobacteria;Betaproteobacteria;Burkholderiales	FW20	TGGGGAATTTTGGACAATGGGCGCAAGCCTGATCCAGCCATGTCGCGTGCGGGAAGAAGGCCTTTGGGTTGTGAAACGCTTTTGTCAGGGAAGAAAAGCTACGAGCTAATACAATGGAGTCATGCCGGTAACTGAAGTATAAGCACCGGCNGANNAAGNGNNNGCAGACGCGGTANNANGTNGGGTGCGAGTGNANTGCGAAATTAGGGNGTNAAGCGTGCGCGNGCGGGTTTGCAAGAGNTGNGAAATCNCCGGGANTAACNNCGGACTGCANTTGNGACTGCATCGCTGGAGTGAGACAGAGGAGAATGGAATTTCGCGTGTAGCATTGAAATCCGTAGATATGCGGAGGAACACCGAATGCGAAGGCAATCCCCTGGGTCTGCACTGACGCTCTGG…
denovo100485	Bacteria	SW6	TGGGGAATCTTGGACAATGGGCGAAAGCCCGATCCAGCAATATCGCGTGAGTGAAGAAGGGCAATGCCGCTTGTAAAGCTCTTTCGTCGAGTGCGCGATCATGACAGGACTCGAGGAAGAAGCCCCGGCTAACTCCGTGCCAGCAGCCGCGGTAAGACGGGGGGGGCAAGTGTTCTTCGGAATGACNGGGCGTAAAGGGCACGTNGGNGGTGAATCGGGTNGNAAGTGAANGGCGCCAANAAGTGGCGGAANGCTCTCGAAACCAATTCACTTGAGTGAGACAGAGGAGAGTGGAATTTCGTGTGGAGGGGTGAAATGCGTAGATCTAGGAAGGAACGCCAAAAGCGAAGGCAGCTCTCTGGGGCCCTACCGACGCTGGGGTGCGAAAGCATGGGGAGC…
denovo100486	Bacteria	FW1	TGGGGAATCTTGGACAATGGGCGAAAGCCCGATCCAGCAATATCGCGTGAGTGAAGAAGGGCAATGCCGCTTGTAAAGCTCTTTCGTCGAGAGCGCGATCATGACAGGACTCGAGGAAGAAGCCCCGGCTAACTCNGCGCCAGCNGCCGCGGTAAGACGGGGGGGGNACGTGATCTTCGNTATGNCGGGGCGTAAAGGGNACGNNGGNGGTGAAANGGGNTGAAAGTGAAAGTCGCNAAAAAGTGGCGNNATGCTCTCGAAACCAANTCNCTTGAGTGAGANAGAGGAAAGTGGAATTTCGTGTGTAGGGGTGAAATCCGTAGATCTACGAAGGAACGCCAAAGGCGAAGGCAGCTCTCTGGGTCCCTACCGACGCTGGGGTGCGAAAGCATGGGGAGC…
denovo100487	Bacteria;Cyanobacteria;Cyanobacteria;Chloroplast	FW20	TGGCGAATTTTCCGCAATGGGCGAAAGCCTGACGGAGCAATGCCGCGTGGATGTGGAAGGCCTACGGGTCGTCAACATCTTTTCTCGGGGAAGAAACAATGACGGTATCTGAGGAATAAGAATCGGCTAACTCTGTGCCAGCAGCCGCGGTAAGACAGAGGNTGCNAGCGTTATCCGGANTNAGTGGGCGTAAAGCGTCTGTAGNGGGCGTGTAAAGGCNGNCGTCAAATACCAGGGCTCAACCCTGGANATGCGGTGGAAACTAACAAGCTGGAGTACGGTAGGGGAAGGTGGAATTTCCGGTGGAGCGGTGAAATGCATAGAGATAGGAAAGAACACCAACGGCGAAAGCAGCCTGCTGGGCCGACACTGACACTGAGAGACGAAAGCGAGGGGAGC…
denovo100488	Bacteria;Cyanobacteria;Cyanobacteria;Chloroplast;Streptophyta	FW9	TGGGGAATCTTCCGCAATGGGCGAAAGCCTGAGGGAGCAATGTCGCGTGGAGGTGGAAGGCCTACGGGTCGTCAACTTCTTTTCTCGGAGAAGAAACAATGACGGTATATGCGGAATAAGCATCGGATAANTCTGTGNCAGCAGCCGCGGTAAGACAGNGGATGNANGCGTTATCCGGAATGATTGGGCGTAAAGCGTATGNANGTGGCTTTANAAGTCCGCCGTCAAATCCCAGGGNTCAANCCTGGACAGGCGGTGGAAACTACCNAGCTGGAGTNCGGTAGAGGCGGAGGGAATTTCCTGTGTAGCGGTGAAATGCATTGAGATCGGAAGGAACGCCAACGGCGAAAGCAGTCTGCTGGGCCGACACTGACACTGAGAGGCGAAAGCTAGGGGAGC…
denovo100489	Bacteria	SW6	TGGGGAATCTTGGACAATGGGCGAAAGCCCGATCCAGCAATATCGCGTGAGTGAAGAAGGGCAATGCCGCGTGTACAGCTCTTTCCTCGAGTGCGCGATCGTGGCAGGCCGAGAGGAAGACGCCCCNGNTAACTGCGTNANCNNANGCGNNGNAANAGNGGGGGGGNAAGTNNTCNTCGNTNTGAGTGGGGGAAACGGGCNNGNAGGCGGTGNNANGGGTGGANAGNTAAAGNAGGCAAAACTGGGGGAATGCTNTCGAAACCAANNCACTTGAGTGNGGCAGAGGAGGGTGGAATTTCGTGTGTAGGGGTGAAATGCGCAGAGCTAGGAAGGAACGCCAAAAGCGAAGGCAGCTCTCTGGGTCCATACCGACGCTGGGGGGCGAAAGCATGGGGAGCG…
denovo10049	Bacteria;Firmicutes;Bacilli;Lactobacillales	SW9	TAGGGAATCTTCCACAATGGACGAAAGTCTGATGGAGCAACGCCGCGTGAGTGAAGAAGGTTTTCGGATCGTAAAACTCTGTTGTTGGAGAAGAATGTATCTGATAGTAACTGATCAGGTAGTGACGGTATCCAACCAGAAAGCCACGGCTAACTACGTGCCAGCCGCCGCGGTAATACGTAGGTGGCAAGCGTTGTCCGGATTTATTGGGCGTAAAGCGAGNGAAGGCGGTTTCTTAAGTCTGATGTNAAAGCCTTCGGCTCAACCGAAGAAGNGCATNNGAACTTGGGAAAGTCGAGTGCAGAAGAGGAGATTGGATGTCCATGTGTAGGGGTGAAATGGGTAGATATATGGGAGAACACCAGTGGCGAAGGCGGCTGGCTGGTGTGGACCTGCCGG…
denovo100490	Bacteria	FW10	AAGGAAAAGAGGCTCCTAGCTAAAGTTGTCTCGCCCTGCTTCAAAACTACAGGGCGCGCGCTACGGCTTTGACCTAACGGCCTCCGTTTGCTGGAATCGGAATAGTTGAGAACAAAGTGGCGAACGGGTGCGTAACGCGTGGGAATCTGCCGAACAGTTCGGGCCAAATCCTGAAGAAAGCTCAAAAGCGCTGTTTGATGAGCCTGCGTAGTATTAGGTAGTTGGTCAGGTAAAGGCTTACCAAGCCAATGATGCTTAGCTGGTCNTTTCGGGNGANCAGCCACGGTGAGCGGGGGGGGGCAAGGGTTCTGGGGAAAGAAGGGGAGTAAAGGGAAGGGAGGGGGTGAATCGGGTTGAAAGGGAAAGGCGGCAAAAAGGGGCGGAATGCTCTCGAAACCA…
denovo100491	Bacteria;Bacteroidetes;Sphingobacteria;Sphingobacteriales;Cytophagaceae;Hymenobacter	FW20	TAGGGAATATTGGGCAATGGGCGAGAGCCTGACCCAGCCATGCCGCGTGCAGGAAGAAGGCTTTCTGAGTCGTAAACTGCTTTTGACAGGGAAGAATAAGCTACTCGTGAGTAGTGATGACGGTACCTGCAGAATAAGCACCGGCTAACTCCGTGCCAGCAGCCGCGGTAATACGGAGGGTGCGAGCGTTGTCCGGATTTATTGGGTTTAAAGGGTGCGTAGGCGGCCGTTTAAGTCTGGGGTGAAAGCCCGCTGCTCAACAGCGGAACTGCCCTGGATACTGGATGGCTTGAGTACAGACGAGGTTGGCGGAATGGACGGAGTAGCGGTGAAATGCATAGATACCGTCCAGAACCCCGATTGCGAAGGCAGCTGACTAGGCTGTTACTGACGCTGAGG…
denovo100492	Bacteria	FW16	TGGGGAATCTTGGACAATGGGCGAAAGCCCGACCCAGCAATATCGCGTGAGTGAAGAAGGGCAATGCCGCGTGTAAAGCTCTTTCGTCGAGTGAGCGATCATGACAGGACTCGAGGAAGAAGCCCCGGCTNNCTCNGTGCAAGCAGCCGCGGTNANACGGGGNGGGCNNGTGATCTTCGGATGGAGGGCGTAAAGGGCNNGGAGGNGGTGAAACGGGTGNNAGTGAAAGNCGCGAANAAGTGGCGGAAGGNTCTCGAAACCAATTAACTTGAGTGNGACAGAGGAGAGTGGAATTTCGTGTGTAGGGGTGAAATCCGTAGAGCTACGAAGGAACGCCAAAGGCGAAGGCAGCTCTCTGGGTCCATACCGACGCTGAGGTGCGAAAGCATGGGGAGCGAA…
denovo100493	Bacteria;Firmicutes;Bacilli;Lactobacillales	FW16	TAGGGAATCTTCGGCAATGGGGGCAACCCTGACCGAGCAACGCCGCGTGAGTGAAGAAGGTTTTCGGGTCGTAAAGCTCTTTTGTAAGAGAAGAACGTGTGTGAGAGTGGAAAGTTCACACAGTGACGGTAACTTACCAGAAAGGCACGGCTAANTANNGGCCNGCAGCCGCGGTAANAGTGAGGTGCCGAGGNTGTCCGGATTTNTNGGCGTANAGCGAGGNCAGNGGGTTTANTNAGTCNGCAGNTAAANGCAGGGNCTTANCCATTGNTCGCTTGGAAACTGTTAGACTTGAGTGCAGTAGGGGCGAGTGGAATTCCCTGTGTAGCGGTGAAATGCGTAGATATATGGAGGAACACCGGTGGCGAAAGCGCCTTTCTGGTCCGTAACTGACGCTGA…
denovo100494	Bacteria;Actinobacteria;Actinobacteria;Actinomycetales;Micrococcaceae;Arthrobacter	FW3	GGGGGAATATTGCACAATGGGCGAAAGCCTGATGCAGCGACGCCGCGTGAGGGATGACGGCCTTCGGGTTGTAAACCTCTTTCAGTAGGGAAGAAGCCCCTTTTTGGGGTGACGGTACTTGCAGAAGAAGCTCCGGCTAACTACGTGCCAGCAGCCGCGGTAATACGTAGGGCGCAAGCGTTATCCGGAATTATTGGGCGTAAAGAGCTCGTAGGCGGTTTGTCGCGTCTGCCGTGNAAGTCCGAGGCNCAACCTCGGNTCTGCGGTTGGTACGGGCAGACTAGAGTGAGGTAGGGGAGACTGGAATTCCTGGTGTAGCGGTGAAATGCGCAGATATCAGGAGGAACACCGATGGCGAAGGCAGGTCTCTGGGCATTTACTGACGCTGAGGAGCGAAAG…
denovo100495	Bacteria	FW3	CCAAGAATATTCCGCAATGGGGGAAACCCTGACGGAGCGACACTGCGTGAATGATGAAGGCCTTCGGGTTGTAAAGTTCTTTTATAAAGGAAGAATAAGTTGGGTAGGCAATGATTCAATGATGACTGTACTTTATGAATCAGTCCCGGCTAATTACGTGCCAGCAGCCGCGGTAANACGTAAGGGANGAGCGTTATTCGNAATTANGGGGCNTAANGGGCGTGTAGGCGGCCGCTTAGGCTNGTGTTAAAGACTGNGGCTCANCTCCAGANAGGCATTCNGAACCGGTTGGGTAGAAGTGGGTGGAAGAGAGCGGAAGTTCCTGTGTAGCGGTTGAATGAATAGATATGGGAAGGAACACTAAATGCGAAGGCAGCTGTCTATGCCGAGATTGACGCT…
denovo100496	Bacteria	FW3	CCAAGAATATTCCGCAAAGGGGGAAACCCTGACCGAGCGACACTGCGTGAAAGATGAAAGCCTTCGGGGTGTAAAGTTCTTTTATAAAGGAAGAAAAAGATGGGTAGGAAATGATTCAATGATGACGGTACTTTATGACTAAGTCCCGGCTAATTACGNGCCAGCAGCCGCGGTAATACGTAAGGGANGAGCGTTATNCGGAATTACTGGGCGTAAAGGGCGTGTAGGCGGCCGATTAGGCNGCGTGTCAAAGACNGGGGCTCAACTCCAGAAAGGCATTNAGAACCGGTTAGCTAGAGTCTGGTAGAAGAAAGGGGAATTTCCTGTGGAGCGGTGGAATGCATAGATATGGGAAGGAACACCAAAGGCGAAGGCAGCTGTCTAGGCCGAGATTGACGC…
denovo100497	Bacteria;Cyanobacteria;Cyanobacteria;Chloroplast	FW20	TGGGGAATTTTCCGCAATGGGCGAAAGCCTGACGGAGCAATACCGCGTGAGGGATGAAGGCCTTTGGGTTGTAAACCTCTTTTATCAAGGAGGCAGTTCTGACGTGTACTTGGTGAATAAGCATCGGCTAACNCCGTGNCAGCAGCCGCGGTGAAAGAGAGGATGNAAGTGTTATCCGGAATCACTGGGNGTAAAGCGNCTTAGGTGGTTTAAAAAGTCCACTGTTAAAGGTTGAAGCTTAACTTCAAAAATGCCGTGGAAACTNTTAAACTTGAGTNTGANAGGGGTAGGTGGAATTTCCAGTGTAGCGGTGAAATGCGTAGATATTGGAAAGACCACCGATGGCGAAGGCACTCTGCTGGGCCATTACTGACACTGAGAGACGAAAGCTAGGGGAGC…
denovo100498	Bacteria	FW14	TGGGGAATTTTCCGCAATGGGCGAAAGCCTGATGCAGCAATGCCGCGTGGATGAAGAAGGCCTACGGGTCGTCAACTTCTTTTCGCGGGGAAGAAACAATGACAGTAACTGCGGAATAAGAATCGGNTAACTTCGGGCGCNGCCGCGNTAANACAGAGGNTGCAAGCGTNTNCGGAATGANGGGGCGTAAANCGGCNGTAGGNGGGNTNTCAAGTCCGCCGNCAAATCNCNGGGCTCAACCCTGGACAGGCGGTGGAAACAANCAAGCTGGAGTANGGTAGGGGCGGAGGGAATTTCCGGTGGAGCGGTGAAATGCGTTGAGATCGGAAGGAACACCAACGGCGAAGGCAGTCCGCTGGGCCGAGACTGACGCTGAGGTGCGAAAGCTAGGGGAGCAAA…
denovo100499	Bacteria	SW5	TAGGGAATTTTCCACAATGGACGAAAGTCTGATGGAGCAATCCCGCGTGAATGATGAAGGTCCTACAAGCTTGTAAAGTTCTTTTATTGGGGAAGAAATGTAAGAAAAGCAAATGTTACTTATTTGACGGTACCCTGTGAGTAAGTATGGGCNAACTANGGGCNAGNNGCGNGGTAANANANANGAGGCAAGNGTTATCCGGATTTNCTGGGNNTAAANNGAGCGCAGGCGGATTTTNNAGTCTGANGNTAAAGACAACGNCTTAACAGTTTGTTGCNTTGGAAACTGTAAGTCTAGAGTACAGTAGAGAGTTATGGAACTCCAGGTGGAGCGGTGGAATGCGTAGAGATATGGAAGAACACCAGAGGCGAAGGCGCTAACTTAGGCTATAACTGACGC…
denovo1005	Bacteria;Proteobacteria;Betaproteobacteria;Burkholderiales;Oxalobacteraceae	SW6	TGGGGAATTTTGGACAATGGGCGCAAGCCTGATCCAGCAATGCCGCGTGAGTGAAGAAGGCCTTCGGGTTGTAAAGCTCTTTTGTCAGGGAAGAAACGGATTTTTCTACTACAGAGATCTAATGACGGTACCTGAAGACTAAGCACCGGCTAACTACGTGCCAGCAGCCGCGGTAATACGTAGGGTGCAAGCGTTAATCGGAATTACTGGGCGTAAAGCGNGCGCAGGCGGTTTTGTAAGTCTGTNGTGTAAGANCCGGGCTCAACCTGGGAATGGCAATGGAGACTGCAAGGCTAGAGTTTGGCAGAGGGGGGTAGAATTCCGCGTGTAGCGGTGAAATGCGTAGATACGTGGAGGAACACCGATGGCGAAGGCAGCCCCCTGGGTCAAAACTGACGC…
denovo10050	Bacteria;Firmicutes	FW16	TGGGGAATCTTCCACAATGGACGAAAGCCTGATGGAGCAACGCCGCGTGAGTGTAGAAGGTTTTCGGGTCGTAAACCTCTTTTGTCGGAGAAGAATGTATCTGATAGTAACTGATATGGTCGTCACGGTACCCTACCCGAAAGCCACCGCTAACTCCGTGCCAGCAGCCGCGGTACTNCGTAGGNGGCAAGCGTTGTCCGGAATTATTGGGCGTAAAGCGCGCGNAGGCGGTTTGTTAAGTCTGATGTGAAAGCCNTGGGCTCAACCGANGAAGTGCANCGGAAACTGGGAAGCTGGAGTGCGGAAGAGGAAAGGGGAATTTCATGTGTAGCGGTGAAATGCGTAGAGATATGAAAGAACACCAGTGGCGAAAGCGGCCGGCTGGGCTGAAACTGACAC…
denovo100500	Bacteria;Cyanobacteria;Cyanobacteria;Chloroplast;Streptophyta	SW10	TGGGGAATTTTCCGCAATGGGCGAAAGCCTGACGGAGCAATGCCGCGTGAAGGTAGAAGACCTACGGGTCATGAACTTCTTTTCCCGGAGAAGAAGCAATGAAGGTATCCGGGGAATAAGCATAGGCNAACTCTGTGCCAGCAGCCGAGGTAAGACAGAGGATGCAAGCGTTANCCGGAATGATTGGGCGTAAAGCGTCTGTAGGTGGCTTTTTAAGNTCGCNGTCAAATACCAGGGCTCAACCCTGGACATGCGGTGGAAACTANCAAGCTGNAGTACGNTAGGGGCAGAGGGAATTTCCGGTGGAGCGTTGAAATGCTTAGAGATAGGAAGGAACACCAACGGCGAAAGCACTCTGCTGGGCCGACACTGACACTGAGAGACGAAAGCTAGGGGAGC…
denovo100501	Bacteria	SW5	TGGGGAATCTTCCGCAATGGGCGAAAGCCTGACGGAGCAATGCCGCGTGAAGGTAGAAGGCCTACGCGTCTTGAAATGCTTTTCCCGGAGAAGAACCAATGACGGTATCCGCGGAGTAAGCATCCGCTANCNCTGTGCNCGCAGNCGCGGTGNAAGANAGGNTGCGAGAGTNATCCGGNATGANGGNGCGAANAGCGTNTGTGGGTGGTTGTTAAGGGCGGCGTNANANCNCCGGGCANAAGCNNGGACAGGCNGTCGAAACTACCAANCTTGAGTACGANAGGGGAAAGTGGAATTTCGGGTGGAGCGGTGAAATGCGTAGAGATAGGAAAGAACGCCAAAAGCGAAAGCAGCTCTCTGGGCCCAGACTGACGCTGGGGTGCGAAAGCTTGGGGAGCG…
denovo100502	Bacteria	FW3	CCAAGAATATTCCGCAATGGGGGAAACCCTGACGGAGCGACGCTGCGTGAATGATGAAGGCCTTCGGGTTGTAAAGTTCTTTTATAAGGGAAGAATAAGTTGGGTAGGAAAGGAGTCAATGATGACGGTAATGTATGAATAAGTGCCGGCAANTACGTGCCAGANGCCGCGGTAATACGTAAGGGNNGAGNGNTATTNGGAATTANNGGGNNTAAAGGGNGTGTAGGCGGTNGGNTCGGNTGNGNGGTAAAGACTGTGGCNCNACNCCAGAANGGCATTCAGAACCGGTTGGCTAGAGTCGGGTAGAGGTCAGCGGAATTTCTTGTGTAGCGGTGGAATGCATAGATATGGGGAGGAACACCAAAGGCGAAGGCAGCTGACTATGCCGAGATTGACGCT…
denovo100503	Bacteria	FW3	CCGAGAATATTCCACAATGGGGGAAACCCTGACGGAGCGACACTGCGTGAATGATGAAGGACTTCGGATTGTAAAGTTCTGTTATAAAGGAAGAATAAGGTGGTTAGGAAATGATTCAATGATGACGGTACTTTATGAATAAGTCCCGGCTAATTACGTGNCAGCAGCCGCGGTNANACGTAAGGGACGAGNGNTATTCGGAATTACTGGGCGNNAAGGGNGTGTAGGCGGCNGATTAGGCTGNGTGTTAAAGACTGGGGCNCAACTCCAGAAAGGCATTCAGAACTGGTTGTCTAGAATCGTGTGGAAGACAGCGGAATTCCCGGTGTAGCGGTGGAATGCATAGATATGGGAAGGAACACCAAAGGCGAAGGCAGCTGTCTATGCCGAGACTGACGC…
denovo100504	Bacteria;Proteobacteria;Gammaproteobacteria;Enterobacteriales;Enterobacteriaceae;Escherichia/Shigella	FW3	TGGGGAATATTGCACAATGGGCGCAAGCCTGATGCAGCCATGCCGCGTGTATGAAGAAGGCCTTCGGGTTGTAAAGTACTTTCAGCGGGGAGGAAGGGAGTAAAGTTAATACCTTTGCACATTGATGTTACCTGAAGAATAAGCACCGGCTAACTCCGTGCCAGCAGCCGCGGTNATACGGAGGTGCATAGCGTTAATCGGAATTACTGGGCGTAAAGCGCNCGCAGGCGGTTTGTTAAGTCAGATGTGAAATCCNCGGGCTCAACCTGGGAACNGCATCTGGATACTGGCGAGCTGGAGTCTAGTAGAGGGGGGTAGAATTCCAGGTGTAGCGATGAAATGCGTAGAGATCTGGAGGAATACCGGTGGCGAAGGCGGCCCCCTGGACGAAGACTGACG…
denovo100505	Bacteria	SW14	TAGGGAATTTTCCACAATGGACGAAAGTCTGATGGAGCCATCCCGCGTGAATGATGAAGGTCCTACAAGATTGTAAAGTTCTTTTATTGGGGAAGAAATGTAAGAAACGGAAATGTTTCTTATTTGACGGTACCCTTTGAATAAGTATCGGCTAAACTATGTGCCAGCANCCGCGGTAATACATAGGATGCAAGCGTTATCCGGATTTACTGGGCGTAAAGCGAGCGCAGGCGGATTTACAAGTCTGANGTTAANGNCAACTGCTTNACGGTGGNTTGCATTGGAAACAGTGAGGCTAGAGTAGAGGAGGGAGATATGGATCCCCATGTGGTGCGGGGTAATGCGTAGATAGATGGAAGAACACCAGAGGCGAAGGCGAAAAAATAGGCCAAAACGGAC…
denovo100506	Bacteria;Proteobacteria;Gammaproteobacteria;Pseudomonadales;Pseudomonadaceae	SW4	TGGGGAATATTGGACAATGGGCGAAAGCCTGATCCAGCCATGCCGCGTGTGTGAAGAAGGTCTTCGGATTTTAAAGCACTTTAAGTTGGGAGGAAGGGCAGTTACCTAATACGTAATTGTTTTGACGTTACAGACAGAATAAGAACCGGCNAACTCTGTGCCAGANGACGCGGTNATACAGAGGGGNCNAGCGTTAATCGGAATTACTGGGNGTAAAGCGCGCGTAGGTGGTGTNTTAAGTTNGATGTGAAATCCCCGGGNTCAANCNGGTAACTGCATTNAAAACTGACAGACTAGAGTATGGTAGAGGGTGGTGGAATTTCCTGTGTAGCGGTGAAATGCGTAGATATAGGAAGGAACACCAGTGGCGAAGGCGACCACCTGGACTAATACTGACAC…
denovo100507	Bacteria	SW17	TGGGGAATCTTGGACAATGGGCGAAAGCCCGATCCAGCAATATCGCGTGAGTGAAGAAGGGCAATGCCGCTTGTAAAGCTCTTTCGTCGAGTGCGCGATTATGACAGTACTCGAGGAAGAAGCCCCGGCTAACTCCGGCCAGCAGCCGCGGTAAGACGGGGGGGGCANGTGTTCTCCGTAGGACGGNGNGAANGGGGACGTNGGCGGTGANNCGGTGAANNGNGAANGTCCCCANAAAGGGTNGGAATGCTCTNGAAACCAANTAACTTGNGTGAGACAGAGTAGAGTGTAATTTCGTGTGTAGCGGTGAAATCCGTAGATCTATGAAAGAACGCCAAACGCGAAGGCAGCTCTCTGGGTCCCTACCGACGCTGGGGTGCGAAAGCATGGGGAGCGAACA
denovo100508	Bacteria	SW16	CCAAGAATATTCCGCAATGGGGGAAACCCTGACGGAGCGACGCTGCGTGAATGATGAAGGCTTTCGAGTTGTAAAGTTCTTTTATAAAGGAAGAATAAGTATGGTAGGAAATGATCAGATGATGACGGTACTTTATGAATAAGTCCCGGCTAATTACGTGCCAGCAGCCGCGGTAATACGTAAGGGACGAGCGNTATTNGGAATTNCTGGGCGTAAAGGGCGNGTAGGCGGTTGATTAGGCAGAGTGTNAAAGACTGGGGCTTAAATCCAGAAAAGCATNCAGAACCGGTCATCTAGAATCTAGTGGAAGGTAGCGGAAGTTCCAGTGTAGCGGTGGAATGCATAGACATGGGAAGGAACACCAAAGGCGAAGGCAGCTATCTATGCTCAGATTGACGC…
denovo100509	Bacteria	SW9	TGGGGAATTTTCCGCAATGGGCGAAAGCCTGACCGAGCAATGCCGCGTGAAGGTAGAAGGCCTACGGGGCATGTACATCTTTTCCCGGAAGAGAAGCAATGTCAGGATCCTGGGAATAAGCATCGGCTANNTCTGCGNNAGCAGCAGCGGTNNNACAGNGGGNGGNAAGTTCTNCGGAATGNTNGGGGGTAAAGNGTCTGTAGGTGGCTTTNTNAGTTCGNAGTGAAATCGCNGGGCTAAANNCTGGANAGGCGGTGGAAACTACCTAGCTGGAGTACGGTAGAGGCGAGGGGAATTTCGGGTGTAGGGGTGAAATGCGTAGAGCTCGGAAAGAACACCACCGGCGAAAGCAGTCCGCTGGGCCGACACTGACACTGGGAGGCGAAAGCTTGGGGAGCG…
denovo10051	Bacteria;Firmicutes;Clostridia;Clostridiales;Clostridiaceae;Clostridium	SW4	TGGGGAATATTGCGCAATGGGGGAAACCCTGACGCAGCAACGCCGCGTGAGTGATGAAGGTCTTCGGATCGTAAAGCTCTGTCTTCAGGGACGATAATGACGGTACCTGAGGAGGAAGCCACGGCTAACTANGTGCCAGCAGCCGCGGTAATACGTAGGTGGCAAGCGNTGTCCGGATNTNTTGGGCGTAAAGNATGCGTAGGCGGATNTTTAAGTGGGATGTGAAATCCCGGGGCTTAACCCCGGTGCTGCATTTCAAACTGGATATCTAGAGTGCAGGAGAGGAAAGCGGAATTCCTGGGGTAGCGGTGAAATGCGTAGATATTAGGAAGAACACCAGTGGCGAAGGCGGCTTTCTGGACTGTAACTGACGCTGAGGCATGAAAGCGTGGGTAGCAA…
denovo100510	Bacteria;Proteobacteria;Gammaproteobacteria	SW16	TGGGGAATATTGCACAATGGGCGCAAGCCTGATGCAGCCATGCCGCGTGTATGAAGAAGGCCTTCGGGTTGTAAAGTACTTTCAGCGGGGAGGAAGGCGATAAGGTTAATAACCTTGTCGATTGACGTTACCCGCAGAAGAAGCACCGGCTAACTCCGTGCCAGCAGCCGCGGTAATACGTAAGGGACGAGCGTTATTCGGATTACTGGGCGTAAAGGGCGTGTAGGCGGTTGATTAGGCTGAGTGTTAAAGACTGGGGCTTAACTCCAGAAAAGCATTCAGAACCGGTCATCTAGAATCTAGTGGAAGGTAGCGGAATTTCCTGTGTAGCGGTGGAATGCATAGATATGGGAAGGAACACCAAAGGCGAAGGCAGCTATCTATGCTAAGATTGACGCT…
denovo100511	Bacteria;Acidobacteria;Acidobacteria_Gp4;Gp4	FW20	TCGGGAATTTTGGACAATGGGCGAAAGCCTGACCCAGCAACGCCGCGTGAAGGATGAAGTCTTTCGGGATGTAAACTTCGTAAGAATAGGAAGAATAAATGACGGTACTCTTTGTAAGGTCCGGCTAACTAAGTGCCAGCCGCCGCGGTATANGNANGGACCNAGCGTTGTTCGGNGTTANTGGGCGGNAANGGNGCGTAGGNGGCGTGTCAAGNCAATTGTGAAANCGCCGNGCTNAACTCGGGACNNGCNATTGAAACTGANTTACTCGAGTAGANAGAGGAAATCGGAATTCTGGGTGTAGCGGTGAAATGCGTAGATATCAAGAGGAACACCTGAGGTGAAGGCGGGTTGCTGGGCTGATACTGACGCTGAGGCGCGAAAGCTAGGGTAGCAAACA
denovo100512	Bacteria;Proteobacteria;Gammaproteobacteria	SW9	TGGGGAATTTTCCGCAATGGGCGAAAGCCTGACGGAGCAATGCCGCGTGGAGGTAGAAGGCCTACGGGTCATGAACTTCTTTTCCCGGAGAAGCAGCAATGAAGGTATCGACGGAATAAGCACCGGCTAACTCTGTGCCAGCAGCCGCGGTAATACAGAGGGTGCAAGCGTTAATCGGAATTACTGGGCGTAAAGCGCNCGTAGGTGGTTTGTTAAGTTGGATGTNAAATCCCCGGGCNCCAACTGGGANATGCATTCAAAACTGACTGACTAGAGTATGGTAGAGGGTGTTGGAATTTCCTGTGTAGCGGTGAAATGCGTAGATATAGGAAGGAACACCAGTGGCGAAGGCGACCACCTGGACTAATACTGACACTGAGGTGCGAAAGCGTGGGGAGC…
denovo100513	Bacteria	FW16	TGGGGAATCTTGGACAATGGGCGAAAGCCCGATCCAGCAATATCGCGTGAGTGAAGAAGGGCAATGCCGCTTGTAAAGCTCTTTCGTCGAGTGCGCGATCATGACAGGACTCGAGGAAGAAGCCCCGGANCACTNCGTGCCAGCAGCCGCGGTAAGACGGGGGGGGCNAGTGTTCTTCGGAATGACTGGGCGTAAAGGGCACGNNGGCGGTNAANCGNGTTGAAAGTGANAGTNGCCAAAAAGTGGGGGAATGCGCTCGAAACCAATTCACTTGAGTGAGACAGAGGAGAGTGGAATTTCGGGTGTAGGGGTGAAATCCGTAGATCTACGAAGGAACGCCAAAAGCGAAGGCAGCTCTCTGGGTCCCTACCGACGCTGGGGTGCGAAAGCATGGGGAGC…
denovo100514	Bacteria	FW19	TGGGGAATCTTGGACAATGGGCGAAAGCCCGATCCAGCAATATCGCGTGAGTGAAGAAGGGCAATGCCGCTTGTAAAGCTCTTTCGTCGAGTGCGCGATCATGACAGGACTCGAGGAAGAAGCCCCGGCNANCTCCGTGCNAGCAGCCGCGGTAAGANGGGGGGGGNGAGTGTTCTTCGGAATGACTGGGCGTAAAGGGCACGTAGGCGGTGAAACGGGTNGNAAGNGAAAGTCGCCAAAAAGTGGCGGAATGCNCTCGAAACNAATTCACTTGAGTGCGANAGAGGAGAGTGGAATTTCGTGTGTAGGGGTGAAATGCGTAGATATACGAAGGAACGCCAAAAGCGAAGGCAGCTCTCTGGGTCCCTACCGACGCTGGGGTGCGAAAGCATGGGGAGC…
denovo100515	Bacteria	FW16	TGGGGAATCTTGGACAATGGGCGAAAGCCCGATCCAGCAATACCGCGTGGGGGAAGAAGGGCAATGCGGCTTGAAAAGCTCTTTCGGCGAAAGCACAATCGTGGCAGGACGGGGGAAAAGAGCCCCGGCTAACTCCGNGCCANCAGNCGCTNTAAGACNGGNGGNGCGAGTGTTCTGGGAATGNCGGGGCGGAAAGGGTANGGAGGGGTGTAANAGGNNTGNANGAGAANCNAGCNATNAAGNGGCGGAAGGCGNTNGAAACCAANTAGCTNGAGTGNGACAGAGGCGAGTGGAATTTCCTGTGTAGCGGTGAAATCCGTAGATCTCCGAAGGAACGCCAACAGCGAAGGCACCCCTCTGGGCCCCTACCGACGCTGGGGTGCGAAAGCATGGGGAGCG…
denovo100516	Bacteria;Cyanobacteria;Cyanobacteria;Chloroplast;Streptophyta	SW1	TGGGGAATTTTCCGCAATGGGCGAAAGCCTGACGGAGCAATGCCGCGTGAAGGTAGAAGGCCTACGGGTCATGAACTTCTTTTCCCGGAGAAGAAGCAATGACGGTATCCGGGGAATAAGCATCGGCTAACTCTGTGNCAGCAGCCGCGGTAAGACAGAGGATGCAAGCGTTATCCGGAATGATTGGGCGTAAAGCGNCTNGAGGTGGCTTTTTAAGTTCGCCGNCAAATCCCAGGGCTCAACCNTGGACAGGCGGTGGAAACTACCAAGCTGGAGNACGGTAGGGCAGAGAGAATTTCCGGTGGAGCAGGGAAATGCGTAGAGATCTGAAAGAACACCAACGGCGAAAGCACTCTGCTGTGCCGACACGGACACTGAGAGACGAAAGCTAGGTGAGCG…
denovo100517	Bacteria;Cyanobacteria;Cyanobacteria;Chloroplast;Streptophyta	SW1	TGGGGAATTTTCCGCAATGGGCGAAAGCCTGACGGAGCAATGCCGCGTGAAGGTAGAAGGCCTCCGGGTCATGAACTTCTTTTCCCGGAGAAGAAGCAATGACGGCATCCGGGGAATAAGCATCGGCTAACTCTGTGCCAGCAGCGNCGGTAAGACAGNGGANGANGCGNTATCCGGAATGATTGNGCGTAAAGCGTCTGTAGNTGGCTTTTTAAGTTCGCCGTNAAATCCCAGGGCTCAACCCTGGACAGGCGGTGGAAACTACCAAGCTGGAGTACNGTGGGGGTATAGGGATCTTCCGGTGTATCAGTGAAATGCGTGGAGATCGGGAAGAACAGCATCGGCGAAAGCATTCTGCTGGGCCGAGACTGACACTGGGAGCCGAAAGCTAGGGGAGCG…
denovo100518	Bacteria	FW18	TGGGGAATCTTCCGCAATGGACGAAAGCCTGACGCAGCCACGCCGCGTGGGTGAAGAAGGCCTTCGGGTTGTGAAGCTCTGTCGGAGGAGACAAAGAACATCCGGTTTAATAGGCTAAGTGCTTGGTGGTACCCGTGACAGAAGCACCGGCTAACTTCGNGNCAGCAGCCGNGGTAATACGNAGGGTGCNAGCGTTGNCCGGAATGATTGGGCGTAAAGGGTAGGTAGGTGGNTNCGTANGTCTGGGGTGAAATCCCNGAGCTCAACTCNGGANGNGCNGTGGAAACGACCAAGCTAGAGTGCGGTAGAGGTTGGGGGAATTCCCAGTGGAGCGGTGAAATGCGTAGAGATTGGGAGGAACACCAGAGGCGAAGGCGGCCAACTGGGTAGCCACTGACA…
denovo100519	Bacteria	SW5	TAGGGAATTTTCCACAATGGACGAAAGTCCGATGGAGCAATCTCGCGTGAATGATGAAGGTCCTACAAGATTGTAAAGTTCTTTTATTGGGGAAGAAATGTAAGAAAAGGAAATGTTTCTTATTTGACCGTACCCTTTGAATAAGTCTCGGNTAACNCTGNGNCAGCAGCCGCGNTAATACATAGGGGNGCAAGNTTNTCCGGATTTACNGGGGNTAAAGCGAGCGCAGGCGGATTTACAAGTCTGATGNTAAAGACAACGNCTTANCGGGTGNTTGCANTGGAAACTGTAAGTCTAGAGTATAGTAGAGAGTTTTGGAACTCCATGTGGAGCGGTGGAATGCGTAGATATATGAAAGAACACCAGAGGCGATGGCGAAAACTTAGGCTATAACTGACG…
denovo10052	Bacteria;Cyanobacteria;Cyanobacteria;Chloroplast;Streptophyta	SW1	TGGGGAATTTTCCGCAATGGGCGAAAGCCTGACGGAGCAATGCCGCGTGGAGGTAGAAGGCCCACGGGTCGTGAACTTCTTTTCCCGGAGAAGAAGCAATGACGGAAGCTGGGGAATAAGCATCGGCGAACTCTGTGCCAGCAGNCGCGGTAANACAGAGGANGCAAGCGTTATACGGNATGATNGGGCGTAAAGCGTNTGTAGGGGGCTTTTAAAGTCCGCCNTAAAANCCCAGGGCNCAACTANGGNCAGGCNGTGGAAACNACCAANCTGGAGTACGGTAGAGGCAGAGGGAATTTCCGGTGGAGCGGTGAAATGCGCAGAGATCGGAAAGAACGCCAAAGGCGAAGGCACTCTTCTGGGCCGCCACTGACACTGAGAGACGAAAGCTTGGGGAGC…
denovo100520	Bacteria	FW8	TGGGGAATCTTCGACAATGGGCGAAAGCCCGATTCGGCAATTTCGCATGAGTGAAGAAGGGCAATGCCGCTTGTAAAGCTCTTTCGTCGAGTGCACAATCATGACAGGACTCGAGGAAGAAGTCCCGGCTAACTCTNTGNCAGCANCCGCGGTAANAAACGGGGGGGGTGGCANGTGTTGTTTGGNATGNAAGGGNNTAAAGGGTGCANNGGNGGTGNACNGNGTTGAAAGNNAAAGTTGCCAAAAAGNGGNGAAATGATCTCGAAACTAATNCACTTGAGTGGGTAGAGGAGAGTGGAATTTCATGTGGAGGGGTGAAATGTGTAGATCTACGAAGGAACGCCAAGGGCGAAGGCAGCTCTCTGGGCCCCTACTGACACTGAGGTGCGAAAGCATGGG…
denovo100521	Bacteria;Cyanobacteria;Cyanobacteria;Chloroplast;Streptophyta	FW14	TGGGGAATTTTCCGCAATGGGCGAAAGCCTGACGGAGCAATGCCGCGTGGAGGTAGAAGGCCTACGGGTCGTGAACTTCTTTTCTCGGAGAAGAAGCAATGACGGTATCCGGGGAATAAGCATCGGCTAACTCTGTGCCAGCAGCCGCGGTAAGACAGAGGNTGCAAGCGTTATCCGGAATGATTGGGCGTAAAGCGTCTGTAGGTGGCTTTTTAAGTTCGCCGTCAAANCCCAGGGCTCAACCCTGGAAAGGCNGTGGAAACTACCAAGCTGGAGTACGGTAGAGGCAAAGGGAATTTCCGGTGGAGCGGTGAAATGCATAGAGATCGGAAGGAACACCAACGGCGAAGGCACTCTGCTGGGCCGACACTGACACTGAGAGACGAAAGCGAGGGGAGC…
denovo100522	Bacteria;Proteobacteria;Gammaproteobacteria	FW2	TGGGGAATATTGCACAATGGGCGAAAGCCTGATGCAGCAATGCCGCGTGAATGAAGAAGGCCTATGGGTTGTAAAGTACTCTTAGCTGGGATGCAGGATGTAGAGTTAACACGTTTACTCATTGCCGGCACACGCAGAACAAGCACCGGCTAACNCCGGGCCAGNAGCAGCGGTNATACGGAGGGNGCGNGNGTNATCNGNATTANTGGGCGTAAAGCGNACNCGGCGGGTTGTNAAGTNNNNTGTGAAANCCCCGGGAACAACNTGGGAACTGCTTCTGANACTGACTCGCTTGAGTGTGACAGAGGGGGGTAGAATTTCAGGTGTAGCGGTGAAATGCGTAGATATCTGAAGGAACACCGGTGGCGAAGGCGGCCCCCTGGGCGAAGACTGACGCTG…
denovo100523	Bacteria;Actinobacteria;Actinobacteria;Actinomycetales;Microbacteriaceae;Microbacterium	FW14	TGGGGAATATTGCACAATGGGCGCAAGCCTGATGCAGCAACGCCGCGTGAGGGACGACGGCCTTCGGGTTGTAAACCTCTTTTAGCAGGGAAGAAGCGAAAGTGACGGTACCTGCAGAAAAAGCACCGGCTAACTACGTGCCAGCAGCCGCGGTAATACGTAGGGTGCAAGCGTTATCCGGAATTATTGGGCGTAAAGAGCTCGTAGGCGGTTTGTCGCGTCTGCTGTGAAAACTGGGGGCTCAACCCCCAGCCTGCAGTGGGTACGGGCAGACTAGAGTGCGGTAGGGGAGATTGGAATTCCTGGTGTAGCGGTGGAATGCGCAGATATCAGGAGGAACACCGATGGCGAAGGCAGATCTCTGGGCCGTAACTGACGCTGAGGAGCGAAAGGGTGGGG…
denovo100524	Bacteria	SW16	CCAAGAATATTCCGCAATGGGGGAAACCCTGACGGAGCGACGCTGCGTGAATGATGAAGGCTTTCGAGTTGTAAAGTTCTTTTATAAAGGAAGAATAAGTCTGGTAGGCAATGATCAGATGATGACGGTACTTTATGAATAAGTCCCGGCTAATTACGTGCCAGCANCCNCGGGTNATACGTANNGGACGNNNGNTATTCGGANTTACTGGNCGTAAAGGGCGTGTAGNCNGTTGATTAGGCTGAGTGTTAAAGACTGGGGCTTAACTCCAGAAAAGCATTCAGAACCGGTCATCTAGAATCTAGTGGAAGGTAGCGGAATTTCCTGTGTAGCGGTGGAATGCATAGATATGGGAAGGAACACCAAAGGCGAAGGCAGCTATCTATGCTAAGATTGACG…
denovo100525	Bacteria	SW20	TGGGGAATCTTGGACAATGGGCGAAAGCCCGATCCAGCAATATCGCGTGAGTGAAGAAGGGCAATGCCGCTTGTAAAGCTCTTTCGTCGAGTGCGCGATCATGACAGGACTCGAGGAAGAAGCCCCGGCTAACTGCGTGNNAGCAGCCGCGGTAAGNCNGGGGGGGCANGTGTTCTTNGGAATGACTGGGCGNAAAGGGCNCGNAGGGGGTGGTNCGGGTTGAAAGTTAAACTCGCCAAAAACTGGTGNAANGCTCTCGAAACCNATTGACTTGAGTGAGGCAGAGGAGAGTGGAATTTCGTGTGTAGGGGTGAAATCCGTAGATATACGAAGGAACGCCAAAAGCGAAGGCAGCTCTCTGGGTCCCGACCGACGCTGGGGTGCGAAAGCATGGGGAGC…
denovo100526	Bacteria	SW5	TAGGGAATTTTCCACAATGGACGAAAGTCTGATGGAGCAATCCCGCGTGAATGATGAAGGTCCTACAAGATTGTAAAGTTCTTTTATTGGGGAAGATATGTAAGAAAAGGAAATGTTTCTTATTTGACGGTACCCTTTGACTAAGTATCGTCTAACTATGTGCCNGCAGCCGCGGTATACATAGGATGCAAGCGTTATCCGGATTTACTGGGNGTAAAGCGAGCGCAGGCGGTNTNACAAGTCTGNTGNTAAGACAACTGCTTAACGGTTGTTTGCATTGGAAACTGTAAGTCTAGAGTATAGTAGGGAGTGTTGGAACTCCATGTGGAGCGGTGGAATGCGTAGATATAGGGAAGAACACCAGAGGCGAAGGCGAAAACTTAGGCTATAACTGACGCT…
denovo100527	Bacteria;Cyanobacteria;Cyanobacteria;Chloroplast;Streptophyta	FW3	TGGGGAATTTTCCGCAATGGGCGAAAGCCTGACGGAGCAATGCCGCGTGGAGGTGGAAGGCCTACGGGTCGTCAACTTCTTTTCCCGGAGAAGAAACAATGACGGTATCTGCGGAATAAGCATCGGCTAACNCTGTGCCNGCAGNCGCGGTAAGACAGAGGNTGCAAGCGTTATCCGGAGNGNGTGGGNGTAAANCGTCTGNAGGTGGCTTTNCAAGGCCNNNGTNAAANACCAGGGCTCAAGCCTGGACAGGCGGTGGAAACTACCNAGCTGGAGTACGGTAGGGGCAGAGGGAATTTCGGGTGGAGCGGTGAAATGCATAGAGATCGGAAAGAACACCAACGGCGAAAGCAGTCTGCTGGGCCGACACTGACACTGAGAGACGAAAGCTAGGGGAGC…
denovo100528	Bacteria;Firmicutes;Bacilli;Lactobacillales;Lactobacillaceae;Lactobacillus	FW19	TAGGGAATCTTCCACAATGGGCGCAAGCCTGATGGAGCAACACCGCGTGAGTGAAGAAGGGTTTCGGCTCGTAAAGCTCTGTTGTTGAAGAAGAATGTGCAAGACAGTAACTGTTCTTGTATTGACGGTATTCAACAAGACAGTCACGGCNAACTACGTGCCAGCANCCGCGGTAATACNTAGGTGGCAAGCGTTANCCGNATTTATTGTGCGTAAAGCGNGCGCAGGCGGTTTTCTAAGTGCGTTGTGAAAGCCTTCGGCTTAACCGAAGAAGTGCATCGGAAACTGGATGACTTGAGTGCAGAAGAGGGGAGTGGAACTCCATGTGTAGCGGTGGAATGCGTAGATATATGGAAGAACACCAGTGGCGAAGGCGGCTGCCTGGTCTGTAACTGACGC…
denovo100529	Bacteria	FW19	TGGGGAATCTTGGACAATGGGCGAAAGCCCGATCCAGCAATATCGCGTGAGTGAAGAAGGGCAATGCCGCTTGTAAAGCTCTTTCGTCGAGTGCGCGATCATGACAGGACTCGAGGAAGAAGCCCCGGCTAACTCCGTGCCAGCAGCGCGGTAAGACGGGGGGGGNAAGTGTTCTTCGGAATGNNTGNGCGNAAAGGGCACGNAGGCGGTGNATCGGGTGGAAAGAGANGTCACCAANAAGTGGCGGAATGCTCTCGAAACCAATTCACTTGAGTGAGACAGAGGAGAGTGGAATTTCGGGTGTAGGGGTGAAATCCGTAGATCTACGAAGGAACGCCAAAAGCGAAGGCAGCTCGCTGGGTCCCTACCGACGCTGGGGTGCGAAAGCATGGGGAGCGA…
denovo10053	Bacteria;Proteobacteria;Alphaproteobacteria;Rhodobacterales;Rhodobacteraceae	SW1	TGGGGAATCTTAGACAATGGGGGCAACCCTGATCTAGCAATGCCGCGTGAGTGATGAAGGCCTTAGGGTTGTAAAGAGCTTTCAGCTGGGAAGATAATGACGGAACCAGCAGAAGAAACCCCGGCTNACTCNGTGCCAGCNGCCGCGGTANNACGGAGGGGGNNAGCGTGNTNGGAAGTANTGGGCGTGAAGAGNNCGTAGGCGGNCTGGAAAGNNNGAGGTGAAATACAGGGCTCAAACCTGTGNANTGCCTTTGAAACTAANAGTCTGGAGTGCGAGAGAGGGGAGTGGAATTCCGAGTGTAGAGGTGAAATTCGTAGATATACGAAGGAACACCAGAGGCGAAGGCGGCTCACTGGCTCGATACTGACGCTGAGGTGCGAAAGCGTGGGGAGCAAA…
denovo100530	Bacteria	FW4	TGGGGAATCTTGGACAATGGGCGAAAGCCCGATCGAGCAATATCGCGTGAGTGAAGAAGGGCAATGCGTCTTGAAAAGCTCTTTCGTCGAGAGCGCGATCACGACAGGACCCGAGGAAGAAGCCCCGGCAATNCCGNGCCAGCAGCNGCGGTAAGACGGGGNGGGCAAGTGTTCNTCGGAATGGCNGGGCGTAAAGGGNACGTATGCGGTGAATCGGGTTGNATGNGAAAGTCGCGAANAACNGCGAAATGATCTCGAAACCAATNNACTTGAGTGAGACAGAGGAGAGTGGAATTTCGTGTGTAGAGGTGAAATCCGTAGATCTACGAAGGAACGCCAAAAGCGAAGGCAGCTCTCTGGGTCCATACCGACGCTGAGGTGCGAAAGCATGGGGAGCAA…
denovo100531	Bacteria	FW19	TGGGGAATCTTGGACAATGGGCGAAAGCCCGATCCAGCAATATCGCGTGAGTGAAGAAGGGCAATGCCGCTTGTAAAGCTCTTTCGTCGGATGCGCGATCATGACTGGCCTCGAGGTAGGCACCCCGGNTNACTCNGTGNCAGCAGCCGNGGTAAGACGGGGGGGNCANGTGNTCNTCGNTATGACGGGGCGTAAAGGGCACGGAGGGGGTGAATNGGNTTGANAGAGAAAGTCGCCAACAAGTGGNGGAATGCGCTGGAAACCAANTNACTTGAGTGAGACAGAGGAGAGTGGAATTTCGTGTGTAGGGGTGAAATCCGTAGATCTACGAAGGAACGCCAAAAGCGAAGGCAGCTCTCTGGGTCCCTACTGACGCTGGGGTGCGAAAGCATGGGGAGC…
denovo100532	Bacteria;Firmicutes;Bacilli;Lactobacillales;Lactobacillaceae;Lactobacillus	SW2	TAGGGAATCTTCCACAATGGACGAAAGTCTGATGGAGCAACGCCGCGTGAGTGAAGAAGGTTTTCGGATCGTAAAACTCTGTTGTTGGAGAAGAATGTATATGATAGTAACTGATCAGGTAGTGACGGTATACAACCAGAAAGCCACGGCTAACTCAGTGCCAGCAGCCGNGGTNATACGTAGGTGGCANGCGTNNGCCGGNNTTNTGGGNGTAAAGCGAGCGCAGGCGGNTTCNTNAGTCTGANGGGNAAGCCTTCGGNTCAANCGAAGANGTGCATCNGAAACTGGGAAACTTGAGTGCAGAAGAGGACAGTGGAACTCCATGTGTAGCGGTGAAATGCGTAGATATATGGAAGAACACCAGTGGCGAAGGCGGCTGTCTGGTCTGTAACTGACGCT…
denovo100533	Bacteria;Cyanobacteria;Cyanobacteria;Chloroplast;Streptophyta	FW6	TGGGGAATTTTCCGCAATGGGCGAAAGCCTGACGGAGCAATGCCGCGTGGGGGTGGAAGGCCTACGGGTCGTCAACTTCTTTTCTCGGAGAAGAAACAATGACGGTATCTGAGGAATAAGCATCGGCTAACTCTGNGCCAGCAGCNGCGGTAAGANAGAGGGNGCAAGCGTTATCCGGAATGATTGGGCGTAAAGAGTNTGTAGGTGGCTTTTCAAGNCCGCCGTCAAATCCCAGGGCNCAACNCTGGACAGGCGGTGGAAACTACCCANCTGGAGTACGGTAGGGGCAGAGGGAATTTCCGGTGGAGCGGTGAAATGCATTGAGATCGGAAAGAACACCAACGGCGAAAGCACTCTGCTGGGCCGACACTGACGCTGAGAGACGAAAGCTAGGGGAGC…
denovo100534	Bacteria;Cyanobacteria;Cyanobacteria;Chloroplast;Streptophyta	FW6	TGGGGAATTTTCCGCAATGGGCGAAAGCCTGACGGAGCAATGCCGCGTGGAGGAGGAAGGCCTACGGGTCGTCAACTTCTTTCCGCGGGGAAGAAACAATGAAGGTAACTGAGGTATCAGCATCGGCTNACTCTGTGCCAGCAGACGCGGTAAGACAGAGGATGCAAGCGTNATCCGGAATNNTTGGGCGTAANGCGTCTGAGGTGGNTTNTTAAGTCNGCNGTCAAATCCCAGGGNTCAANCCTGGANAGGCGNNGGAAACTACCAAGCTNGAGTNNGGNAGGGGGAGAGGGAATTTCCGGTGGAGCGGTGAAATGCATTGAGATCGGAAGGAACACCAACGGCGAAAGCACTCTGCTGGGCCGACACTGACACTGAGAGGCGAAAGCTAGGGGAGCA…
denovo100535	Bacteria;Cyanobacteria;Cyanobacteria;Chloroplast;Streptophyta	SW6	TGGGGAATTTTCAGCAATGGGCGAAAGCCTGACGGAGCAATGCCGCGTGAAGGTAGAAGGCCTACGGGTAATGAACTTCTTTTCCCGGAGAAGAAGCAATGACTGTATCCGGGGAATAAGCATCGGCTAACTCTGTTCCAGCNGCNGCGGTAAGACAGAGNATGCAAGCGTTNTCCNNAATGATTGGGCGTACAGCGTCTGTAGGTGGCTNTTTAAGTTCGCCGTCAAANCCCAGGGCTCAACCCTGGACAGGCGGTGGAAACTANCAAGNTGGAGTACGGTAGGGGCAGAGGGAATTACCGGTGGAGCGGGGAAATGCGTAGAGATCGGAAAGAACACAAACGGCGAAAGCACTCTGCTGGGACGACACTGACACTGAGAGACGAAAGCTAGGGGAGC…
denovo100536	Bacteria;Firmicutes;Bacilli;Lactobacillales;Lactobacillaceae	SW15	TAGGGAATCTTCCACAATGGACGAAAGTCTGATGGAGCAACGCCGCGTGAGTGAAGAAGGTTTTCGGATCGTAAAACTCTGTTGTTGGAGAAGAACGTATTTGATAGTAACTGAAAAGGTAGTGACGGTATCCAACCAGAAAGCCACGGCTAACNACGTGCCAGCAGCCGCGGTANTACGTAGGTGGCAAGCGTTGTCCGGATTTATTGGGCGTAAAGCGAGCGCAGGCAGTTNCTTAAGTCTGATGTGAAAGCCTTGGGCTCAACCGAAGAAGTGCATNGGAAACTGGGAAACTTGAGTGCAGAAGAGGACAGTGGAACTCCATGTGTAGCGGTGAAATGCGTAGATATATGGAAGAACACCAGTGGCGAAGGCGGCTTGCTGGTCCGTAACTGACGC…
denovo100537	Bacteria	SW9	TGGGGAATCTTCCGCAATGGGCGAAAGCCTGATGGAGCAACGCCGCGTGAAGGTAGAAGGCCTACGGATCGTAAACTTCTTTTGTTGGAGAAGAAGCAATGAGGGAATACGGGGAATAAGAGTCGGCTAACNCNGTGANAGAAGCCGCGGTAAGACGAGGNTGCAAGCGTTGTCCGGAATGATTGGGCGTAAANGGNCGGAGGTGGNTTTTTAAGTTGGNCGTNAAAGCCCAGGGCTCAACCCTNGACAGGCATCGGAAACTACNAANCTTGAGTACGGTAGAGGCAAGGGGAATTTCCGGTGTAGCGGTGAAATGCGTAGAGATCTGAAAGAACACCAACGGCGAAGGCGCTCTTCTGGGCTGTCACTGACGCTGAGGGACGAAAGCTAGGGGAGCAA…
denovo100538	Bacteria;Cyanobacteria;Cyanobacteria;Chloroplast;Streptophyta	FW10	TGGGGAATTTTCCGCAATGGGCGAAAGCCTGACGGAGCAATGCCGCGTGAAGGTAGAAGGCCTACGGGTCATGAACTTCTTTTCCCGGAGAAGAACGAATGACGGTGTCCGGGGAATAAGCATCGGCTAACNCTGTGCCNGCAGCCGCGGTAANACAGAGGNTGCAAGCGTTATCCGGANTGATTGGGCGTAAAGCGTCNGGAGGTGGCTNTTTAAGNTCGCCGTCAAATCCCAGGGCTCAACCCTGGACAGGCGGTGGAAACTACCAAGCTGGAGTACGGTAGGGGAAGGTGGAATTTCCTGTGGAGCGGTGAAATGCGTAGAGATCGGAAGGAACACCAACGGCGAAAGCACTCTGCTGGGCCGACACTGACACTGAGAGACGAAAGCTTGGGGAGC…
denovo100539	Bacteria;Proteobacteria;Gammaproteobacteria;Enterobacteriales;Enterobacteriaceae	SW6	TGGGGAATATTGCACAATGGGCGCAAGCCTGATGCAGCCATGCCGCGTGTATGAAGAAGGCCTTCGGGTTGTAAAGTACTTTCAGCGGGGAGGAAGGCGATAAGGTTAATAACCTTGTCGATTGACGTTACCCGCAGAAGAAGCACCGGCTAACTCCGTGCCNGCAGCCGCGGTAATACGGAGGGTGCAAGCGTTANTCGGAATTACTGGGCGTAAAGCGCACGNAGGCGGTCTGTCAAGTCAGNTGTGAAATCCCCGGGCTTAACCTGGGAACTGCATTNGAAACTGGCAGGCTAGAGTATGGTAGAGGAGGGTAGAATTCCAGGTGTAGCGGTGAAATGCGTAGAGATCGGAAGGAACACCGATGGCGAAGGCGGCCCGCTGGACAAAGACTGACGC…
denovo10054	Bacteria;Proteobacteria;Betaproteobacteria;Burkholderiales;Oxalobacteraceae;Naxibacter	SW2	TGGGGAATTTTGGACAATGGGCGCAAGCCTGACCCAGCAATGCCGCGTGAGTGAAGAAGGCCTTCGGGTGGTAAAGCTCTTTTGTCAGGGAAGAAACGGCGAGGGCTAATATCCCTTGCTAATGACGGTACTTGAAGAATAAGCACCGGCTAACTACGTGCCAGCAGCCGCGGTAATACGTNNGGTGCAAGCGTTNNTCGGAATTANTGGGCGTAAAGNGNGNGCAGGCGGTTTTGTAAGTTTGTNGTGAAAGCCCCGGGCTCAANCNGGGAATTGCGATGAAGACCGCGAGGCTTGAATCTGGCAGAGGAGGGTAGAATTCCCCGTGTAGCAGTGAAATGCGTAGAGATGTGAAGGAACACCGATGGCGAAGGCAGCCCCCTGGGTCAAGATTGACGC…
denovo100540	Bacteria;Proteobacteria;Betaproteobacteria;Burkholderiales;Comamonadaceae;Polaromonas	FW17	GGGGGAAGGGGGGACAAGGGGCGAAAGCCTGAGCAAGCAATGCCGCGGGGAGGAAGAAGGCCTTCGGGTTGTAAACTGCTTTGGGACGGAACGAAAAGGTCTGCTTTAAGAAAGGGGGCTCAGGACGGTACCGTAAGAATAAGCACCGGCTAACTACGNGCCAGCAGCNGGGNGAATACGTAGGGNGCGAGCGTTAATCGGAATTACTGGGCGTAAAGCGTGCGCAGGCGGTGATGTAAGACAGTTGTGAAATCCCCGGGCTCAACCTGGGAATTGCATCTGTGACTGCATCGCTAGAGTACGGTAGAGGGGGATGGAATTCCGCGTGTAGCAGTGAAATGCGTAGATATGCGGAGGAACACCGATGGCGAAGGCAATCCCCTGGACCTGTACTGACGC…
denovo100541	Bacteria	FW3	CCAAGAATATTCCGCAATGGGGGAAACCCTGACGGAGCGACACTGCGTGAATGATGAAGGCCTACGGGTTGTAAAGTTCTTTTATAAAGGAAGAATAAGTGGGGTAGGAAATGGTTCAATGATGACGGTACTTTATGAATAAGTCCCGGCTAATTACGTGCCAGCAGCCGCGGTAATACGTAAGGGACNNGCGTTATTCGGAATTACTGGGCNTAAAGGGCGTGTAGGCGNCCGATTAGGCTGNGTGTTAAAGACNGGGGCTCAACTCANGAAAGGCATTCAGAACCGGTTGGCTAGAGTATGGTGGAAGAAAGCGGAATTTCCTGTGTAGCGGTGAAATGCATAGATATCGGAAGGAACACCAAAGGCGAAGGCAGCTGTCTAGGCCGAGACTGACGC…
denovo100542	Bacteria	FW16	TGGGGAATCTTGGACAATGGGCGAAAGCCCGATCCAGCAATATCGCGTGAGTGAAGAAGGGCAATGCCGCTTGTAAAGCTCTTTCGTCGAGTGCGCGATCATGACAGGACTCGAGGAAGAAGCCCCGGCTAACTCCGTGCNGCNCCCGCGGGAAGACGGGGGGGGAAAGTGTTCCCGGAANGTCGGGGCGAAAAGGNCACGTGNGCGGTGAATCGGGTTGAANGTGAAAGNNGCCAAAAAGTGGCGGAATGCTCTCGAAACCAATTCACTTGAGTNAGACAGGGGAGGATGGAATTTCGGGTGTAGGGGTGAAATCCGTAGATCTACGAAGGAACGCCAAAGGCGAAGGCACCTCTCTGGGTCCCTACCGACGCTGGGGTGCGAAAGCATGGGGAGCGA…
denovo100543	Bacteria;Cyanobacteria;Cyanobacteria;Chloroplast;Streptophyta	FW16	TGGGGAATTTTCCGCAATGGGCGAAAGCCTGACGGAGCAATGCCGCGTGGAGGTGGAAGGCCTACGGGTCGTCAACTTCTTTTCTCGGAGAAGAAACAATGACGGTATCTGAGGAATAAGCATCGGCTAACTCTGTGCCAGAGCCGCGGTAAGACNGAGGATGCAAGCGTTATCCGGAATNAATGGGCGTAAAGCGTCTGNAGGNGGCTGTTTCAAGNNCGCCGTNAAANCCTAGGGCTCAACTCNGGAAAGGCGGTGGAAACTACCAAGCTGGAGTACGGTAGTGGCTGAGGGAATTTCCTGTGGAGCGGTGAAATGCATAGAGATCGGAAAGAACACCAACGGCGAAAGCACTCTTCTGGGCCGACACTGACACTGAGAGACGAAAGCTAGGGGAGC…
denovo100544	Bacteria;Bacteroidetes;Sphingobacteria;Sphingobacteriales;Cytophagaceae;Hymenobacter	FW20	TAGTGAATCTTGGGCAATGGACGAGAGTCTGACCCAGCCATGCCGCGTGCAGGTTTCCTGCTTTCTGAGTCGTAAACTGCTTTTGCCAGGGAAGAAAAACAGGGGTGCTCCTGTGACTGACGGTGTCTGGTGAATAAGCACCGGCTATCNCCGTACCAGCAGCCGNTTTCTNACGGAGGGTGCAAGTGTTNTCCNTNTTNATTGGGTTTAAAGGGTGCGTAGGNGGTTCNGTCAGTCCGGGGTGAAAGCCCACTGCTCAACAGTGGAACTGCNCTGGAAACTGGACAACTTGAGTACAGACGAGGGTGGCGGAATGGATACAGTAGCGGTGAAATGCATAGATAGTATCCAGAACCCCGATTACGAAGGCAGCTGCCTAGACTGTAACTGACGCTGAGG…
denovo100545	Bacteria;Cyanobacteria;Cyanobacteria;Chloroplast;Streptophyta	SW1	TGGGGAATTTTCCGCAATGGGCGAAAGCCTGACGGAGCAATGCCGCGTGAAGGTAGAAGGCCTACGGGTCATGAACTTCTTTTCCCGGAGAAGAAGCAATGACGGTATCCGGGGAATAAGCATCGGNTAACTCTGTGCCAGCAGCCGCGGTAAGACAGAGGATGCAAGCGTTATCCGGNATGATTGGGCGTAAAGCGTCTGTAGGTGGCTTTTTAAGTNCGCCGTCANAACCCAGGGCTCAACCNTGGACAGGCGGTGGAAACTNCCANGCTNGAGTACGGTAGGGGCAGAGGGAAGTAGCGGTGGAGCGGTGAAAGGCGTAGAGATCGGAAGGAACACCAACGGCGAGAGCACTCTGCTGGGCCGACACTGACGCTGAGAGACGAAAGCTAGGGGAGC…
denovo100546	Bacteria	FW16	TGGGGAATCTTGGACAATGGGCGAAAGCCCGATCCAGCAATATCGCGTGAGTGAAGAAGGGCAATGCCGCTTGTAAAGCTCTTTCGTCAAGTGCGCGATCATGAGAGGAATCGAGGAAGAAGCCCCGGCTAACTCCGNGCCAGCAGCCGCGNTAAGACGGGGGGGGNAAGTGTTCNTNGGAATGACTGNGCNNANAGGGCACGTAGGCGGGTTATNGGGTTGAAAGTGNAANTCGCNAANAAGTGGNGGAATGCNCTCGAAACCAATTCACTTGAGTGNGACAGAGGAGAGTGGAATTTCGTGTGTAGGGGTGAAATCCGTAGATATACGAAGGAACGCCAAAAGCGAAGGCAGCTCTCTGGGCCCCTACCGACGCTGGGGTGCGAAAGCATGGGGAGC…
denovo100547	Bacteria;Cyanobacteria;Cyanobacteria;Chloroplast;Streptophyta	SW4	TGGGGAATATTCCGCAATGGGCGAAAGCCTGACGGAGCAATGCCGCGTGGAGGTAGAAGGCCTACGGGTCATGAACTTTTTTTCCCGGAGAAGAAAAAATGAGGGTATCCGGGGAATAAGAACGGGCTAACNTNGTGCNAGNAGCCGNGGTAAGANAGNGGATGCAAGNGTTATCCGGAATGATTGGGCGTAAAGCGTCTGTAGGTGGCTTTTTAAGTTCTCCGGCAAATCCCAGGGCTCAACCCTGGACAGGCGGTGAAAACTACCAAGCTAGAGTACGGTAGGGGCAGAGGGAATTTCCGGTGGAGCGATGAAATGCGTAGAGATCGGAAGGAACACCAACGGCGAAAGCACTCTGCTGGGCCGACACTGACACTGAGAGACGAAAGCTAGGGGAGC…
denovo100548	Bacteria;Firmicutes;Bacilli;Lactobacillales;Lactobacillaceae;Lactobacillus	SW2	TAGGGAATCTTCCACAATGGACGAAAGTCTGATGGAGCAACGCCGCGTGAGTGAAGAAGGGTTTCGGATCGTAAAACTCTGTTGTGGGAGAAGAATGTATCTGATAGTAACTGATCAGGTAGTGACGGTATACAACCAGAAAGCCACGGCTAACNNCGGNCCAGCAGCCGCGGTAATACGTAGGTGGCAAGCGNTGTCCGGATTTATTGGGCGTAAAGCGAGCGCAGGNGGTTTNTNAAGTNTGATGTGAAAGCCTTCGGCTCAACCGGAGAAGTGCATCCGAAACTGGGAAACTTGAGTGCAGAAGAGGACAGTGGAACTCCATGTGTAGCGGTGAAATGCGTAGATATATGGAAGAACACCAGTGGCGAAGGCGGCTGTCTGGTCTGTAACTGACGC…
denovo100549	Bacteria	FW19	CCAAGAATATTCCGCAATGGGGGAAACCCTGACGGAGCGACACTGCGTGAATGATGAAGGCCTTCGGGTTGTAAAGTTCTTTTATAAAGGAAGAATAAGTTGGGTAGGAAATGATTCAATGATGACGGTACTTTATGAATAAGTCCCGGCTAANTACGTGCCAGCAGCCGCGGTAANACGTAANGGAGGAGNGTTATTCGGAATTACTGGGTGTAAAGGGCGTGTAGGGGGCCNNTTAGGCTGAGTGTTAAAGATNGGGGCNCAACNCCAGAAAGGCATTCANAACTGTTTGGCTAGAATCTGGTGGAAGACAGCGGAATTTCCTGTGTAGCGGTGGAATGCATAGATATGGGAAGGAACACCAAAGGCGAAGGCAGCTGTCTATGCCGAGATTGACGC…
denovo10055	Bacteria	FW2	AAGGAAAAGAGGCTCTTAGCTAAAGTCGGCTCGCCCTGCTCCACAAGTACAGGGAGCGCGCTACGGTTTTGACCTAATGGTCTCGGTGTGCTGGAATCGGAATAGTAAAGAACAAAGTAGTGACCGGATGCGTAAAGAGAGGGAAGCTGACCAACATGCCGGGACACATCGTAATGAAAGGTCAGAAGCGCTGGTTCAGGAGCCTGCGTCGTATTACGAAGTCGGGCAGGTAATTACTTACAAAGCGAAATGCTGNCTAGCAGTCNCGGTAAGACGTCGGGGGGAAGAGTTTGCCGTATATATTGGGCGTGAAACGGGCGGAGGGGGGGTGTTAAGGCGGATGTGGAAAGCTGCGGCTCAAGCGAGGAAGTGCATCGGAAACTAGGAAACTTGAGTGCG…
denovo100550	Bacteria	FW17	TGGGGAATCTTGGACAATGGGCGAAAGCCCGATCCAGCAATATCGCGTGAGTGAAGAAGGGCTATGCCGCTTGTAAAGCTCTTCCGTCGAGTGCGCGATCATGACAGGACTCGAGGAAGAAGCCCGCGCTAACTCNGTGCCAGCNGCCGCGGTAAGACGGGGGGGGGCAAGTNTTCTTCGGANTGNNNGGGCGTANAGNGCACGTNGGCNGTGAAACGGGTNGANAGTGAAAGTCGCCAAAAAGTGGCGGAATGCGCTCGAAACCAATNCACTTGAGTNAGACAGAGGAGGGTGGAATTTCGTGTGGAGGGGTGAAATCCGTAGAGCTACGAAGGAACGCCAAAAGCGAAGGCAGCTCTCTGGGTCCCTACCGACGCTGAGGTGCGAAAGCATGGGGAG…
denovo100551	Bacteria	FW6	TGGGGAATCTTGGACAATGGGCGAAAGCCCGATCCAGCAATATCGCGTGAGTGAAGAAGGGCAATGCCGCTTGTAAAGCTCTTTCGTCGAGTGCGCGATCATGACAGGACTCGAGGAAGAAGCCCCGGCTAACTCCGTGCCAGCAGCCGCGGTAAGACGGGGGGGNCAAGTGTTCTTCGGNATGACNGGGCGNAAAGGGCACGTAGGCGGTNANTCGGGTTGAANGTGAAAGTCGCCAAAAAGTGGNGGAATGCTCTCGAAACCAATTCACTTGAGTGAGACAGAGGCAGGGGGAATTTCGGGTGTAGGGGTGAAATCCGTAGAGCTACGAAGGAACGCCAAAAGCGAAGGCAGCTCTCTGGGTCCCTACCGACGCTGGGGTGCGAAAGCATGGGGAGC…
denovo100552	Bacteria;Cyanobacteria;Cyanobacteria;Chloroplast;Streptophyta	SW2	TGGGTAATTTTCCGCAATGGGCGAAAGCCTGACGGAGCAATGCCGCGTGGAGGTAGAAGGCCCACGGGTCGTGAACTTCTTTTCCCGGCGAAGAAGCAATGACGGTATCTGGGGAATAAGCATCGTCTAACTCTGTGCCNGCCGCCNCGGTAATACAGAGGATGCAAGCGTTATCCGGAATGATTGGGCGTAAAGCGTCTGTAGGTGGCTTTTTAAGTCNGCCGTCAAATCCCAGGGCTCAACNCNGGACAGGCGGTGGAAACTACCAAGCTGGAGTACGGTAGGGGCAGAGGGAATTTCCGGTGGCGCGGTGAAATGCGCAGAGATCGGAAAGAACACCAACGGCGAAAGCACTCTGCTGGGCCGACACTGACACTGAGAGACGAAAGCTAGGGGAGC…
denovo100553	Bacteria;Cyanobacteria;Cyanobacteria;Chloroplast;Streptophyta	SW16	TGGGGAATATTCCGCAATGGGCGAAAGCCTGATGGAGCAATGCCGCGTGGAGGTAGAAGGCCTACGGGTCATGAACTTTTTTTCCCGGAGAAGAAAAAATGACGGTATCCGGGGAATAAGCATCGGCTAACTCTGTGCCAGCAGCCGCGGTAAGACAGAGGATGCAAGCGTTATCCGGAATGATTGGGCGTAAAGCGTCTGTAGGTGGCTTTTTAAGTTCTNCGTCAAAGCCCAGGGCTCAACCCTGGACAGGCGGTGAAAACTACCAAGCTAGAGTACGGTAGGGGCAGAGGGAATTTCCGGTGGAGCGGTGAAAGTCGAAGATATCGGAAAGAACACCAACGGCGAAAGCACTCTGCTGGGCCGACACTGACACTGAGAGACGAAAGCTAGGGGAGC…
denovo100554	Bacteria;Fusobacteria;Fusobacteria;Fusobacteriales;Fusobacteriaceae	FW6	TGGGGAATATTGGACAATGGACCAAAAGTCTGATCCAGCAATTCTGTGTGCACGATGAAGTTTTTCGGAATGTAAAGTGCTTTCAGTTGGGACGAAGAATGAGACGGTACCAACAGAAGAAGCGACGGCTAAATACGTGNCANNAGCCGCGGTAATACGNATGTCNCAAGCGTTATCCGGATTTATNGGGCGTAAAGCGCGTCNAGGTGGTTTGAAAAGTCTGATGTGAAAATGCGGGGCNCAACCCCGTANTGCGTTGGAAACTATCAAACTAGAGTACTGGAGAGGTGGGCGGAATTACCAGTGTAGAGGTGAAATTCGTAGATATTTGTAGGAATGCCGATGGAGAAGTCAGCCCACTGGACAGATACTGACGCTGAAGCGCGAAAGCGTGGGGAG…
denovo100555	Bacteria;Cyanobacteria;Cyanobacteria;Chloroplast;Streptophyta	SW12	TGGGGAATTTTCCGCAATGGGCGAAAGCCTGACGGAGCAATGCCGCGGGAAGGTAGAAGGCCTACGGGTCATGAACTTCTTTTCCCGGAGAAGAAGCAATGACGGTATCAGGGGAATAAGAATCGGCTAACNCTGNGCCAGCANCCGCGGTAAGACAGAGGATGCAAGCGTTATCCGGAATGATTGGGCGTAAAGCGTCTGTAGGTGGCTTTTTAAGTTCGNCGTCAAATCCCCGGGCTCAACCCNGGACAGGCGGTGGAAACTACCAAGCTGGAGTACGGTAGGGGCAGGGGGAATTTCCGGTGGAGCGGTGAAATGCGTAGAGATCGGAAAGAACACCAGCGGCGAAGGCACTCTGCTGGGCCAACACTGACACTGAGAGACGAAAGCTAGGGGAGC…
denovo100556	Bacteria;Firmicutes;Clostridia;Clostridiales;Ruminococcaceae	FW19	TAGGGAATATTGCACAATGGAGGAAACTCTGATGCAGCGACGTCGCGTGAGGGAAGAAGGTTTTCGGATTGTAAACCTCTGTCTTTGGTGAAGAAAATGACGGTAACCAAAGAGGAAGCCACGGCTANCTACGTGCCAGCAGCCGCGGNNTTACGAAGGTGGNANGCGTNGTCCGGAATTANTGGGTGTAAAGGGAGCGTAGGGGGGNGTATAAGTTGAATGTTAAAACTATCGGCTCAACCGNNAGCAGCGTTCGAAACTATTTCTCTTGAGTGGAGTAGAGGTAAGTGGAATTCCTAGTGTAGCGGTGAAATGCGTAGATATTAGGAGGAACACCAGTGGCGAAGGCGGTTTACTGGGCTCTAACTGACGCTGAGGCTCGAAAGCGTGGGTAGCAAA…
denovo100557	Bacteria;Cyanobacteria;Cyanobacteria;Chloroplast;Streptophyta	FW9	TGGGGAATTTTCCGCAATGGGCGAAAGCCTGATGGAGCAATGCCGCGTGGGGGTGGAAGGCCTACGGGTCGTCAACTTCTTTTCTCGGAGAAGAAACAATGACGGTATCTGCGGAATAAGCATCGGNTAACTCTGTGCCAGCAGCCGCGGTAAGACAGNGGANGCAAGCGTTATCCGNAATGATGNGGAGTAAAGCGTCGGCAGGTGGCGTTTCAAGTCCNCCGTCAAANCCCAGGGCTCAANNCTGGAAAGGCGNTGGAAACTACCAAGCTGGAGTACGGTAGAGGAAGAGGGAATTTCCGGTGTAGCGGTGAAATGCGTTGAGATCGGAAAGAACACCAACGGCGAAGGCAGTCTGCTGGGCCGACACTGACACTGAGAGACGAAAGCTAGGGGAGC…
denovo100558	Bacteria	FW17	TGGGGAATCTTGGACAATGGGCGAAAGCCTGATCCAGCAATATCGCGTGAGTGAAGAAGGGCAATGGCGCTTGTAAAGCTCTTTCGTCGAGTGCGCGATTATGACAGGACTCGAGGAAGACGCCCCGGCTAACTCCGTGCCAGCAGCCGCGGTAAGANGGGGGGGGCANGTGTTCTGCGGNATGNCGGGGNGNAAAGGGCACGTAGGNGGTGNAACGGGTTGANAGTGAAAGTCGCNAAAAAGTGGNGGAAGGCTNTNGAAACCANTNANCTTGAGTGAGGNAGAGGAGAGTGGAATTTCGTGTGGAGGGGTGAAATCCGTAGATCTACGAAGGAACGCCAAAAGCGAAGGCAGCTCTCTGGGTCCCTACCGACGCTGGGGTGCGAAAGCATGGGGAGC…
denovo100559	Bacteria;Actinobacteria;Actinobacteria;Actinomycetales	FW9	TGGGGAATATTGGGCAATGGAGGAAACTCTGACCCAGCGACGCCGCGTGAGGGATGAAGGCCTTCGGGTTGTAAACCTCTTTCAGTAGGGAAGAAGCGAAAGTGACGGTACCTACAGAAGAAGCACCGGCTAACTATGTGCCAGCAGCCGCGGTAATACATAGGGTGCAAGCGTTGTCCGGAATTATTGGGCGTAAAGAGCTCGTAGGTGGTTCGATACGTCGGATGTGAAAATCAGGGGCTCAACCCCTGACCTGCATCCGATACGGTCGAGCTAGAGTTTGGTAGGGGAGACTGGAATTCCTGGTGTAGCGGTGGAATGCGCAGATATCAGGAGGAACACCGATGGCGAAGGCAGGTCTCTGGGCCAATACTGACACTGAGGAGCGAAAGCGTGGGG…
denovo10056	Bacteria;Firmicutes;Bacilli;Lactobacillales;Streptococcaceae;Streptococcus	FW6	TAGGGAATCTTCGGCAATGGACGGAAGTCTGACCGAGCAACGCCGCGTGAGTGAAGAAGGTTTTCGGATCGTAAAGCTCTGTTGTAAGAGAAGAACGAGTGTGAGAGTGGAAAGTTCACACTGTGACGGTATCTTACCAGAAAGGGACGGCNAACNACGNGCCAGCAGCCGNGGTANTACGNAGGGCCCGAGCGTGTGCCGGAGTTATTGGGGGTAAAGCGAGNGCAGGCGGTTNGATAGTCTGAAGTTAAAGGCGGTGGCTTAACCATAGTACGCTTTGGAAACTGTTGAACTGGAGTGCAAGAGGGGAGAGGGGAATTCCATGTGTAGCGGTGAAATGCGTAGATATATGGAGGAACACCGGTGGCGAAAGCGGCTTTCTGGCTTGTAACTGACGCT…
denovo100560	Bacteria;Firmicutes;Bacilli;Lactobacillales	SW1	TAGGGAATCTTCCACAATGGACGAAAGTCTGATGGAGCAACGCCGCGTGAGTGAAGAAGGTTTTCGGATCGTAAAACTCTGTTGTTGGAGAAGAATGTATCTGATAGTAACTGATCAGGTAGTGACGGTATCCAACGCGAAAGCCACGGCTAACTACGTGCCAGCAGCCGCNGTAANACGTAGGTGGCAAGNGTTCNCCGGATTNATTGGGCGTAAAGCGAGCGCAGGCGGNTTCTNANGTCTGNTGTGAAAGCCTTCGGCTCAACCGAAGAAGGGCATNGGAAACTGGCAAACTGGAGTGCGGAAGGGGACAGTGGAATTCCATGTGTAGCGGTGAAATGCGTTGAGATCTGGAAGAACACCAACGGCGAAGGCGGCTGTCTGGGCTGTAACTGACGC…
denovo100561	Bacteria	SW20	TAGGGAATTTTCCACAATGGACGAAAGTCTGATGGAGCAATCCCGCGTGAGTGAAGAAGGTCCTACGAGATTGAAACGTTCTTTTAGGGGGGAAAAGATGTAGGAAAAAGAAGATTTGGTTGTGACGGTGTACACTTAGAATAAGAATGNTAAAATGTGTGCNNNNACCGGNGTAATGCAGGNGNNACGNGTTGTACGNGNTTTAGGGGGNGAAAGCGAGCNGATGNGGATTTAAGAGTNCNGTGGTAAAAGCNNNGTNCTACCGGNTNAGTGCATTGGAAACTGTGAATCTAGAGTGTAGTAGAGAGTAGTGGAACTCCATGTGGAGCGGTGGAATGCGTAGATATATGGAAGAACACCAGAGGCGAAGGCGACAACTTAGGCTATAACTGACGCTTA…
denovo100562	Bacteria	FW1	TGGGGAATCTTGGACAATGGGCGAAAGCCCGATCCAGCAATGTCGCGTGAGTGAAGAAGGGCAATGCCGCGTGTAAAGCTCTTTCGGCGAGTGCGCGATCATGACAGGACTCGGGGAAGGAGCCCCGGCTAACTNCGTGNCAGNNGCCGNGGTAAGAGGGGGGGGGCAAGTNNTCTTNGAAGGNGGGGGNGNAGAGGCGCGGAGGNGTTNNANAGGTTGNANANNGAANGCAGCNNAAAAGTGGCGGAAGGCTNTGGAAACCAANTCACTTGAGTGCGACAGAGGAGAGGGGAATTTCGTGTGTAGGGGTGAAATCCGTAGATCTCGGAAGGAACGCCAACAGCGAAGGCAGCCCTCTGGGTCCCCACCGACGCTGGGAGGCGAAAGCATGGGGAGCGA…
denovo100563	Bacteria;Fusobacteria;Fusobacteria;Fusobacteriales;Fusobacteriaceae	FW10	TGGGGAATATTGGACAATGGACCGAAGGTCTGATCCAGTAATTCTGTGTGCACGATGACGGCCTTCGGTTTGTAACGTGCTTTCAATCGGGAAGAAGAAAGTGACAGTACCGATAGAAGAAGCGACGGCNAAATACGTGNCAGCAGCCGCGGTAATACGGATGNCGCAAGCGTTATCCGGATTTATTGGGCGTAAAGNGCGTNTAGGGGGTTCGATAAGTCTGATGTGAAAATGCGGGGCTCAACTCCGTATTGCGTTGGAAACTGTTGAACTAGAGTACTGGAGAGGTGGGCGGAACTACAAGTGTAGAGGTGAAATGCGTAGATATTTGTAGGAATGCCGATAGAGAAGGCAGCTCACTGGACAGATACTGACACTAAAGCGCGAAAGCATGGGGAG…
denovo100564	Bacteria	FW1	TGGGGAATCTTGGACAATGGGTGAAAGCCCGATCTAGCAATATCGCGTGAGTGAAGAAGGGCAATGCCGATTGTAAAGCTCTTTCGTTGAGTGCGTGATCATGACACGACTCGAGGAAGAAGCCCCGGCTAACTCCGTGCCAGCNGCCGCGGTAAGACGGGGGGGGGCAAGNGTTCTTCGGAATGANNGGGCGTAAAGGGCATGTAGGNGGTAAATTGGGTNGAAAGTGANAGTCGCNAAAANGTGGTGGAATGCTCTCGAAACCAATTCACTTGAGNGAGNCAGAGGAGGATGGAATTTCGTGTGTAGGGGTGAAATCCGTAGAGCTACGAAGGAACACCAAAAGCGAAGGCAGCTCTCTGGGTCCCTACCGACGCTGGGGTGCAAAAGCATGGGGAG…
denovo100565	Bacteria	FW14	TGGGGAATCTTGGACAATGGGCGAAAGCCCGATCCAGCAATATCGCGTGAGTGAAGAAGGGCAATGCCGCTTGTAAAGCTCTTTCGTCGAGTGCGCGATCATGACAGGACTCGAGGAAGAAGCCCCGGCTAACTCCGTGCCAGCAGCCGCGGTAAGACGGGGGGGGAAAGTGTTCTTCGGAATGACTGGGCGTAAAGGGCACGTAGGCGGGGAANCGGGTTGAAAGTGAAAGTNGCCAAAAAGTGGCGGAANNNCCTCGAAACCAANTCACTTNAGTGAGACAGAGGAGAGTGGAATTTCGTTTGTCGGGGTGAAATCCGTAGATCTACGAAGGAACGCCAAAAGCGAAGGCAGCTCTCTGGGTCCCTACCGACGCTGGGGTGCGAAAGCACGGGGAGC…
denovo100566	Bacteria	FW4	CTATGGTGACCAGCGAGCAGAGATAAGGCGGGACTTTACCTAGCAGGGTCCTGTAGATGACGTGGAGGGTGGGTTTGGCGACGAGTATGAAGCGAGTGCCAGCCAACGAGAGCGTACAGGTCGCAGTGGTGGGTAGTATATGGGGCTTTGGTGACAAAACGGATGGCACTGTGATAGACTGCATCCAGATTNGTTGAGTAGGGTGTTGGAGGCTATTTTNTAAATGAGNATATGTCCANAGTCGANGATGCGGTANGNNGGTCAGTTTTAGGCAGNGATCGNTTGGAAGAGGATGCATTTAGTTTTACTTGTATTTAAGAGCAGTTGGAGGCCACAGAAGGAGAGTTGTATGGCATTGAAGCTCGCCTGGAGGGTTGTTAACACAGTGTCCAAAGAAGG…
denovo100567	Bacteria;Proteobacteria;Gammaproteobacteria;Enterobacteriales;Enterobacteriaceae;Escherichia/Shigella	FW2	TGGGGAATATTGCACAATGGGCGCAAGCCTGATGCAGCCATGCCGCGTGTATGAAGAAGGCCTTCGGGTTGTAAAGTACTTTCAGCGGGGAGGAAGGGAGTAAAGTTAATACCTTTGCTCATTGACGTTACCCGCAGAAGAAGCACCGGCTAACTCCGTGCCAGCAGCCGCGGTAATACGGAGGGNGCAAGCGTTAANCGGAATTACTGGGCGTAAAGCGCACGCNGGCGGTTTGTTAAGTCAGATATGAAATCNCCGGGCTCAACCTGGGAACTGCATCTGATACCAGCAAGCTTGAGTGTGGTAGAGGAGGGTGGAATTCCGTGTGTAGCGGTGAAATGCGTAGAGATCTGGAGGAATACCGGTGGCGAAGGCGGCCCCCTGGACGAAGACTGACGC…
denovo100568	Bacteria	SW3	TGGGGAATCTTGGACAATGGGCGGAAGCCCGATCCAGCAATATCGCGTGAGTGAAGAAGGGCAATGCCGCTTGTAAAGCTCTTTCATCGAGTGCGCGATCATGACAGGACTCGATGCAGAAGCCCCGGCTAACTCCGTGCCAGNNGCCGNGGTGAGACGGGGGGGGCAAGTGTNCTTCGGAATGACTGGGCGTNAAGGGCANGTAGGCGGTGAATCGGGTTGAAAGTNAAAGTCGNCAAAAACTGGTGGAANGCTCTCGAAACCAATTCACTTGAGTGAGACAGAGGAGAGTGGAATTTCGTGTGTAGGGGTGAAATCCGAAGATATACGAAGGAACGCCAAAAGCGAAGGCAGCTCTCTGGGTCCCTACTGACGCTGGAGTGCGAAAGCATGGGGAGC…
denovo100569	Bacteria;Cyanobacteria;Cyanobacteria;Chloroplast;Streptophyta	FW2	TGGGGAATTTTCCGCAATGGGCGAAAGCCTGACGGAGCAATGCCGCGTGGAGGTGGAAGGCCTACGGGTCGTCAACTTCTTTTCTCGGAGAAGAGACAATGACGGTATATGAGGAATAAACATCGGCTAAATCTGNGCCNGNAGACGCGGTAAGACAGGGNATGNANGCGNTATCCGGAATGATTGGGCGTAAAGCGNNTGNAGGTGGCTTNTCAAGTCNGCCGTCANATNCCAGGGCTAAACCNTGGACANGCNGTGGAAACTACNAAGCTGGAGTACGGNAGGGGCAGAGGGAATTTCCGGTGTAGCGGTGAAATGCATAGAGCTCCGAAAGAACACCAACGGCGAAAGCACTCCGCTGGGCCGACACTGACACTGAGAGACGAAAGCTAGGGGAGC…
denovo10057	Bacteria	FW6	TGGGGAATCTTGGACAATGGGCGAAAGCCCGATGCAGCAATATCGCGTGAGTGAAGAAGGGCAACGCCGCGTGTAAATCTCTTTCTGGGAAAGAACGATCGTGAGAGTAATCGAGGAAGAAGCCNCGGAANCTCCGTGCNAGCAGCCGCTGTAAGAGGGGGGGNACANGTGTTCTNNNGANNGCGGGGCNNAAAGGGCANAGTNGGNGGTGAAAGGGTNGNAAGGANAGTCGGCAAAANGGGGGGAANGCNCTGGAAACAAANNCACTTGAGTGCGACAGAGGAGAGTGGAATTTCGTGTGTAGCGGTGAAATGCGTAGATCTACGAAGGAACGCCAAAAGCGAAGGCAGCTCTCTGGGCCGCCACTGACGCTGGGGTGCGAAAGCGTGGGGAGCGAACA
denovo100570	Bacteria;Proteobacteria;Alphaproteobacteria;Rhizobiales	FW20	TGGGGAATATTCGACAATGGGCGCAAGCCTGATCCAGCCATGCCGCGTGAGTGATGAAGGCCTTCGGATTGTAAAGCTCTTTTGTCCGGGACGATAATGACGGTACCGGAAGAATAAGCCCCTGCTAACTTCGGGCCAGCAGCGCGGNAANACGACGGGGGCNAGCGTTGNTCGGAATNANTGGGNGTAAAGGGNGCGTAGGCGGCTTNNTAAGTCGGGNGTGAAAGCCTGTGGCTCAACCNAAGAANTGCNTTGGANACTGGNAAGCTTGAGTTCGGNAGAGGAGAGTGGAACTGCGAGTGTAGCGGTGAAATGCGTAGATATTCGGAAGAACACCGGTGGCGAAGGCGGCTAACTGGACCGACACTGACGCTGAGGCGCGAAAGCGTGGGGAGCAAA…
denovo100571	Bacteria	FW14	TGGGGAATCTTGGACAATGGGCGAAAGCCCGATCCAGCAATATCGCGTGAGTGAAGAAGGGCAATGCCGCTTGTAAAGCTCTTTCGTCGAGTGCGCGATCATGACAGGACTCGAGGAAGAAGCCCCGGCTAACTCCGTGCCAGCAGCCGCGGTAAGACGGGGGGGNCAAGTGTTCTTCGGAATGNCTGGGCGTAAAGGGCANGTGGGNGGTGTATCGGGNTGANAGTGAANGTCGCCNAAAAGTGGNGGAATGCNCTCGAAACCAATNCACTTGAGTGAGANAGAGGAGAGTGGAATTTCGTGTGTAGGGGTGAAATCCGTAGATAGACGAAGGAACGCCAAAAGCGAAGGCAGCTCTCTGGGTCCCTACCGACGCTGGGGTGCGAAAGCATGGGGAGC…
denovo100572	Bacteria	FW17	TGGGGAATCTTGGACAATGGGCGAAAGCCCGATCCAGCAATATCGCGTGAGTGAAGAAGGGCAATGCCGCTTGTAAAGCTCTTTCGTCGAGTGCGCGATCATGACAGGACTCGAGGAAGAAGCGCCGNCTANCTCCGTGCNAGCAGCCGNGGTAGACGGGGGGGGCNAGGGTTCNNNGGATGANTGGGTGAANNGGGATGNNGGGNGTGAAACGGGGTGAANGAGAANGNNGNCAAAAAGTGGCGAACTGCTTTCGAAACNAATTACTNGAGTTAGACAGAGGAGAGTGGAATTTCGAGTGTAGGGGTGAAATCCGTAGATCTACGAAGGAACGCCAAAAGCGAAGGCAGCTCTCTGGGTCCCTACCGACGCTGGGGTGCGAAAGCATGGGGAGCGAACA
denovo100573	Bacteria;Cyanobacteria;Cyanobacteria;Chloroplast;Streptophyta	SW11	TGGGGAATTTTCCGCAATGGGCGAAAGCCTGACGGAGCAATGCCGCGTGGAGGTAGAAGGCCCACGGGTCGTGAACTTCTTTTCCCGGGGAAGAAGCAATGTGGGTCTCTGGGGAATAAGCATCGGCTNACTCTGTGACAGNNGCCGCGGTAATACNGAGGGGGCAAGCGTTNTCCGGAATGATTGGGCGTAAAGCGTNTGGAGGGGGCTTTGTAAGTCNGCCGTGAAANCCNAGGGCTCAACCAGGACAGGCGGTGGAAACTACCNAGCTGGANTACGGTAGGGGCAAAGGGAAGTTCCGGTGGAGCGGTGAAATGCGCAGAGATCGGAAAGAACACCAACGGCGAAAGCACTCTGCTGGGCCGATACTGACACTGAGAGACGAAAGCTAGGGGAGCG…
denovo100574	Bacteria	FW17	TGGGGAATCTTGGACAATGGGCGAAAGCCCGATCCAGCAATATCGCGTGAGTGAAGAAGGGCGATGCCGCTTGTAAAGCTCTTTCGTCGAGTGCGCGATCATGACAGGACTCGAGGAAGAAGCCCCGGCTAANNCCGTGCCAGCAGCNGNGGTAAGACGGGGGGGGCAAGTGGTCTCGGAATGACTNGGCGTAAAGGGCACGTAGGCGGTGAATCGGGTTGAAAGTGAAAGTCGCCAAAAAGTGGNGNCAGTCTCNNGAAANCAATTCAATTGAGTNAGACAGATGAGAGTAGAATTTAGTGTGTAGGGGTGAAATGCTTAGATCTACGAAGGAACGCAAAAAGCTAAGGCAGCTCTCTGGGTCCATACCGACGCTGCAGTGCGAAGGCAGAGGGCGTG…
denovo100575	Bacteria;Cyanobacteria;Cyanobacteria;Chloroplast;Streptophyta	SW11	TGGGGAATTTTCCGCAATGGGCGAAAGCCTGACGGAGCAATGCCGCGTGAAGGTAGAAGGCCTACGGGGCATGAACTGCTTTTCCCGGAGAAGAAGCAATGACGGTATCCGGGGAATAAGCATCGGCTAACTCTGNGCCAGCNNCCGCGGTAAGANAGAGGANGNNAGCGTTATCCGGAATGATGGGGNGTAAANNGGCTGNAGGGGGNTTNTTAAGTGCGCNGTCNAAACNCAGGGCAAAACCNTGGACAGGCGNTGGAAACTACCAAGCTGGAGTGCGGNAGGGGCAGGGGGAATTTCCGGTGGAGCGGTGAAATGCGTAGATCTCGGAAAGAACACCAACGGCGAAAGCACTCTGCTGGGCCGACACTGACACTGAGAGACGAAAGCTAGGGGAGC…
denovo100576	Bacteria;Proteobacteria;Betaproteobacteria;Burkholderiales;Oxalobacteraceae;Duganella	SW15	TGGGGAATTTTGGACAATGGGCGCAAGCCTGATCCAGCAATGCCGCGTGAGTGAAGAAGGCCTTCGGGTTGTAAAGCTCTTTTGTCAGGGAAGAAACGGGTTTTTCTAATACAGAGACCTAATGACGGTACCTGAAGAATAAGCACCGGCTAACTACGNGCCAGCAGCCGCGGTAATACGTAGGGTNCAAGCGTTAATCGGAATTACTGGGCGTAAAGCGNGCGCAGGCGGTTTTGTANGNCTGTTGTGAAATCCCCGGGCTCAACCTTNGAATGGCAATGGNNACTGCAAGGCAAGAGATGGGCAGAGGGGGGTAGAATTCCACGGGTAGCAGTGAAATGCGTAGAGATGTGGAGGAACACCGATGGCGAAGGCAGCCCCCTGGGTCAAAACTGACGC…
denovo100577	Bacteria	FW6	CCAAGAATATTCCGCAATGGGGGAAACCGGAAGGGAGCGGAATGGGGGGAAGGATAAGGGCTTACGGGAGGTAAAGTTTTTTTAAAAGGGAAGAAAAAGTGGGGAGGAAAAGAATTAAAGGATAAGTGAACTTAAGGAAAAAGTCCGGGTAANTAAGGNCNAGCANCCGNGGTAATACGNAAGGGAGGAGCGTTATTAGGAATTAATGGGCGANAGGGCGNGTAGGCGGNCNATTAGGCTGAGTGTAAAGACTGGGGCTCAAAACCANAAAGGAATNNANACCCGGTTGGCTCGGCTCTGGTGGAAGACAGCGGAATTTCCTGTGTAGCGGTGGCATGCATAGCTACGGGAAGGAACACCAAAGGCGAAGGCAGCTTTCTATGCCGATATTGACGCTGA…
denovo100578	Bacteria;Firmicutes;Bacilli;Lactobacillales;Lactobacillaceae;Lactobacillus	SW6	TAGGGAATCTTCCACAATGGACGAAAGTCTGATGGAGCAACGCCGCGTGAGGGAAGAAGGTTTTCGGATCGTAAAACTCTGTTGTTGGAGAAGAATGTATCTGATAGTAACTGATCAGGTAGTGACGGTATCCAACCAGAAAGACACGGCTAACTNNGTGCCAGCAGCCGCGGTAATACGTAGGTGGCANTCGTTGTCCGGATTTATTGGGCGTAAAGCGAGCGCAGGCGGTTNCTTAAGTNTGATGTGAAANCCTTCGGCTCANCCGAAGAANTGCATCGGAAACTGGGAAACTTGAGTGCAGAAGAGGACAGTGGAACTCCAGGTGTAGCGGTGAAATGCGTAGATATAGGGAAGAACACCAGCGGCGAAGGCGGCTGTCTGGTCTGTAACTGACGC…
denovo100579	Bacteria	SW11	TGGGGAATCTTGGACAATGGGCGAAAGCCCGATCCAGCAATATCGCGTGAGTGAAGAAGGGCAATGCCGCTTGTAAAGCTCTTTCGTCGAGTGCGCGATCATGACAGGACTCGAGGAAGAAGCCCCGGCTAACTCCGTGCCAGCAGCCGCGGTAAGNCGGGGGGGGGAAGTGNTCNTCGGAANGANNGGGCGNAAAGGGCANGTAGGCGGGNAATCGGGNTGAAAGGGAAAGTCGNCAAAAAGTGGCGGAATGCTCTCGAAACCAATTCACTTGAGTGNGACAGAGGAGAGTGGAATTTCGTGTGTAGGGGTGAAATCCGTAGATCTACGAAGGAACGCCAAAAGCGAAGGCAGCTCTCTGGGTCCCTACCGACGCTGGGGTGCGAAAGCATGGGGAGC…
denovo10058	Bacteria;Firmicutes;Clostridia;Clostridiales	FW6	TGGGGAATATTGCACAATGGGCGAAAGCCTGATGCAGCAACGCCGCGTGAGCGATGAAGGCCTTCGGGGCGTAAAGCTCTGTCCTCACGGGAGATAATGACGGTACTTGAGGAGGAAGCCCCGGCGAACTACGTGCCAGCAGGCGCGGTCATACGTAGGGGGCTAGCGNTATCCGGATTNACTGGGCGNAAAGGGTGCGTAGGCGGGCTTNAAAGNCAGGAGGGAAAGGCTACGGCTCAACCGTAGTANGCTCTTGAAACTGGGAGACTTGAGTGCAGGAGAGGAGAGTGGAATTCCTAGTGTAGCGGTGAAATGCGTAGATATTAGGAGGAACACCAGTAGCGAAGGCGGCTCTCTGGACTGTAACTGACGCTGAGGCACGAAAGCGTGGGGAGCGAA…
denovo100580	Bacteria;Proteobacteria;Betaproteobacteria;Burkholderiales;Oxalobacteraceae;Duganella	SW17	TGGGGAATTTTGGACAATGGGCGCAAGCCTGATCCAGCAATGCCGCGTGAGAGAAGAAGGCCTTCGGGTTGTAAAGCTCTTTTGTCAGGGAAGAAACGGATTTTTCTAATACAGAGATCTAATGACGGTACCTGAAGAATAAGCACCGGCTAACTACGTGCCAGCAGCCGCGGTAATACGTAGGGNGCAAGCGTTAATCGGAATTACTGGGCGTAAAGCGNGCGCAGGCGGGTTTGTAAGTCTGTTGTGAAATCCCCGGGCTCNACCTGGGAATGGCAATGGAGACTGGAAGGCTAGAGTTGGGCAGGAGGGGGTAGAATTCCACGTGTAGCAGTGCAATGCGTAGATATTGGGAGGAACACCGATGGCGAAGGCAGCCCCCTGGGTCAAAACTGACGC…
denovo100581	Bacteria;Firmicutes;Bacilli;Lactobacillales;Streptococcaceae;Streptococcus	FW4	TAGGGAATCTTCGGCAATGGACGGAAGTCTGACCGAGCAACGCCGCGTGAGTGAAGAAGGTTTTCGGATCGTAAAGCTCTGTTGTAAGAGAAGAACGAGTGTGAGAGTGGAAAGTTCACACTGTGACGGTTTCTTACCAGAAAGGGACGGCNAANTACGTGCCAGNAGCCGCGGTAATACGTAGGTNCCGAGCGTTGTCCGGATTGATTGGGGTAAAGCGAGAGCAGGGGGTTAGANAAGTCTGAAGTTAAAGGCTGTGGCTTAACCATAGTACGCTTTGGAAACGGTGAAACTTGAGTGCAGGAGGGGAGAGTGGAATTCCATGTGGAGCGGTTAAATGCGTAGATATATGGAGGAACGCCGGTGGCGAAAGCGGCTCTCTGGCTTGTAACTGACGCT…
denovo100582	Bacteria;Proteobacteria;Betaproteobacteria	FW1	TGGGGAATTTTGGACAATGGGGGAAACCCTGATCCAGCAACGCCGCGTGAATGAAGAAGGCCTTAGGGTTGTAAAGTTCTTTTGTCAGGGAAGAAAGTTTCTGTGCTAATACCATAGAACGATGACGGTACCTGAAGAATAAGCACCGGCTAACTACGTGCCAGCAGCCGCGGTAATACGTAGGGTGCAAGCGTTAATCGGAATTACTGGGCGTAAAGCGNGCGCAGGCGGATATGTAAGTTAGAAGTGAAATCCCCGGGCTCAACCTGGGAACTGCTTTTAAGACTGCGTATCTAGAGTTTGTCAGAGGGTGGTGGAATTCCAAGTGTAGCAGTGAAATGCGTAGAGATTGGGAGGAACACCGATGGCGAAGGCAGCCCCCTGGGATAAAACTGACGC…
denovo100583	Bacteria	SW20	TAGGGAATTTTCCACAATGGACGAAAGTCTGATGGAGCAATCCCGCGTGAATGATGAAGGTCCTACAAGATTGTAAAGTTCTTTTATTGGGGAAGAAATGTAAGAAAAGGAAATGTTTCTTATTTGACGGTACCCTTTGAATAAGTATCGGCTAACTATGTGCCAGCAGCCGGGGTAATACATAGGANGNAAGGGTTAGCCGGATTTACTGGGNGNAAAGNGAGCGCAGGCGGATTTNCAAGTCNNANGTTAAAGACAACGGCTTAACGGTTGTNTGCAGTGGAAACTGTAAGGCTAGAGTATAGTAGAGGGATTTGGAACTTCATGTGGAGCGGTGGAATGCGTAGATATATGGAAGAACACCAGAGGCGAAGGCGAAAACTTAGGCTATAACTGACG…
denovo100584	Bacteria	FW4	TGGGGAATCTTGGACAATGGGCGAAAGCCCGATCGAGCAATATCGCGTGAGTGAAGAAGGGCAATGCCGCTTGAAAAGCTTTTTCGTCGAGTGCGAGATCATGACAGGACTCGAGGTAGAAGCCCCGNATAACTCCGTGACAGAGCCGCGGNAAGACGGGGGGGGAAAGTGNTCTGCGGAANGACTGGGTNTAAAGGGCACGTGGCGGTGTATCGNGTTGAAAGTGAAAGTAGCCAAAAAGTGGCGGAATGCTNTCGAAACCAATTAACTTGAGTGAGGNAGGGGAGATGGGAATTTCGTGTGTAGGGGTGAAATCCGTAGAGCTACGAAGGAACGCCAAAAGCGAAGGCAGCTCTCTGGGTCCCTACCGACACTGGGGTGCGAAAGCATGGGGAGCGA…
denovo100585	Bacteria	FW20	TGGGGAATCTTGGACAATGGGCGAAAGCCCGATCCAGCAATGTCGCGTGAGTGAAGAAGGGCAATGGCGCGTGTAAAGCTCTTTCGTCGAGTGCACGATCATGACAGGACTCGAGGAAGAAGCCCCGGATANCTCCGCGCGAGGCGGCGCGGTGACAGGGGGGGGNCGCGTGTTCTGCAGANTGNGGNGCGTAAAGGNTNCGTGGGNGGTGNGTNGNGNTGANAGTNAAAGTNGCCAACAAGNGGCGGAAGGCGGTGGAAACCACTACACTTGAGTGNGNCAGGGGAGGAGGGAATTTCGGGTGTAGGGGTGAAATCCGTAGAGCTCCGAAGGAACACCAAAGGCGAAGGCACTTTGCTGGGCCCCTACCGACGCTGGGGTGCGAAAGCATGGGGAGCG…
denovo100586	Bacteria	FW19	CCAAGAATATTCCGCAATGGGGGAAACCCTGACGGAGCGACACTGCGTGAATGATGAAGGCCTTCGGGTTGTAAAGTTCTTTGATAAAGGAAGAATAAGTTGGGTAGGAAATGATTAAATGATGACGGTACTTTATGAATAAGTCCCGGCTAATTACGTNCCAGCAGCCGCGGTAANACGTAAGGGANGAGNGTTATTCGGAATTACTGGGNGTAAAGGGCGTGTAGGCGGCCGGTTNGGCTGAGTGTTAAANACTGGGTCTNCACTCCATNAANGNATTCNGAACCGGTTGGATATAATCCGGTGGAATACATCGGAATTCCCTGTGTAGCGGTAGAATGCATAGATATGGGAAGGAACACCAAAGGCGAAGGCAGCTGTCTATGCCGAGATTGACGC…
denovo100587	Bacteria	SW9	TGGGGAATATTGCACAATGGGCGCAAGCCTGATGCAGCGACGCCGCGTGAGGGATGACGGCCTTCGGGTTGTAAACCTCTTTTGTCGGGGAGCAAGCCCTTCGGGGTGAGTGTACCCTTCGAATAAGCACCGGCTAACTACGTGCCAGCAGCCGCGGTAATACGTAGGGTGCAAGCGTTATCCGGAATGATTGGGCGTAAAGCGTCTGTAGGTGGCTTTTTAAGTTCTCCGTCAAATCCCAGGGCTCAACCCTGGACAGGCGGTGAAAACTACCAAGCTAGAGTACGGTAGGGGCAGAGGGAATTTCCGGTGGAGCGATGAAATGCGTAGAGATCGGAAGGAACACCAACGGCGAAAGCACTCTGCTGGGCCGACACTGACACTGAGAGACGAAAGCTA…
denovo100588	Bacteria;Firmicutes;Clostridia;Clostridiales	FW9	TGGGGAGTATTGCACAATGGGGGAAACCCTGATGCAGCAACGCCGCGTGAAGGATTGAAGGTCTTCGGATCGTAAACTTCTGTCCATTGGGAAGAAACAAATGACGGTACCATTGGAGGGAGCCCCGGCTAACTATGTGCCANCANCCGCGGNNATACATANGGGGCAAGCGTTATCCGGAATTANTGGGCGTAAAGAGTGCGTAGGTGGTAACTNANGCGCAGGGTNTAAGGCAATGGCTCAACCATTGATCGCCCTGAGAACTGGGCTACTTGAGTACAGGAGAGGAAAGCGGAATTCCTGGTGTGGCGGTGAAATGCGTAGAGATTAGGAGGAACACCAGTGGCGAAGGCGGCTTTCTGGACTGTCACTGACACTGAGGCACGAAAGCGTGGGTAG…
denovo100589	Bacteria;Firmicutes;Bacilli;Lactobacillales;Lactobacillaceae	SW20	TAGGGAATCTTCCACAATGGACGAAAGTCTGATGGAGCAACGCCGCGTGAGTGAAGAAGGCTTTCGGATCGTAAACCTCTGTTGTTGGAGAAGAATGTATCTGATAGTAACTGATCAGGTAGTGACGGTATCCAGCCAGAAAGCCACGGCTAACTACGTGCCAGCAGCCGCGGTNANACGTAGGTGGCAAGCGTGGTCCGGAATTATNGGGCGTAAAGCGAGCGTAGGCGGCTTNTTAAGTCTGATGTGAAAGCCTTCGGCTCAACCGNAGAAGTGCANCGGAAACTGGGAAGCTTGAGTGCAGAAGAGGACAGTGGAACTCCATGTGTAGCGGTGAAATGCGTAGATATAGGGAAGAACACCAGTGGCGAAGGCGGCTGTCTGGGCTGTAACTGACGC…
denovo10059	Bacteria	FW10	CATACCAAAAAAGGGTGTGAGAAAGTTCTTTGACGTATTGACATTAATAGGTAAGCGCTAATTAAGGCTAAAAACACAGTGATTGGATTTATCGGGTCACGCAATTATTTACGATGGAGAGTTTGATCCTGGCTCAGGATGAACGCTAGCGGCAGGCCTAATACAGGCAAGTCGAACGGACATCGCCTTCGGGCTTTGTTAGTGGCAAACGGGTGCGTAACGCGTAAGCAACCTGCCTTCTACTGGGGGANAGCNCGGCGNAAGCTGGGGTAANACNGNGNGGCAATCGTTGTTTGTATTGTGTGGTTTTCAATGGTGCTCATGTGGGTCTCAAAGTGTGGTTTGAAAGCCTGCGGCTCCACCGTCGGATAGTGGTTGTAGCTGTGGATCTTGAATGTG…
denovo100590	Bacteria;Firmicutes;Bacilli;Lactobacillales	SW9	TAGGGAATCTTCCGCAATGGGCGAAAGTCTGATGGAGCAACGCCGCGTGAATGAAGAAGGCTTTCGGGTCGTAAAACTCTTTTGTTGGAGAAGAATGTATCTGGTAGGAACTGATCAAGTGATGACGGTATCCAACGAAAAAGCCACGGCTAACTACGTGCCAGCAGCCGCGGTAATACGTANGGGGCNAGCGTTGTCCGGAATTANTGGGCGTAAAGCGAGCGCAGGCGGTTTCTTAAGGCTGATGTGAAAGCCTTNGGCTCAACCGAAGAAGGGCATCGGAAACTGGGAAACTGGAGTGCAGAAGAGGACAGTGGAATTTCCTGTGTAGCGGTGAAATGCGTAGATATATGTAAGAACACCAGCGGCGAAGGCGGCTGTCTGGGCCGTAACTGACGC…
denovo100591	Bacteria;Proteobacteria;Gammaproteobacteria	SW4	TGGGGAATATTGGACAATGGGCGCAAGCCTGATCCAGCCATGCCGCGTGTGTGAAGAAGGCCTGCGGGTTGTAAAGCACTTTCAGTTGTGAGGAAAGGGTGCTGGTTAATACCCAGTATCTGTGACGTTAGCAACAGCAGAAGCACCGGCTAACTCNGTGCCAGCAGCCGCGGTAANACGGAGGGTGCAAGCGTTAATCGGAATTACTGGGCGTAAAGCGTGCGNAGGCGGTTTGTTAAGCNAGANGTTAAAGCCCTGGGCTCAACCNAGGAGTTGCATTTNNAACTGGCGAACTAGAGTATTGTAGAGGGGCGTAGAATTTCAGGTGTAGCGGTGAAATGCGTAGAGATCGGAAGGAATACCGGTGGCGAAGGCGGCCCCCTGGACCAAGACTGACGC…
denovo100592	Bacteria;Firmicutes;Bacilli;Lactobacillales;Lactobacillaceae;Lactobacillus	SW2	TAGGGAATCTTCCACAATGGACGAAAGTCTGATGGAGCAACGCCGCGTGAGTGAAGAAGGTTTTCGGATCGTAAAACTCTGTTGTTGGAGAAGAATGTATCTGATAGTAACTGATCAGGAAGTGACGGTATCCAACCAGAAAGCCACGGCTNACTACGTGCCNGCAGCCGCGGTAATACGTNGGTGGCAAGGGTTGNCCGGATTTATTGGGGGTAAAGCGNGCGCAGGCGGNTTTNTAAGTCTGGTGTGAAAGCCTTCGGCNCAACCGANGAAGTGCNTCGGAAACTGGGAAACTTGAGTGCGGAAGAGGACAGTGGAACTCCATGTGTAGCGGTGAAATGCGTAGATATATGGAAGAACACCAGTGGCGAAGGCGGCTGTCTGGTCTGTAACTGACGC…
denovo100593	Bacteria;Cyanobacteria;Cyanobacteria;Chloroplast;Streptophyta	SW11	TGGGGAATTTTCCGCAATGGGCGAAAGCCTGACGGAGCAATGCCGCGTGAAGGTAGAAGGCCTACGGGTCATGAACTTCTTTTCCCGGAGAAGAAGCAATGACGGTATCCGGGGAATAAGCATCGGCTAACTCTGTGCCAGCAGCCGCGGTAAGACAGAGGATGCAAGCGTTATCCGGAATGATTGGGCGTAAAGCGTCTGTAGGTGGCTTTTTAAGTTCGCCGTCAAATCCCAGGGCTCAACCCTGGACAGGCGGTGGAAAACTACCAAGCTGGAGTACGGGAGGGGGAGAGGGAATTTCCCGGGGAGGGGTGAAAATCGTAGAGAACGGAAAGAACACCAAAGGCCAAAACACCCTGCTGGGCCGACACTGACACTGGGAGACGAAAGGTAGGGGAG…
denovo100594	Bacteria;Acidobacteria;Acidobacteria_Gp4;Gp4	FW20	TCGGGAATTTTGGGCAATGGGCGCAAGCCTGACCCAGCAACGCCGCGTGAAGGATGAAGTCTTTCGGGATGTAAACTTCGAAAGAATAGGAAGAATAAATGACGGTACTATTTTTAAGCCCCGGCTAACTCCGGNCCANCAGCCGCGGTAATACGGGGGGGGNAAGCNTTGTTCGNNTTTACTGGGCGTAAATCGTATGNAGGGGNTTAGGTAAGTTACTTGTGAAANCTCCGAGCTTAAATNGGAANGGCCAAGNAATANGGCAAAANTAGNNTGNAGAAGGGGCAATTGGAATTTTTGGTGTAGCGGTGAAATGAGTAGATAGCAAGAGGAACACCAGAGGCGAAGGCGAATTGCTGGGCTGACACTGACGCTGAGATACGAAAGCTAGGGGAGCAA…
denovo100595	Bacteria;Firmicutes;Bacilli;Lactobacillales	FW20	TGGGGAATATTCGGCAATGGGAGAAAGCCCGAACGAGCAACGCCGCGTGAATGAAGAAGGTTTTCGGATCGTGAAGATCTTTTTGAAGAGAAGAACGTGTGGGGGTGTAGGAAGGTTACACAGTGACGGAAACTTACCAGAAAGTGACGGGTANATACGGGCTGAGGNGCGNTAAGNAGNNNGTNNNGATCGNNGTCGGATNTGTGGGNCNTAGGCGAGGCANGNNGNNTGATAAGNCTGAAGTNGANGGNAGNGNATTANCCATTTNNTGCTGNGGAAACTGATAGACTTGAGTGCAGAAGGGGCGAGTGGAATTTCATGTGTAGCTGTGAAATTCGTAGATATCTGGAGGAACACCGTTGCCGAAAGCGGCTCTCTGGTCTGTAACTGACGCTGAGG…
denovo100596	Bacteria;Proteobacteria;Alphaproteobacteria;Rhizobiales	FW20	TGGGGAATATTGGACAATGGGCGCAAGCCTGATCCAGCCATGCCGCGTGAGTGATGAAGGACTTAGGGTTGTAAAGCTCTTTTGTCAGGGACGATAATGACGGTACCGGAAGAATAAGCACCGGCTAACTTCGTGCCAGCAGCCGCGGTAANACGAAGGGGGCNAGCGTTGCTCGGAATCACTGGGCGTAAAGGGCGCGTAGGCGGTNTTTTAAGGCGGGGGTGAAAGCCTGTGGCNCAACCACAGAATTGCAGTGGATACTGGGGNACTTGANTTCGGTAGATGTTGGTGGAACTGCGAGTGTAGAGGTGAAATTCGGAGATATTCGCAAGAACACCGGTGGCGAAGGCGGCCAACTGGACCGACACTGACGCTGAGGCGCGAAAGCGTGGGGAGCAA…
denovo100597	Bacteria;Firmicutes;Bacilli;Lactobacillales	SW5	TAGGGAATCTTCCACAATGGACGAAAGTCTGATGGAGCAACGCCGCGTGAGTGAAGAAGGCCTTCGGATCGTAAAACTCTGTTGTTGGAGAAGAAAGTATGTGAGTATAACGGATAAGATAGTGACGGTATCCAACCCGAAAGCCCGGGCTAACNCAGTGNNAGCANCCGCGGTAATACNNAGGNGGCAAGCGTTNTCCGGATNATTGGGNGTAAAGCGTNCGNAGGTGGNTTTTTAAGNNTGATGTGAAAGCCTTGGGCTCAACCNAAGANGTGCAGNGGAAACTGGGAAACTAGAGTACAGTAGAGGACGGGGGAACTCCATGTGTAGCGGTGAAATGCGTAGATATATGAAAGAACACCAATGGCGAAGGCGGCTTGCTGGGCCGTCACTGACACT…
denovo100598	Bacteria	FW17	TGGGGAATCTTGGACAATGGGCGAAAGCCCGATCCAGCAATATCGCGTGAGTGAAGAAGGGCAATGCCGCTTGTAAAGCTCTTTCGTCGAGTGCGCGATCATGACAGGACTCGAGGAAGAAGCCCCGGCTAACTCCGTGNCAGCAGCCGCGGTAAGACGGGGGGGGNAAGTGTTCTCCGGAATGANTGGGCGTAAAGGGCACGTAGGCGGTGAATCGGGTTGAAAGAGANNGTNGCNAAAAAGCGGGGAATGCGCTGGAAACCAATTNNCTTGAGTACGACAGAGGCGAAGGGAATTTCGGGTGGAGGGGTGAAATCCGTAGATCTACGAAGGAACACCAAACGCGAAGGCACTTTGCTGGGCCCCTCCCGACCCTGGGGTGCGAAAGCTTGGGGAGCA…
denovo100599	Bacteria;Cyanobacteria;Cyanobacteria;Chloroplast;Streptophyta	SW16	TGGGGAATATTCCGCAATGGGCGAAAGCCTGACGGAGCAATGCCGCGTGGAGGTAGAAGGCCTACGGGTCATGAACTTTTTTTCCCGGAGAAGAAAAAATGACGGTATCCGGGGAATAAGCATCGGCTAACTCTGTGCCAGCAGCCGCGGTAAGNNAGAGGATGCAAGCGTTATCNGGAATGATTGNGCGTAANGCGTCTGTAGGTGGCTTTTTAAGTTCNCCGTCAAANCCCAGGGCTCAACCCNGGACAGGNGGTGAAAACNANCAANCTAGAGTACNGTAGGGGCAGAGGGAATTTCCGGTGGAGCGATGAAATGCGTAGAGGTCGGAAGGAACACCAACGGCGAAAGCACTCTGCTGGGCGGAGACTGACACTGGGAGACGAAAGCTAGGGGAGC…
denovo1006	Bacteria	FW3	CCAAGAATATTCCGCAATGGGGGAAACCCTGACGGAGCGACACTGCGTGAATGATGAAGGCCTTCGGGTTGTAAAGTTCTTTTATAAAGGAAGAATAAGTGGGGTAGGAAAGGATTCAAGGATGACGGAACTTTATGAATAAGTCCCGGCTAATTANGTGCCAGCANCCGCGGTAATACGTAAGGGACGNGCGTTATTCGGAAGTACTGGGCGTAAAGGGGNTGTAGGCGGCNGNTTAGGATNGGNGTTAAAGNCTGGGGCTCAACNCCNGAAAGGCATTCNGAACCGGTTAGCTTGAGTCTGGTGGGAGCCAGCGGAATTTCCTGTGTAGCGGTGGAATGCATAGATATGGGAAGGAACACCAAAGGCGAAGGCAGCTGTCTATGCCGAGATTGACGC…
denovo10060	Bacteria;Cyanobacteria;Cyanobacteria;Chloroplast;Streptophyta	SW3	TGGGGAATTTTCCGCAATGGGCGAAAGCCTGACGGAGCAATGCCGCGTGAAGGTAGAAGGCCTACGGGTCATGAACTTCTTTTCCCGGAGAAGAAGCAATGACGGTATCCGGGGAATAAGCATCGGCNAACNCTGGGCNAGCAGNCGCGGTNAGACAGAGGNTGCAAGCGTTATCCGGAATGATTGGGCGTNAAGCGTCNGTAGGTGGCTTTTTAAGTTCNCCGNCAAATCCCCGGGCTCAACCCTGGACAGGCGGTGGAAACTACCNAGCTGGAGTACGGTAGGGGCAGAGGGAATTTCCGGTGGAGCGGTGAAATGCGTAGAGATCGGAAAGAACACCAACGGCGAAGGCACTCCGCTGGGCCGACACTGACACTGAGGGACGAAAGCTAGGGGAGC…
denovo100600	Bacteria	SW6	TGGGGAATATTCCGCAATGGGCGAAAGCCTGACGGAGCAATGCCGCGTGGAGGTAGAAGGCCTATGGGTCTTGAAATTTTTTTTCCGGAGAAGCAAGAATGACGCAGTACGGGGAATAAGCATCGCCTANNGCTGTGCCAGCAGCCGCGGTAAGACAGNGGGGGCAAGCGTTNTCCNGAATGATTGGGCGTAAAGCGTCNGNAGGGGGGGTTTAAGTNCTNCGTCAAATCNCAGGNCTCAACACTGGACAGGNGGTGCAAACTACCAAGCTAGAGTACGGNAGGGGAAGAGAGTATTAGCGGTGGAGCGATGAAGTGCGTAGAAATTGGACGGAACACCAACGGAGAAGACACTCTGCTGGGACGACACTGACACCGCGAGACGCAAGCTAGGGGAGCA…
denovo100601	Bacteria;Cyanobacteria;Cyanobacteria;Chloroplast;Streptophyta	SW1	TGGGGAATTTTCCGCAATGGGCGAAAGCCTGACGGAGCAATGCCGCGTGGAGGTAGAAGGCCCACGGGTCGTGAACTTCTTTTCCCAGAGAAGAAACAATGACGGTATCTGGGGAATAAGCATCGGCTAACTCTGTGCCAGCAGCCGNGGGAATACAGAGGATGCAANCGTTATCCGGAANGATTGGGCGTAAAGCGTCTGTAGGTGGCTTTTTAAGNCCGCCGTCAAATCCCAGGGCTCAACTCTGGGACAGGCGGTGGAAACTACCAAGCTGGAGTACGGTAGGGGAAGAGGGAATTTCCGGTGGAGTGGTGAAATGCGCAGAGATCGGAAAGAACACCAACGGCGAAAGCACTCTGCTAGGCCGACACTGACACTGAGAGACGAAAGCTAGGGGAG…
denovo100602	Bacteria	SW4	TGGGGAATTTTCCGCAATGGGCGAAAGCCTGACGGAGCAATGCCGCGTGAGGGTAGAAGGCCTACGGGTCATGAAATTCTTTTCCCGGGGGTGAGGCATTGACGGTGTCCGGGGAGTAGGCATCNGCNANACTGTGNCCGCNGCGCCGGTGAGACAGNGGAGGCNNGNGTTATCCGGAANGNTTGGGNGNAAAGCGTNTGTAGGTGGCTTTNTACGTTCGCCGTCAAATCCCNGNGCACAACNCGNGACANGCGGTGGAAACTANCANGCTGGAGTACGGTGGGGCGGAGGGAATTTCGGGTGGAGGGGTGAAATGCGTAGAGCTCGGAAAGAACACCAACGGCGAAGGCAGTTCGCTGGGTCGACACTGACACTGAGGTGCGAAAGCTAGGGGAGCGA…
denovo100603	Bacteria;Firmicutes;Bacilli;Bacillales;Listeriaceae;Brochothrix	SW18	TAGGGAATCTTCGGCAATGGAAGAAAGTCTGACCGAGCAACGCCGCGTGAGCGAAGAATGCCTTCGGGTCGTAAAGCTCTGTTGTTAGAGAAGAACATGGGTGAGAGTAACTGTTCACCCCTTGACGGTATCTAACCAGAAAGCCACGGCTAACTACGTGCCAGAAGCNGNGGTAATACGTAGGTGGCAAGCGTTGTCCGGAATNATNGGGCGTAAANAGCGCGCAGGCGGTCTCTTAAGTNTGATGTAAAAGNCCACGGCTCAACCGGGGAGGGTCATTGGAAACTGGAGGACTTGAGGACAGAAGAGGAGAGTGGAATTCCAAGTGTAGCGGTGAAATGCGTAGATATTTGGATGAACACCAGTGGCGAAGGCGGCTCTCGGGTCTGTTACTGTCGC…
denovo100604	Bacteria;Cyanobacteria;Cyanobacteria;Chloroplast;Streptophyta	SW14	TGGGGAATATTCCGCAATGGGCGAAAGCCTGACGGAGCAATGCCGCGTGGAGGTAGAAGGCCTACGGGTCATGAACTTTTTTTCCCGGAGAAGAAAAAATGACGGTATCCGGGGAATAAGCATCGGCTAACTCTGTGCCAGCNNCCGCGGTAAGACAGAGGATGCAAGCGTTNTCCGGAATGNTTGGGCGTAAAGNGTCTGTAGGTGGCTTTTTAAGTTCTCCGTCAAANCCTAGGGNNCAACCCTGGACAGGAGGTGNAAACTACNAAGCTAGAGTACGGNAGGGCAGAGGGAATTTCCGGTGGAGCGGTGAAATGCGTAGTGAGCGGAAGGAACACCAACGGCGAAAGCACTCTGCTGGACCGACGCTGACACTGAGAGACGAGAGCTAGGGGAGCA…
denovo100605	Bacteria	SW6	TAGGGAATGTTCCACAATGGACGAAAGTCTGATGGAGCAATCCCGCGTGAATGTTGAAGGTCCTACAAGATTGTAAAGGTCTTTTATTGGGGCAGAAATGTAAGAAAAGGAAATGTTTCTTATTTGACGTTACCCTTTGAATAAGTATCGGCTAACTATGTGCCNGNAGCCGNGGTANTACATAGGATGCAAGCGTTANCCGGATTACTGGGCGTAAAGGNAGCNCAGGCGNATTTACAATNCGGATNNNAANGACAACNGCCTAACGGTTGTTTGCATTGGAAACTGTTAGTCTAGAGTATAGTAGAGAGTTTTGGAACTCCATGTGGAGCGGTGGAATGCGTAGATATATGGAAGAACACCAGAGGCGAAGGCGAACACTTAGGCTATAACTGACGC…
denovo100606	Bacteria;Cyanobacteria;Cyanobacteria;Chloroplast;Streptophyta	FW16	TGGGGAATTTTCCGCAATGGGCGAAAGCCTGACGGAGCAATGCCGCGTGGAGGTGGAAGGCCTACGGGTCGTCAACTTCTTTTCTCGGAGAAGAAACAATGACGGTTTCTGAGGAATAAGCATCGGCTAACTCTGTGCCAGCAGCCGCGGTAANACAGNGGATGAAGCGTTANCCAGAATGATNGGGCGTAAAGNGTCTGTNGGTGGCTTTTCAAGTCCGCCTAAAATCCCAGGGCTCAACCCTGNACAGGCGGTGGAAACTACCAAGCTTGAGTACGGTAGGGGCATAGGGAATTTCCGGTGGAGCGGAGAAATGCATTGAGAACCGAAAGAACACCAACGGCGAAAGCACTCTGCTGGGCCGACACTGACACTGTGATACGAAAGCTAGGGGAGCAA…
denovo100607	Bacteria	FW16	TGGGGAATCTTGGACAATGGGCGAAAGCCCGATCCAGCAATATCGCGTGAGTGAAGAAGGGCAATGCCGCTTGTAAAGCTCTTTCGTCGAGTGCGCGATCATGACAGGACTCGAGGAAGACGCCCCGGCTAACTCCGTGCCAGCAGCCGCGGTAAGACGGGGGGGGCAAGTGTTCTTCGGAATGACTGGGCGTAAAGGGCACGTAGGCGGTGANTCGGGTTGAAAGTGAAAGTCGCCAAAAAGTGGCGGAATGCTCTCGAANCCAATTCACTTGAGTGAGACAGATGAGCGTGGAAGTTCGTGTGTAGGGGTGTAATCCGTAGATCTACCAAGGAACGCCACAATTGAAGGCAGATCTCCGGGTCCCTACCGACGCTGGGGTGCGAAAGCATGGGGAGC…
denovo100608	Bacteria	SW3	TGGGGAATCTTGGACAATGGGCGAAAGCCCGATCCAGCAATATCGCGTGAGTGAAGAAGGGCAATGCCGCATGTAAAGCTCTTTCGTCGAGTGAGCGATCATGACAGGACTCGAGGAAGAAGCCCCGGNTAACTCCGTGNCAGCAGCCGCGGTAAGACGGGGGGGGCAAGTGTTCTTCGGAATGACTGGGCGTAAAGGGCACGTAGGCGGTGAATAGGGTTGAAAGTTAAAGTCGCCANAAACTGGGGGAATGCTCTCGAAACCAATTCACTTGAGTGAGACAGAGGAGAGTGGAATTTCGTGTGTAGGGGTGAAATCCGCAGATCTCCGAAGGAACGCCAACAGCGAAGGCAGCTCGCTGGGTCCCTACCGACGCTGGAGTGCGAAAGCATGGGGAGC…
denovo100609	Bacteria;Proteobacteria;Alphaproteobacteria;Rhizobiales;Hyphomicrobiaceae	FW16	TGGGGAATATTGGACAATGGGCGCAAGCCTGATCCAGCCATGCCGCGTGGGTGAAGAAGGCCTTAGGGTTGTAAACCCCTTTCAGCGGGGACGATAATGACGGTACCCGCAGAAGAAGTCCCGGCTAACTCCGTGCCAGCAGCCGCGGTAATACGGAGGGGACTAGCGTTGTTCGGAATTACTGGGCGTAAAGCGCACGTAGGCGGATTTGTTAGTCAGGGGTGAAATCCCGAGGCTCAACCTCGGAACTGCCTTTGATACTGCAAATCTCGAGTCCGGAAGAGGTGAGTGGAATTCCTAGTGTAGAGGTGAAATTCGTAGATATTAGGAAGAACACCAGTGGCGAAGGCGGCTCACTGGTCCGGTACTGACGCTGAGGTGCGAAAGCGTGGGGAGCAA…
denovo10061	Bacteria	FW19	CCAAGAATATTCCGCAATGGGGGAAACCCGGAGGGAGGGAAATGGCGTGAAGGATGAAGCCTTCGGGGTGGAAAGGTCCTTTGATAAAGGAAGATTAGGTGGGGTAGGAAATGATCAAAGGATGATGGTATTTTAGGAATAAGCCCTGGTAATTANTGGCCAGCAACCGCGGTTATNCGNAAGGGANGAGGNTATTCGGAATTACTGGGGGAAAAGGGCGTGTAGGCGGCNGNTTNGGNGGAGTGTGAAAGACTGGGGCTCAACTCCAGAAAGGCATTCAGAACCGGTTGGCTAGAATCTGGTGGAAGACAGCGGAATTTCCTGTGTAGCGGTGGAATGCATAGATATGGGAAGGAACACCAAAGGCGAAGGCAGCTGTCTATGCCGAGATTGACGCTG…
denovo100610	Bacteria	SW16	TGGGGAATATTCCGCAATGGGCGAAAGCCTGACGGAGCAACGCTGCGTGAATGAGGAAGGCCTACGAGTTGTAAACTTCTTTTATCGAAGAAGAAACAGTCTGGTAGGCAATGAAAAGATGATCACGGTACTTTATGACAACGTCCCGGNTAANTNCGTGCNAGCAANCGCGGTANGANGTAAGGGGCNGGNGNTATTCGGNATNANNGGGNGTAAAGNGNCNGTAGGNGGTTGGTNAGNCNGGCTGTNAAAGNCTGGGGCTNAACTNCAGNAAAGCANTNGGAACCGGTCAGCTAGAGTACGGTAGGGGGTGACGGAATTTCCGGTGTAGCGGTGAAATGCATAGATATCGGAAGGAACACCAAAGGCGAAGGCAGCTTGCTGTGCTGAGATTGACGC…
denovo100611	Bacteria;Firmicutes;Bacilli;Lactobacillales	SW3	TAGGGAATCTTCCACAATGGACGAAAGTCTGATGGAGCAACGCCGCGTGAGTGAAGAAGGTTTTCGGATCGTAAAACTCTGTTGTTGGAGAAGAATGTATCTGATAGTAACTGATCAGGTAGTGACGGTATCCAACCAGAAAGCCACGGCTAACTACGTGCCAGCAGCCGCGGTAATACGTAGGTGGCAAGCGTTGTCCGGATTTATTGGGCGTAAAGCGAGCGCAGGCGGTTTCTTAAGTCTGATGTGAAAGCCTTCGGCTCAACCGAAGAAGTGCATGGAAAACGGGGAAATTGGAGTGCAGAAGGGAAAAGGGAAATTCCATTTGGAGGGGTGAAATGCGTGGATAAATGGAGAAACACAGTGGCGAAGGCGGCTGTCTGGTCTGTAACTGACGCT…
denovo100612	Bacteria	SW2	TGGGGAATCTTGGACAATGGGCGAAAGCCCGATCCAGCAATATCGCGTGAGTGAAGAAGGGCAATGCCTCTTGTAAAGCTCTTTCGTCGAGTGCGCGATCATGACAGGAATCGAGGAAGAAGCCCCGGCTAAATCCGNGNNAGAGCCGCGGTAAGACNGGGNGGGNNAGTGNTCTTCGGAATGATGCGCANAAAGGGNACGTAGGNGGGGAANCGGGTTGNNAGTGAAGTTCGCAAAAACTGGTGGAATGCTCTCGAAACCAATTCACTTGAGTGNGACAGAGGAGAGTGGAATTTCGTGTGTAGGGGTGAAATCCGTAGATCTACGAAGGAACGCCAAAGGCGAAGGCAGCTCTCTGGGTCCCAACCGACGCTGGAGTGCGAAAGTATGGGGAGCGAA…
denovo100613	Bacteria;Cyanobacteria;Cyanobacteria;Chloroplast;Streptophyta	SW20	TGGGGAATTTTCCGCAATGGGCGAAAGCCTGACGGAGCAATGCCGCGTGAAGGTAGAAGGCCTACGGGTCATGAACTTCTTTTCCCGGAGAAGAAGCAATGACGGTATCCGGGGAATAAACATCGGCNAANTCTGTGCCAGNAGCCGCGNTAANCAGNGNANGCAGGCGTTANCCGGAANGANTGGGAGTAANGNGNCTGTANGTNGCTTTTTACGTTCGCNGCAAAATCCNGGGCTCANCCCNTGACNGGCGGNGGAAACTANCAAGCTGGAGTACGGTAGGGGCAGAGGGAATTTCCGGTGGAGCGGTGAAATGCGTAGAGATCGGAAAGAACACCAACGGCGAACGCACTCTGCTGGGCCGACACTGACACCGGGGGACGAAAGCTAGGGGAGCGA…
denovo100614	Bacteria;Cyanobacteria;Cyanobacteria;Chloroplast;Streptophyta	SW10	TGGGGAATTTTCCGCAATGGGCGAAAGCCTGACGGAGCAATGCCGCGTGAAGGTAGAAGGCCTACGGGTCATGAACTTCTTTTCCCGGAGAAGAAGCAATGACGGTATCCGGGGAATAAGCATCGGCTAACTCTGTGCCAGCAGCCGCGGTAAGACAGNGGGTGCAAGCGTTATCCGGNATGATTGGGCGTNNAGCGTCGTANGTGGCTTTTTAAGTTCGNCGANAAATCCCAGGGNTCAACCCGGGACANGCGGTGGAAACNANCAAGCTGGAGTGCGGTAGGGGCAGGTGGAATTTCCGGTGTAGGGGTGAAATGCGTAGAGATCGGAAAGAACACCAACGGCGAAAGCACTCTGCTGGGCCGACACTGACACTGAGGGACGAAAGCTAGGGGAGCG…
denovo100615	Bacteria	FW4	TGGGGAATCTTGGACAATGGGCGAAAGCCCGATCCAGCAATATCGCGTGAATGAAGAAGGGCAATGCCGCTTGTAAAGCTCTTACGTCGAGTGCGCGATCATGACAGGACTCGATGAAGAAGTGCCGGNTNACNCCGGCAAGCAGCCGCGGTAAGNGGGGGGGGGNAAGTGGTCTTCGGAANGGNGGGGCAGAAAGGNCACGTAGGGGGTGAANGGGNCGANAGGGAACGTCGGCAAGAAGTGGCGGAATGCNNTNGAAACNAATTCACTTGAGTGNGATAGAGGAGAGTGGAATTTCGGGTGTAGGGGTGAAATCCGTAGATATACGAAGGAACGCCAAAAGCGAAGGCAGCTCTCTGGGTCCCTACCGACGCTGGGGTGCGAAAGCATGGGGAGCGA…
denovo100616	Bacteria	SW20	TGGGGAATATTCCGCAATGGGCGAAAGCCTGATGGAGCAATGCCGCGTGAAGGTAGAAGGTCTTCGGGTCATGAACTTCTTTTCTCGGGGAAGAAGCAAAGACGGTATTCGGGGAAAAAGCCTCCGCNCACCGTGNNCACGCNGCCGNNGTAACACAGGGGANGCANGCGTTACGCNGTATGTNTGGGGTAAAGNGNNTGGNGGTGGCTTTTGAAGNTCNNNGTCAAATCCCAGGGCTNACCCTGGGCAGGCNGTGGAAANTANCAAGCTGGAGTACNGTAGGGGCAAGGGGAATTTCCGGTGGAGCGGTGAAATGCGTAGAGATCAGGAAGAACACCAGCGGCGAAAGCGGTCTTCTGGGCCGACACTGACGCTGAGGGACGAAAGCGAGGGGAGCGA…
denovo100617	Bacteria;Acidobacteria;Acidobacteria_Gp4;Gp4	FW20	TCGGGAATTTTGGGCAATGGGCGAAAGCCTGACCCAGCAATGCCGCGTGAAGGATGAAGGATTTCGGTATGTAAACTTCGTAAAAATGGGAAGAATAAATGACGCTACCATTGGTAAGGTCCGGCTAACTACGNGCCAGCAGCCGCGGTAATACGNAGGGACCAAGCGGTGTTCGGATTTACTGGGCGTNAAGGGCGGGTAGGCGGCGGGANAAGTCACTTGTGAAATCNCCGGGCTTAACTCGGAACGGNCAAGTGATACTGTNGTGCTAGAGTATAGAAGGGGCAAGCGGAATTTTCGGTGTAGCGGTGAAATGCGTAGATATCGAGAGGAACACCAGAGGCGAAGGCGGCTTGCTAGGCTAATACTGACGCTGAGGCGCGAAAGCTAGGGGAGCAA…
denovo100618	Bacteria	FW18	TGGGGAATATTGGACAATGGGCGCAAGCCCGATCCAGCAATACCGCGTGAGTGAAGAAGGACATTGGGGTGTAAAAAGCTCTTAGGTAGAGTGAGGGAGCTTGAGAGGATAGGAGCAGGGAGCGACGGTAATCGCCGAAGAAGCAGCCGCGNACACCGNGGCAGCGGCCGCGGTNNTAGGAGGGGCNNAAGTTNTANTNGGAGTTGNCGGNGTNAAGNGNACNAGGCGGTTTGNTAAGTCTGNNGTGAAANNNCCGNNAACAAATTNGGNANTGNANTNGAAACTGACTAGCTAGAGTGTTATAGAGGGGGGTAGAATTTCATGTGTAGCGGTGAAATCCGTAGAGCTCCGAAGGAACACCAGAGGCGAAGGCGGCCCCCTGGACCCCTACTGACGCTG…
denovo100619	Bacteria;Cyanobacteria;Cyanobacteria;Chloroplast;Streptophyta	SW6	TGGGGAATTTTCCGCAATGGGCGAAAGCCCGACGGAGCAATGCCGCGTGAAGGTAGAAGGCCTACGGGTCATGAACTTCTTTTCACGGAGGAGAAGCAATGACGGTGTACGGGGAATAAGCACCGGCNAACTCTGNGCCAGCAGCCGCGGTAAGACANGAGGTGNAAGNGTGATCCGGGATGATTGGGCGTNAAGNGNCTGTAGGNGGGTTTTTAAGTTCGCNGTNTAAGCCNAGGGCTCAACCCTGGNNAGGCGGTGGAAACTNNCNAGCTGGAGTACGGTAGGGGCAGGGGGAATTGCGGGTGTAGCGGTGAAATGCGTAGAGATCGGAAAGAACACCAACGGCGAAAGCACTCGGCTGGGCCGACACTGACACTGAGAGACGAAAGCTAGGGGAGC…
denovo10062	Bacteria;Proteobacteria;Gammaproteobacteria;Enterobacteriales;Enterobacteriaceae;Escherichia/Shigella	FW2	TGGGGAATATTGCACAATGGGCGCAAGCCTGATGCAGCCATGCCGCGTGTATGAAGAAGGCCTTCGGGTTGTAAAGTACTTTCAGCGGGGAGGAAGGGAGTAAAGTTAATACCTTTGCTAATTGACGTTACCCGCAGAAGAAGCACCGGCTAACTCCGTGCCNGCAGCCGCGGTAATACGGNGGGTGCAAGCGTTAATCGGAATTACTGGGCGTAAAGCGCACGCAGGCGGTTNGGTAAGTCAGANGTGAAATCCCCGGGCNCAACCNGGGAANTGCANCGGANACTGGCAAGCTGGAGGATCGTAGAGGGGGGGAGAATTCCAGGTGTAGCGGTGAAATGCGTAGAGATCTGGAGGAATACCGGTGGCGAAGGCGGCCCCCTGGACGAAGACTGACGC…
denovo100620	Bacteria;Proteobacteria;Betaproteobacteria;Burkholderiales;Oxalobacteraceae	SW16	TGGGGAATTTTGGACAATGGGCGCAAGCCTGATCCAGCAATGCCGCGTGAGTGAAGAAGGCCTTCGGGTTGTAAAGCTCTTTTGTCAGGGAAGAAACGGGTTTTTCTAATACAGAGACCTAATGACGGTACCTGAAGAATAAGCACCGGCTAACTACGTGCNAGNAGCCGCGGTAATACGTAGGGTGCAAGCGTTAATCGGAATTACTGGGCGTAANGCGTGCGCAGGCGGTTTNGTAAGTCTGATGTNAAAGCCNTNGGCTTAACCGGCGATGTGCATTGGAAACTGGTAGACTTTAGTGCAGAAGATGTGAGTGGAACTCCATGTGTAGCGGTGAAATGCGTATATAGATGGAAGAACACCAGTGGCGAAGGCGGCTCTCTGGTCTGTAACTGACGC…
denovo100621	Bacteria;Firmicutes;Bacilli;Lactobacillales;Lactobacillaceae	SW5	TAGGGAATCTTCCACAATGGACGAAAGTCTGATGGAGCAACGCCGCGTGAGTGAAGAAGGTTTTCGGATCGTAAAACTCTGTTGTTGGAGAAGAATGTATCTGATAGTAACTGATAAGGTAGTGACGGTATCCAACCAGAAAGCAACGGCTAACTACGTGCCAGCAGCNGCGGTAATACGTAGGTGGCAAGCGTTGTCCGGATTTATTGGGCGTAAAGCGAGCGCAGGCGGTTTTTTAAGTCTGATGTGAAAGCCTTCGGCTCNACCGAAGAAGGGCATCGNAAACCGGGAAACTAGAGTGCAGAAGAGGACTGGTTAACTCCATGTGTAGCGGTGAAATGCGTCGATATATGGAAGAACTCCAGTGGCGAAGGCGGCTGTCTTGTCTCTAACGGACGC…
denovo100622	Bacteria;Firmicutes;Bacilli;Lactobacillales	SW5	TAGGGAATCTTCCACAATGGACGAAAGTCTGATGGAGCAACGCCGCGTGAGTGAAGAAGGTTTTCGGATCGTAAAACTCTGTTGTTGGAGAAGAATGTATCTGATAGTAACTGATCAGGTAGTGACGGTATCCAACCAGAAAGCCACGGCTAACTACGTGCCAGCAGCCGCGGTAATANGTAGGTGGCAAGCGTTGTCCGGTTTATTGGGCGNAAAGCGAGNGNAGGCGGTTTCTTAAGTTGATGTGAAAGNCTTCGGCTCAAACCGAAGAAGGGNNTCGGAAACGGGGAACTTTGGGGAAGAAGGGGAACGGGGAAATTCCAGTTTAGGGGTGGAATGCGTCGATATATGGAAGAAAACCCGTGGCTAAAGCGGCTGGCTGGGCCGTTACTGACGCTG…
denovo100623	Unclassified	FW1	TGCTCGAATTTGAGCCGAACAGAGCGGCGGCCATGGCGGCAATGGAGGGCAACGGGAGCTCCTCAAGCTCGGGATAGTGGCTAGGCGGGACCAGAGGGGTGTGGGAAGGCCGGTGGAGAGGTCGGGACACCTCGGGGTGGGCTTATATTGACGGGGCAGCAAGGGGGTGAGGTGGCACGCGCGCGGCTACATGTCCGCGCTCCGTAGACGGGCACGCGAGGCCNAGGGTCACGGGGAGGGGCGNNAAGGCGACGAGGGAGACGCGGACNAGGCAAANAGGTGGTAACCACTGTGACCGGCAAGGAGGTGACGCAAGAGGCTGCCGCGAGCGGTCTAGTGATGATTCCCTTCATCATATAAGCCGAGGGAGTTGATGGATCAAGAGAAGGAGCCAAGGAG…
denovo100624	Bacteria	SW8	TGGGGAATCTTGGACAATGGGCGAAAGCCCGATCCAGCAATATCGCGTGAGTGAAGAAGGGCAATGCCGCTTGTAAAGCTCTTTCGTCGAGTGCGCGATCATGACAGGACTCGAGGAAGAAGCCCCGGCTAACTCCGTGCCAGCAGCCGCGGTAAGACGGGGGGGGCAAGTGTTCTTCGGAATGACTGGGNGTAAAGGGCACGTAGGCGGTGAANCGGGTTGAANGTGAAAGTGGCCAAAAAGTGGCGGAATGCTCTCGAAACCANTTNANTTGNGTGNGAGAGGAGAGGGGACTTTAGGGGGTAGGGGTGTAAGCCGTAGATCTACGAAGGGACGCCAAATGCGAAGGCAGCTCTCTGGGTCCCTACCGACGCTGGGGGGCGAAAGCATGGGGAGCGA…
denovo100625	Bacteria	SW8	TGGGGAATCTTGGAAAATGGGCGAAAGCCCGATCCAGCAATATCGCGTGAGTGAAGAAGGGCAATGCCGCTTGTAAAGCTCTTTCGTCGAGTGCGCGATAATGACAGGACTCGAGGAAGAAGCCCCGGCNAACTCCGNGCCAGCAGCCGCGGTAAGACGGGNGGGGCAAGTGTNCNNCGGAACGACNGGGCGTAAAGGGCACNNAGGGGGNNAATCGGGTNGANANNGNAANTCGNCAAAAAGGGGCGGAANGNTCTCGAAANCAATTNACNTGAGNGAGANAGAGGGGAGTGGCATTTCGTGTGTAGGGGTGAAATGCGTAGAACTACGAAGGAACGCCAAAAGCGAAGGCGGCACTCTGGGTCCCTACCGACGCTGGGGGGCGAAAGCATGGGGAGC…
denovo100626	Bacteria;Proteobacteria;Gammaproteobacteria;Enterobacteriales;Enterobacteriaceae	SW5	TGGGGAATATTGCACAATGGGCGCAAGCCTGATGCAGCCATGCCGCGTGTATGAAGAAGGCCTTCGGGTTGTAAAGTACTTTCAGCGGGGAGGAAGGCGATAAGGTTAATAACCTTGTCGATTGACGTTACCCGCAGAAGAAGCACCGGCTAACTCCGTGCCAGCAGCCGCGGTAATACGGAGGGTGCAAGCGTTAATCGGAATTACTGGGCGTAAAGCGCACGCAGGCGGTCTGTCAAGTCAGATGNGAAATCCCCGGGCTTAACCTGGGAACTGNATTTGAAACTGGCGGCGAGAGGCCTGTGGGGGGGGGTAGGATTCCAGGTGTAAGGGTGAAATGCGTAAGGGTCTGGGAGAATACCGGGTGCCAAGGCGGCCCCCTGGGCCAAGGCTGACGCT…
denovo100627	Bacteria	FW6	TGGGGAATCTTGGACAATGGGCGAAAGCCCGATCCAGCAATATCGCGTGAGTGAAGAAGGGCAATGCCGCTTGTAAAGCTCTTTCGTCGAGTGCGCGATCATGACAGGACTCGAGGAAGAAGCCCCGGCTAACTCCGTGCCAGCAGCCGCGGTAAGANGGGGGGGGNAAGTGTTCTTNGGAANGAGTGGGCGTAAAGGGCACGTGGGGGNGNANAGGGTTGAGNGNGAAAGTNGCCAAAAAGTGGCGGAATGCCTCNGAACCAATTCACTTGAGTGNGNNAGAGGAGAGTGGAATTTCGTGTGTAGGGGTGAAATCCGTAGATCTACGAAGGAACGCCAAAAGCGAAGGCAGCTCTCTGGGTCCATACCGACGCTGAGGTGCGAAAGCATGGGGAGCGA…
denovo100628	Bacteria;Verrucomicrobia;Verrucomicrobiae;Verrucomicrobiales;Rubritaleaceae;Rubritalea	SW17	TCGAGAATCATTCACAATGGGGGCAACCCTGATGGTGCAACGCCGCGTGGAGGATGAAGGCCCTAGGGTCGTAAACTCCTGTCATAATAGAGTAAGGCATAGTCGTTAAAAGCTTCTATGTTTGATAGTATATTAAGAGGAAGGGACGGCTAACTTCGTGCCAGCAGCCGCGGTAATACGAAGGTCCCGAGCGTTATTCGGAATCACTGGGCGTAAAGGGAGCGTAGGCGGCGTGGTAAGTCAGATGTGAAAGCCCAGGGCTCAACCCTGGAACTGCATTCGATACTGCCATGCTAGAGTAATGGAGAGGTAAATGGAATTTTGGGTGTAGCAGTGAAATGCGTAGATATCCAAAGGAAGACCAATGGCGAAGGCAATTTACTGGACATTTACTGACGC…
denovo100629	Bacteria	SW1	TAGGGAATTTTCCACAATGGACGAAAGCCTGATGGAGCAATCCCGCGTGAATGATGAAGGTCCTACAAGATTGAAAAGCTCTTTTCTTGGGGAAGAAATGTACGAAAAGGAAGTGTTTCTTATTTGACGGTACTCTGTGAGTAGGTATGGNCTAACTANGNGCNAGCANNCNCGGAAANAATNNGNNGCNAGCGNTANCCGGATTTACTGGGNGTAAAGCGNGNNCAGGGGGATTTANAANTCTGATGTTAAAGNCAACTGCTTAANGGTTGNNTGCAGTGGAAACTGGAAGTCTAGAGTATAGTAGGGAGGGTTGGAACTCCATGTGGAGCGGTGGAATGCGTAGATATCTGAAAGAACACCAGAGGCGAAGGCGAAAACTTGGGCTATAACTGACGC…
denovo10063	Bacteria	FW2	TGGGGAATTTTCCACAATGGGCGAAAGCCTGACGGAGCCATGCCGCGTGTATGTAGAAGGCCTTCGGGTTGTAAAGTACTTTCCGCGGGGAGGAAGCAAGTACAGTATCTGCGTATGAACATTGGCGTAACTCGCTGCAGACGCACCCGCTAACTCCGNGNCNGCAGCCGCGGTANNGCGGGGGGTGGCAGNGNTCNTCGGAAGGNNTGGGNGTAAAGCGCACGTAGGCGGCTTGTGAANNCAGNTGTGAAATCCNCGGGCTCAACCTTGGAANGGCNNNGGANACTGGCAAGCTGGAGTACCGGAGGGGCGGAGAGAATTCCCGGTGGAGCGGTGAAATGCGTAGAGATCTGAAGGAACACCAGTGGCGAAGGCGCCCCGCTGGACGGAGACTGACAC…
denovo100630	Bacteria;Actinobacteria;Actinobacteria;Actinomycetales;Corynebacteriaceae	FW15	TGGGGAATATTGCACAATGGGCGGAAGCCTGATGCAGCGACGCCGCGTGGGGGATGACGGCCTTCGGGTTGTAAACTCCTTTCGACAGGGACGAAGAATTTTGTGACGGTACCTGTATAAGAAGCACCGGCTAACTACGTGCCNGCAGCTGCGGTAATGCGTAGNGTNNGAGNGTTGTCCGGAATTACTGGGCGTAAAGAGCTCGTNGGTGGTTNGTCGCGTCGTNTGTGAAATTCAGGGGCTTAACTNCGGGCGTGCAGNCGATANGNGCATNACTTGAGTGNTGTAGGGGAGACTTGAATTCCGGGTGTAGCGTTGAAATGCGCAGATATCAGTAGGAACACCGATGGCGAAGGCAGGTCTCTGGGCAGTTACTGACGCTGAGGAGCGAAAGCATGG…
denovo100631	Bacteria;Firmicutes;Bacilli;Lactobacillales;Lactobacillaceae	SW6	TGGGGAATCTTCAACAATGGCCGCAAGCCTGATGGAGCAACGCCGCGGGAGTGAAGAAGGCCTTCGGGTCGTAAAACTCTTTTGTTGGGGAAGAACACGGTTAAGGTAAATGGTTCATTCAATGACGTAACTTACCCAGCAAGTACCGGCTAACTNCGNGCCAGCAGCCGCGGTAANACGTAGGGGGCAAGNGTTGNCCGGANTTATTGGGNGTAAAGGGAACGCAGGCGGTCTTTTAAGTCGGATGTGAAANCCTTCGGCTTAACCGGAGTAGTGCATTGGAAACTGGAAGACTTGAGTGCAGAAGAGGAGAGTGGAACTCCATGTGTAGCGGTGAAATGCGTAGATATATGGAAGAACACCAGTGGCGAAAGCGGCTCTCTGGTCTGTAACTGACGC…
denovo100632	Bacteria	SW5	TAGGGAATTTTCCACAATGGACGAAAGCCTGACGGAGCAATCCCGCGTGAATGATGAAGGTCCTACAAGATTGTAATGTTTTTTCATTGGGGAAGAAATGTAAGAAAAGGAAATGTTACTCATCTGATGGTACCCTTCGAATAAGCACCGGNNAACTATGTACGACAGCNGAGGTAANANNNAGGAGNNNAGNGTNANNNGGATTNACTGGGCGNAAAGCGAGGGCAGGCGGATTTANAAGNCTGATGTTAAAGNCAACTGCTTAACGGTGGNATGCGTTGGAAACTATAAGTCTAGAGTATGGTAGAGAGTGTTGGAACTCCATGTGGAGCGGTGGAATGCGTAGATATATGGAAGAACACCAGAGGCGAAAGCGAAAACTTGGGCCGTAACTGACGC…
denovo100633	Bacteria;Cyanobacteria;Cyanobacteria;Chloroplast;Streptophyta	SW10	TGGGGAATTGTCAGCAATGGGCGAAAGCCTGACGGAGCAATGCCGAGTGGAGGTAGAAGGCCCACGGGTCGTGAACTTCTTTTCCCGGAGAAGAAGCAATGACGGTATCAGGGGAATAAGCATCGGCTAACTANGTTGCCAGCAGCCGCGGTAATACAGAGGATGCAAGCGTTANCCGGAATGATTGGGCGTAAAGCGTCTGTAGGTGGCTTTTTAAGTCCGCCGTCAAATCCCAGGGCTCAACTCTGGACAGGCGGTGGAAACTACCAAGCTGGAGTACGGTAGGTGCACAGGGAATTTCCGGGGGAGCGGTGAAATGCGCAGAGATCGGAAAGAACACCAACGGCGAAAGCACTCTGCTGGGCCGACACTGACACTGAGAGACGAAAGCTAGGGGAG…
denovo100634	Bacteria;Proteobacteria;Betaproteobacteria;Burkholderiales	SW16	TGGGGAATTTTCCGCAATGGGCGAAAGCCTGACGGAGCAATGCCGCGTGAAGGTAGAAGGCCTACGGGTCATGAACTTCTTTTCCCGGAGAAGAAGCAATGACGGTACCTGAAGAATAAGCACCGGCTAACTCCGTGCCAGCAGCCGCGGTAATACGNAGGGTGCAAGCGTTAAGCGGAATTACTGGGCGTAAAGCGTGCGCAGGCGGTTTTGTAAGTCNGNNGTGAAATCCCAGGGCTCAACCTGGGAATGGCANTGGAGACTGCNAGGCTAGAGTNTGGNAGAGGGGGGTGGAATTCCAGGTGGAGCGGTGAAATGCGTAGATATGTGGAGGAACACCGATGGCGAAGGCAGCCCCCTGGGTCAAAACTGACGCTCATGGACGAAAGCGTGGGGAGC…
denovo100635	Bacteria;Firmicutes;Bacilli;Lactobacillales;Lactobacillaceae;Lactobacillus	SW9	TAGGGAATCTTCCACAAGGGACGAAAGTCTGAGGGAGCAACGCCGCGTGAGTGAAGAAGGTTTTCGGATCGTAAAACTCTGTTGTTGGAGAAGAATGTATCTGATAGTAACTGATCAGGTAGTGACGGTATCCAACCAGAAAGCCACGGCTAACTACGTGCCAGCAGCCGCGGTAANACGTAGGTGGCAAGCGTTGTCCGGATTNATTGGGCGTAAAGCGAGNGCAGGCGGTTNNTTAAGTCTGATGTNAAAGCCTTCGGCTCAACCGAAGAAGGGCNNCGGAAACTGGGAAACTTGAGTGCAGAAGAGGAAAGTGGAACTCCATGTGTAGCGGTGAAATGCGTAGATATATGGAAGAACACCAGTGGCGAAGGCGGCTGGCTGGTCTGTAACTGACGC…
denovo100636	Bacteria	SW4	TGGGGAATCTTGGACAATGGGCGAAAGCCCGATCCAGCAATATCGCGTGAGTGAAGAAGGGCAATGTCGCTTGTAAAGCTCTTTCGTCGAGTGCGCGATCATGACAGGACTCGAGGAAGAAGCCGCGGCNNACTCCGNGCCAGNAGCCGCGGTAAGACGGGGGGGGNANGTGTTCNTCGGAGTGCNGGGCNNAAAGGGCANGTNGGCGGTGANNAGGGTTGAAAGTGANAGTCGNCAAAAAGNGGGGGAATGCTCTCGAAACCAATTNACTTGAGTGAGACAGAGGAGAGTGGAATTTCGTGTGTAGGGGTGAAATCCGTAGATCTACGAAGGAACGCCAAAAGCGAAGGCAGCTCTCTGGGTCCCTACCGACGCTGGGGTGCGAAAGCATGGGGAGCG…
denovo100637	Bacteria	FW9	TGGGGAATCTTGGACAATGGGCGAAAGCCCGATCCAGCAATATCGCGTGAGTGAAGAAGGGCAATGCCTCTTGTAAAGCTTTTCCGTGGAGTGCGCGATCATGACAGGACTCGAGGAAGAAGCCCCGGNNAACTCCGTNCCAGCAGCCGCGNTAAGANGGGGGGGGCAAGTGTTCNNNNGAATGAGTGGGCGAAAAGGGCNCGTNGGCGGTGAATNGGGTGGAAAGTGAANGCNGCCAAAAAGTGGCGGAATGCTNTCGAAACCAATTCACTTGAGTGAGNCAGAGGCGAGGGGAATTTCGTGTGTAGGGGTGAAATCCGTAGATCTACGAAGGAACGCCAAAAGCGAAGGCAGCTCTCTGGTTCCCTACCGACGCTGGGGTGCGAAAGCATGGGGAGC…
denovo100638	Bacteria	FW9	TGGGGAATCTTCGACAATGGGCGAAAGCCTGACCCAGCAATACCGCGTGAGTGAAGAAGGGCAATGCCGCTTGTAAAGCTCTTCCGTCGAGTGAGCGATTATGACAAGACGAGGGGAAAGAGCCGCGGAAAACTCCGNNNGAGNANCCGGNGNANANAGGGGGGGNAAGTGNTCCGCNNNNANNCGGGGCGAANAGGGCACANNGGGNGTGAANGGGTNGNAGTTNAAACTCGNGAAAAACCGNCGAAATGCTGTCGAAACCANNTNNCTGGAGTANGGCAGAGGAGAGTGGAATTTCGGGTGTAGGGGTGAAATCCGTAGAGCTAGGAAGGAACGCCAAAAGCGAAGGCAGCTTGCTGGGTCCATACCGACGCTGAGGGGCGAAAGCTTGGGGAGCGA…
denovo100639	Bacteria	SW3	TGGGGAATCTTGGACAATGGGCGAAAGCCCGATCCAGCAATATCGCGTGAGTGAAGAAGGGCAATGCCGCTTGTAAAGCTCTTTCGTCGAGTGCGCGATCATGACAGGACTCGAGGAAGAAGCCCCGGCTAACTCCGTGCCAGCAGCCGCGGTAAGACGGGGGGGGCAAGTTNTCTGNGGAANGACGGGGCGTAAAGGNNNCGTAGGNGGTGAANCGGGTTGAAAGNGAACGCGCCAAAAAGTGGNGNAATGCTNTGGAAACCACTTAGCTTGAGTGAGACAGAGGAGAGTGGAATTTCCTGTGGAGGGGTGAAATCCGTAGATCTACGAAGGAACGCCAAAAGCGAAGGCAGCTCTCTGGGTCCCTACCGACGCTGGGGTGCGAAAGCATGGGGAGCG…
denovo10064	Bacteria;Cyanobacteria;Cyanobacteria;Chloroplast;Streptophyta	SW16	TGGGGAATATTCCGCAATGGGCGAAAGCCTGACGGAGCAATGCCGCGTGGAGGTAGAAGGCCTACGGGTCATGAACTTTTTTTCCCGGAGAAGAAAAAATGACGGTATCCGGGGAATAAGCATCGGCTAACTCTGTGCCAGCAGCCGCGGTAAGACAGAGGATGCAAGCGTTNTCCGGAANGATTGGGCGTNAANCGGCTGNANGGGGCNTTNTAAGTTNTCCGTCAAATCCCAGGGCTCAACCCTGGAAAGGCNGTGGAAACTANCAAGCTNGAGTNCGGTAGGGGCAGAGGGAATTTCCGGTGGAGCGATGAAATGCGTAGAGATCGGAAGGAACACCAAAGGCGAAAGCACTCTGCTGGGCCGACACTGACACTGAGAGGCGAAAGCTAGGGGAGC…
denovo100640	Bacteria	SW4	TGGGGAATTTTCCGCAATGGGCGCAAGCCTGATGGAGCAATGCCGCGTGAATGTAGAAGGTCTACGGGTCATGAACTTCTTTTCCCGGAGAAGAAGCAATGTAGGTATACGTGGATATAGCCTCGGCTAATNNTGCGCCAGCAGCNGCGGTAAGACAGAGGNNGCAAGCGTTATCCGGANTGNNTGGGCGTAAAGCGNCNGTAGGTGGCTTTTTAAGTTCGCCGTGAAANCCNNGGGCTNAACCNTGGANNTGCGNTGGAAACNACCAANCTGGAGTACGGTAGAGGCGGAGGGAATTTCCGGTGTAGCGGTGAAATGCGTAGAGATCGGGAAGAACACCAACGGCGAAAGCACTCTTCTGGGCCGACACTGACACTGAGGTTCGAAAGCTAGGGGAGC…
denovo100641	Bacteria;Proteobacteria;Gammaproteobacteria;Enterobacteriales;Enterobacteriaceae	SW16	TGGGGAATATTCCACAATGGGCGAAAGCCTGATGCAGCCATGCCGCGTGTGTGAAGAAGGCCTTCGGGTTGTAAAGCACTTTTAGCGAGGAGGAAGGGTTCAGTGTTAATAGCACTGTGCATTGACGTTACTCGCAGAAGAAGCACCGGCTAACTCNGNGCCAGCAGCCGCGGTAANACGGAGGTTGNAAGCGTTNATCGGAATTACTGGGCGTAAAGCGCANGCAGGCGGCTTGTTAAGTCNGCTGNGAAATCCCNGGGCTTAACGCGGGAANTGCATTTGAAACTGGCAAGCTGGAGTACTGTAGGGGCAGGTAGAATTCCAGGTGTAGCGGTGAAATGCGTAGAGATCGGGAGGAATACCGGTGGCGAAGGCGGCCCCCTGGGCAAAGACTGACGC…
denovo100642	Bacteria	SW12	TGGGGAATATTCCGCAATGGGCGAAAGCCTGATGCAGCAATACCGCGTGAGGGAAGAAGGCCAAGGGCGCTTGAATTTTTTTTCCGGCGAAGGAAAAATGATGGTAGGCCGGGAATAAGCATCCGCGGATAACNCNGTGCCAGCCGCCGNGANAAGAAGGNTGGAAGGNGTGTCCGGNATNATTGGGNGTAAAGNGNNTGTAGGTGGCTTTTTAAGGTTNTCNGTGAAGNCCAGGNCTCAACCCTGGACANGCGGTGGAAACNACCAAGCTAGAGTGCGGTAGGGGCGGAGGGAATTTCGGGTGGAGCGATGAAATGCGTAGAGATCGGAAGGAACACCAACGGCGAAAGCACTCTGCTGGGCCGCTACTGACACTGAGAGACGAAAGCTAGGGGAGCA…
denovo100643	Bacteria;Cyanobacteria;Cyanobacteria;Chloroplast;Streptophyta	SW4	TGGGGAATTTTCCGCAATGGGCGAAAGCCTGACGGAGCAATGCCGCGTGAAGGTAGAAGGCCTACGGGTCATGAACATCTTTTCCCGGAGAAGAAGCAATGACGGTATACGGGGAATAAGCATCGGCTGAANTCTGTGCCAGCAGCCGCGGTAAANAGAGGAGGCAAGCGTTNTCCGGNAGGATAGGGCGTNAAGAGGCNGTAGGGGGCTTTTTAAGNTNGNCGTNAAATNCNCGGGCTNAACCCTGGANAGGCGGTGGAAACTACCNAGCTGGAGTACGGTAGGGGCAGATGGAATTTCCGGTGGAGCGGTGAAATGCGTAGATATCGGAAAGAACACCAACAGCGAAAGCACTCTGCTGGGCCGACACGGACACTGAGGGACGAAAGCTAGGGGAGC…
denovo100644	Bacteria	SW17	TGGGGAATCTTGGACAATGGGCGCAAGCCCGATCCAGCAATATCGCGTGAGTGAAGAAGGGCAACGCCGCTTGTAAATCTCTTTCGAGGGGAGCGCGATACTTACAGAATTCGAAGAAGAAGTGACGGCNAACTCCGTGCNAGCAGCCGCGGTAAGNCGGGGGGGGGNAGTGTTCTTCGGAATGACGGGGNGGANANGGCACGTANGGGGGTGATCGGGNTGANAGNGAAAGTCGNCAAAAAGTGGNGGAATGCTCTCGANACCAATTCACTTGAGTGAGACAGAGGAGAGTGGAATTTCGTGTGTAGGGGTGAAATCCGTAGATCTACGAAGGAACGCCAAAAGCGAAGGCAGCTCCCTGGGTCAATACCGACGCTGGGGTGCGAAAGCATGGGGAGC…
denovo100645	Bacteria	SW1	TAGGGAATTTTCCACAATGGACGAAAGTCTGATGGAGCAATCCCGCGTGAATGATGAAGGTCCTACAAGCGTGTAAAGTTCTTTTAGGGGGGAAGAAATGTAAGAAAAGGAAATGTTTCTTATTTGACGGTACCCTTTGAATAAGTATCGGNGAACTANGTGCNAGCAGCCGCGGTAATACATGGGNTGNAAGCGTTATCCGGATTTACNGGGCGTAAAGCGAGCGCNGGCGGANTTAAAAGTCTGATGTTAAAGACAACTGCTTAACGGTTGTTTGCATTGGAAACTGTAAGTCTAGAGTATAGTAGAGAGTTTTGGAACTCCATGTGGAGCGGTGGAATGCGTAGATATATGGAAGAACACCAGAGGCGAAGGCGAAAACGTAGGCTATAACTGACG…
denovo100646	Bacteria;Firmicutes;Bacilli;Lactobacillales;Lactobacillaceae;Lactobacillus	SW6	TAGGGAATCTTCCACAATGGACGAAAGTCTGATGGAGCAACGCCGCGTGAGTGAAGAAGGTTTTCGGATCGTAAAACTCTGTTGTTGGAGAAGAATGTATCTGATAGTAACTGATCAGGTAGTGACGGTATCCAACCAGAAAGCCACGGCTAACTACGTGCCAGCAGCAGCGGTAATACGTAGGTGGCAAGCGTTGGNCGGANTTATTGGGCGTAAAGCNGGNGCAGGCGGTTTTTTAAGTCNGATGNGAAAGCCTTNGGCTCAACCGNAGAAGNGCANCGGAAACTGGGAAACTTGAGTGCAGAAGAGGACAGTGGAACTCCATGTGTATCGGTGAAATGCGTAGATATATGGAAGAACACCAGTGGCGAAGGCGGCTGTCTGGTCTGTAACTGACGC…
denovo100647	Bacteria;Firmicutes;Bacilli;Lactobacillales;Lactobacillaceae	FW14	TAGGGAATCTTCCACAATGGACGCAAGTCTGATGGAGCAACGCCGCGTGAGTGAAGAAGGTCTTCGGATCGTAAAACTCTGTTGTTAGAGAAGAACACGAGTGAGAGTAACTGTTCATTCGATGACGGTATCTAACCAGCAAGTCACGGCTAACTACGTGCCAGCAGCCGCGGTAATACGNAGGNGGCAAGCGTTGTCCGGANTTATTGGGCGTAAAGGGNACGCAGGCGGTCTTTTAAGNCTGATGTGAAAGCCTNCGGCTTAACCGGAGTNGTGCATTGGAAACGGGAAGACTTGAGTGCGGAAGAGGAGAGTGGAAGTGCAGGTGTAGCGGTGAAATGCGGAGATATATGGAAGAACACCAGTGGCGAAGGCGGCTCGCTGGGCTGTAGCTGACGC…
denovo100648	Bacteria;Firmicutes;Bacilli;Lactobacillales;Lactobacillaceae;Lactobacillus	FW17	TAGGGAATCTTCCACAATGGGCGCAAGCCTGATGGAGCAACACCGCGTGAGTGAAGAAGGGTTTCGGCTCGTAAAGCTCTGTTGTTAGAGAAGAACGTGCGTGAGAGCAACTGTTCACGCAGTGACGGTATCTACCCAGCAAGTCACGGCTAACTANGTGCCAGCAGCNGCGGTAATACGTAGGNGGNANGNGGTATGCCGGNTTTNGTGGGGGNAAAGCGGGCGCAGGGGGTTTGATAAGGNGGGTGTGAAAGCCTTTGGCTTAACCAAAGCAGTGCATCGGAAACCGTCAGACTTGAGTGCAGAAGAGGACAGTGGAACTCCGTGTGTAGGGGTGGAATGCGTAGATATATGGAAGAACGCCAGTGGCGAAGGCGGCTGTCTGGTCTGCAACTGACG…
denovo100649	Bacteria	SW18	TAGGGAATTTTCCACAATGGACGAAAGGCTGATGGAGCAATCCCGCGTGAATGATGAAGGTCCTACAAGCTTGTAAAGTTCTTTTATGAGGGAAGAAATTTAAGAAAAGGAAATGTTTCTTATCTGACGGTACCCTTTGAACAAGTATCGGCTAACNNNGTGCCAGCAGCCGCGGTAAACANAGGNTGCAACGNTACCGGATTTACTGGGCGTAANGNNGNNANGGCGGNTTTACAAGNTGATGNTANAGANAACTGCTTAACGGTTGTTGGCAGTGGAAACTGTAAGTCTAGAGTGTAGTAGAGAGTAGGGGAACTCCAGGTGGAGCGGTGGAATGCGTAGAGATATGGAAGAACACCAGAGGCGAAGGCGAGAACTTGGGCCATAACTGACGCTTAG…
denovo10065	Bacteria;Firmicutes;Bacilli;Lactobacillales;Lactobacillaceae;Lactobacillus	SW4	TAGGGAATCTTCCACAATGGACGAAAGTCTGATGGAGCAACGCCGCGTGAGTGAAGAAGGTGTTCGGATCGTAAAACTCTGTTGTTGGAGAAGAATGTATATGATAGTAACTGATCAGGTAGTGACGGTATACAACCAGAAAGCCACGGCTNACTACGTGCCNGCAGCNGCGGTNATACGTAGGTGGCAANNGTTGTCCGGAGNTTNGGGCGTNAAGCGNGNGCAGGNGGTTTCTTAAGTNTGATGTGAAAGCCTTCGNCTCAAACGAAGAAGTGCATCGGAAACTGGGAAACTTGAGTGCAGAAGAGGACAGTGGAACTCCATGTGTAGCGGTGAAATGCGTAGATATATGGAAGAACACCAGTGGCGAAGGCGGCTGTCTGGTCTGTAACCGACGCT…
denovo100650	Bacteria	FW6	TGGGGAATCTTGGACAATGGGCGAAAGCCCGATCCAGCAATATCGCGTGAGTGAAGAAGGGCAATGCCGCTTGTAAAGCTCTTTCGTCGAGTGCGCGATCATGACAGGACTCGTGGAAGAAGCCCCTGCTGAANTCCGTGCCAGCAGCCGCGGTAAGACGGGGGGGGGCAAGTGTTCTTCNGAATGACTGGNCGTANAGGGCNCGTAGGCGGTGATCGGGTTGNANGTGAGANTCGCCAAAAATTGGCGGAATGCNCTCGAAACCAATTCANTTGAGTGAGACAGAGGAGTGTTGAATTTGGTGTGTAGGGGTGAAATGCGTAGATCGACGAAGGAACGCCAAAAGCGAAGGCAGCTCTCTGGGTCCCTACCGACGCTGGGGTGCGAAAGCATGGGGAG…
denovo100651	Bacteria;Cyanobacteria;Cyanobacteria;Chloroplast;Streptophyta	SW13	TGGGGAATATTCCGCAATGGGCGAAAGCCTGACGGAGCAATGCCGCGTGGAGGTAGAAGGCCTACGGGTCATGAACTTTTTTTCCCGGAGAAGAAAAAATGACGGTATCCGGGGAATAAGCATCGGCTAACTCTGTGCCAGCAGCCGCGGTAAGACAGGGATGCAAGCGTTATCCGGAATGATTGGGCGTNNAGCGGCTGTAGGTGGCTTTTTAAGTTCTCCGTCAAATCCCAGGGCTCAACCCTGGACAGGCGGTGAAAACTACCAAGCTNGAGTACGNTAGGGGCAGCGGGAAGTTACGGTGGAGCGAGCAAATGCGTAGAGATCGGAAGGAACACCAACGGCGAAAGCACTCTGCTGGGCCGACACTGACACTGAGAGACGAAAGCTAGGGGAGCA…
denovo100652	Bacteria	SW18	TAGGGAATTTTCCACAATGGACGAAAGTCTGATGGAGCAATCCCGCGTGAATGATGAAGGTCCTACAAGATTGTAAAGTTCTTTTATTGGGGAAGAAATGTAAGAAAAGGAAATGTTTCTTATTTGACGGTACCCTTTGAATAAGTATCGGCTAACTATGTGCCAGCAGCCGCGGTAATACATAGGATGCAAGCGTTATCCGGATTTACTGGGCGTAAAGCGAGCGCAGGCGGATTTACAAGTCTGATGTTAAAGACAACTGCTTAACGGTTGTTTGCATTGGAACTGGTAGTTTAGGAGATAGTAGGGAAGTTTGGAACTTCATGTGGAGGGGTGGAATGCGTAGATATATGGAAGAACACCAGAGGCGAAGGCGAAAACCTAGGCTATAACTGACGC…
denovo100653	Bacteria	FW3	CCAAGAATATTCCGCAATGGGGGAAAGCCTGACGGAGCGACACTGCGTGAATGATGAAGGCCTTCGGGTTGTAAAGTTCTTTTATAAAGGAAGAATAAGTTGGGTAGGAAATGAGGCAATGATGACGGCACTTTATGAATAAGTAGCGGCTAANTACGTGCCAGCAGCCGCGGTAATACGTANGGGANGNGCGTNATTCGGAATTACTGGGNGTATAGGGNGTGTAGGCGGCCGATTAGGCTGNGTGTTAAAGACTGGGGNTCAACTCCNGAAAGGCATTCAGAACCGGTTGGCTAGAATCTGGTGGAAGACAGCGGAATTTCCTGTGTAGCGGTGGAATGCGTAGATATGGGAAGGAACACCAAAGGCGAAGGCAGCTGTCTATGCCGAGATCGACGC…
denovo100654	Bacteria;Proteobacteria;Alphaproteobacteria;Caulobacterales	FW6	TGGGGAATCTTGCGCAATGGGCGAAAGCCTGACGCAGCCATGCCGCGTGAATGATGAAGGTCTTAGGCTTGTAAAATTCTTTCACCGGAGGCGATAATGACGATACCCGGGGGAGAAGCGCCTGCTGANCNNCNTGCCAGCAGCCGCGGTAANACGAAGGGGGCNNGCGTTNCTCGGANTTANTGGGCGTAAAGTGAGCGTAGGGGAGATTTAAGTNAGNNGTGAAATCCCGGGGCTCAACCNCGGAAGTGCNTTTGATACTGGNNGNCTTGAGTATGAGAGGGGCGTGGGGAACTCCGAGTGTAGAGGTGAAATTCGTAGATATTCGGAAGAACACCAGCGGCGAAGGCGCCCTACTGGGTCAGCACTGACGCTGAGGCTCGAAAGCGTGGGGAGCAA…
denovo100655	Bacteria;Firmicutes;Bacilli;Lactobacillales;Lactobacillaceae	SW9	TAGGGAATCTTCCACAATGGACGAAAGTCTGATGGAGCACGCCGCGGGAGGGAAGGAGGGTTTCGGGTTGTTAAACTTCTTTTGTGGAGAAGAATGGAATCTGATGGAACTGGTTAAGGAAGTGCGGTTTTCAACCAGGAAGGCAAGGGCNAACNACGTGCCAGNAGCCGCGGTAATACGTAGGTGGCAAGCGNTGTCCGGATTTATTGGGCGTAAAGCGAGCGCAGGCGGTTTCTTAAGTCTGATGTGAAAGCCTTCGGCTCAACCGAAGAAGTGCATCGGAAACTGGGAAACTTGAGTGCAGAAGAGGACAGTGGAACTCCATGTGTAGCGGTGAAATGCGTAGATATATGGAAGAACACCAGTGGCGAAGGCGGCTGTCTGGTCTGTAACTGACGC…
denovo100656	Bacteria	SW16	TGGGGAATATTCCACAATGGGCGAAAGCCTGACGGAGCAATGCCGCGTGGGGGTAGAAGGCCTACGGATCGTGAAGTTTTTTTACCGGAGAGGAAAAAATGACAGTAACCAGGGAATAGTCATCGGNTAACTNTGNGCCNGNANCCGCGGTAAGACAGTAGGATGCANGCGTNATACNGNATGAGTGGGNGTAAANCGTCNGTAGGGGGNTTTGTAAGNTCTCCGTCAAATCCCAGGGCTCAACCNNGGACAGGNNGTGAAAACTAACANGCTAGAGNANGGTAGGGGCAGAGGGAATTTCCGGTGGAGCGATGAAATGCGTAGAGATCGGAAGGAACACCAATGGCGAAAGCACTCTGCTGGGCTGACACTGACACTGAGAGACGAAAGCTAGGGGAG…
denovo100657	Bacteria;Firmicutes;Bacilli;Lactobacillales;Lactobacillaceae;Lactobacillus	SW4	TAGGGAATCTTCCACAATGGACGAAAGTCTGATGGAGCAACGCCGCGTGAGTGAAGAAGGTTTTCGGATCGTAAAACTCTGTTGTCGGAGAAGAATGTATCTGATAGTAACTGATAAGGTAGTGACGGTATCCAACCAGAACGCCACGGCTAANNNNGTGCAAGCAGNCGTGGTNAGACGTAGGTGGNAAGCGTTGTCCGGATTGATTGGGCGTAAAGCGTGCGCAGGCGGTTTNTTAAGTCTGNTGTGAAAGCCTTCGGCTCAACCGAAGAAGGGCATCGGAAACTTGCAAACTTGAGTGCGGAAGAGGACAGTGGAACTCCATGTGTAGCGGTGAAATGCGTAGATATATGGAAGAACACCAGTGGCGAAGGCGGCTGGCTGGTCTGTAACTGACGC…
denovo100658	Bacteria;Cyanobacteria;Cyanobacteria;Chloroplast;Streptophyta	SW13	TGGGGAATTTTCCGCAAGGGGCGAAAGCCTGACGGAGCAATGCCGCGTGGAGGTGGAAGGCCTACGGGTCGTCAACTTCTTTTCTCGGAGAAGAAACAATGACGGTATCGGAGGAATAAGCATCGGCTAAAACTGTGCCAGCAGCGCGGTAAGACNGAGGATGCAAGCGTTNTCCGGAATGAGTGGGCGTAAAGCGTCTGTAGGTGGCNTTTCAAGTCCGCCGTCAAATCCCAGNGCGCAACGCTGGACAGGCGGTGGAAACTACCNAGCTGGAGTACGGTAGGGGCAGACGGAATTTCCGGTGGAGCGGTGAAATGCATTGAGATCGGAAAGAACACCAACGGCGAAAGCACTCTGCTGGGCCGACACTGACACTGAGAGACGAAAGCTAGGGGAGCA…
denovo100659	Bacteria;Cyanobacteria;Cyanobacteria;Chloroplast	SW5	TGGGGAATTTTGCGCAATGGGCGAAAGCCTGACGGAGCAATGCCGCGTGAAGGTAGAAGGCCTACGGGTCATGAACTTCTTTTCCCGGAGAAGAAGCACAGACGGTAGCCGGGGAGTAGGCATCGGCTCANCTGTGCCAGCAGCNGCGGNAANACAGAGGATGTANGAGTTATCCGGNATAGTGNGCGTNAAGCGTCTGAGGNGTGCTTTTTAAGGTCGACNNNAAATCNCAGGGCNCAANCCTGGNAAGGCGGTGGAAANNACCAAGCTNGANTACGGNAGGGGCAGAGGGAATTTCGGGTGGAGCGGTGAAATCCGTAGAGATCGGAAAGAACGCCAACGGCGAAAGCACTCTGCTGGGCCGACACTTACACTGAGAGACGAAAGCTAGGGGATCGA…
denovo10066	Bacteria;Cyanobacteria;Cyanobacteria;Chloroplast;Streptophyta	FW2	TGGGGAATTTTCCGCAATGGGCGAAAGCCTGACGGAGCAATGCCGCGTGGAGGTGGAAGGCCTATGGGTCGTCAACTTCTTTTCTCGGGGAAGAAACAATGACGGTATCTGAGGAATAAGCATCGACNAACTCTGTGCCANCAGCNGCGGTANGACAGAGGNTGCAAGCGTTATCCGGAATGANAGGGNGTAAAGCGGGTGTAGGTGGNTTTNCAAGGCCGCCGTCANATCCCAGGGNACAACCCNGGANAGGCGGTGGAAACTACCAAGCTGGAGTACGGTAGAGGCAGAGGGAATTTCCGGTGTAGCGGTGAAATGCATAGAGATCGGAAAGAACACCAACGGCGAAAGCAGTCTTCTGGGCCGACACTGACACTGAGAGACGAAAGCTAGGGGAGC…
denovo100660	Bacteria;Firmicutes;Bacilli;Lactobacillales	SW8	TAGGGAATCTTCCACAATGGACGCAAGTCTGATGGAGCAACGCCGCGTGAGTGAAGAAGGCTTTCGGGTCGTAAAACTCTGTTATTGAAGAAGAACGTGCGTGACAGTAACTGGTCATGCAGTGACGGTATTCAATCAGAAAGTCACGGCTAACTACGTGCCAGCAGCCGCGGTAATACGTAGGTGGCAAGCGTTGTCCGGATTTATTGGGCGTAAAGCGAGTGCAGGGGGNCTTTTAAGTCTGATGTGAAAGCNNTNGGCTTAACCGAAGAAGGGCGTCGGAGAGGGGGAGGGTGGAGTGCGGAGGGGGAGAGGGGAACGCGAGGTGGAGGGGTGAGATGCGGAGAGATATGGAGGAACACCAGTGGCGAAGGCGGCTCTCTGGTCTGTAACTGACGC…
denovo100661	Bacteria;Cyanobacteria;Cyanobacteria;Chloroplast;Streptophyta	SW17	TGGGGAATTTTCCGCAATGGGCGAAAGCCTGACGGAGCAATGCCGCGTGAGGGTAGAAGGCCTACGGGTCATGAACTTCTTTTCCCGGAGAAGAAGCAATGACGGTATCCGGGGAATAAGCATCGGCNANCTCTGTGCCAGNAGCCGCGGNAAGANAGAGGGGGNANGAGTTATCCNGNATGTGTGGGGGNNAAGCGNCNGTAGGGGGCGTGTNAAGGNNNGCGTCAAANNCCAGGGANAAACCNNGGANAGGCGGTGGAAACCAACAAGCTGGAGTNNGGTAGGGGAAGGGGGAATTTCCGGTGTAGCGGTGAAATGCGTAGAGCTCGGAAAGAACACCAAAGGCGAAGGCACTTTGCTGGGCCGACACTGACGCTGAGAGACGAAAGCTAGGGGAGC…
denovo100662	Bacteria;Cyanobacteria;Cyanobacteria;Chloroplast;Streptophyta	SW13	TGGGGAATTTTCCGCAATGGCGAAAGCCTGACGGAGCAAAGCCGCGTGGAGGTAGAAGGCCCACGGGGCGTGAACCTTTTTTCCCGGAGAAGAAGCAAAGGAGGTAACCGGGGGATAAGCAACGGCTAACTCNGTGCCNGCNGCCGCGGNAATACAGAGGATGCAAGCGTTATCCGGAATGATTGGGCGTAAAGCGTCNNGAGGTGGCTTTTTAAGTCCGCCGTCAAATCCCAGGGCTCAACTCTGGACAGGCGGTGGAAACTACCAAGCTGGAGTACGGTAGGGGCAGAGGGAATTTCCGGTGGAGCGGTGAAATGCGCAGAGATCGGAAAGAACACCAACGGCGAAAGCACTCTGCTGGGCCGACACTGACACTGAGAGACGAAAGCTAGGGGAGCG…
denovo100663	Bacteria;Proteobacteria;Betaproteobacteria;Burkholderiales;Oxalobacteraceae	SW8	TGGGGAATTTTGGACAATGGGCGCAAGCCTGATCCAGCAATGCCGCGTGAGTGAAGAAGGCCTTCGGGTTGTAAAGCTCTTTTGTCAGGGAAGAAACGGACTTTTCTAATACAGAGGTCTAATGACGGTACCTGAGGAATAAGCACCGGCTAACTANGTGCCAGCAGNCGCGGGAANACGTAGGGTGCAAGCGTTAANCGGAATTACTGGGCGTAAANNGTGCGCAGGCGGTTTTGTAAGNTGTTGTGAAANCCCCGGGCTCAACCGGGGAATGGCAATGGAGGCTGGAAGGCTAGAGTTTGGCAGAGGGGGGTAGAATTCCACGTGTAGCAGTGAAATGCGTAGATATGTGGAGGAACACCGATGGCGAAGGCAGCCCCCTGGGTCAGAACTGACGCT…
denovo100664	Bacteria;Cyanobacteria;Cyanobacteria;Chloroplast;Streptophyta	SW8	TGGGGAATTTTCCGCAATGGGCGAAAGCCTGACGGAGCAATGCCGCGTGGAGGTAGAAGGCCCACGGGTCGTGAACTTCTTTTCCCGGAGAAGAAGCAATGACGGTATCTGGGGAATAAGCATCGGCTAACTNTGTGCCAGCAGCCGCGGTAATACAGAGGNTGCAAGCGTNATCCGGAATGATTGGGCGTAAAGCGTCTGTAGGGGCTTTTTAAGTGCCGCCGTCAAATCCCAGGGCTCAACCCTGGACAGGCGGTGGAAACTACCAAGCTGGAGTACGGTAGCGGCAGAGGGAATTTCCGGTGGGGGGGTGAAAGGCGTAGAGATCGGAAAGAACACCGACGGCGAAAGCAGTCTGCTGGGCCGACACTGACACTGAGAGACGAAAGCTAGGGGAGC…
denovo100665	Bacteria	SW18	TGGGGAATTTTCCGCAATGGGCGAAAGCCTGACGGAGCAATACCGCGTGAATGTAGAAGGCCTACGGCGCATGAACTGCTTTTCCCGGAGAAGAGGCAATGTCAGAATCCGGGAGGTAAGCATCGGCGAACACTGTGCCAGCAGCNGCGGGAAGANAGNGGAGGNAAGCGTGATCCGGANTGNTNGGGCGTNAAGCGNNTNCAGGTGGGGNTNNTANGTGNNGNGTGAAATNCCAGGGCTCAACCNTGGACAGGCGGTGGAAACTANCANGCTTGAGTAAGGTAGGGGCAGATGGAATTTCCGGTGGAGCGGTGAAATGCGTAGAGATCGGAAAGAACGCCAACGGCGAAAGCACGCCGCTGGGCCGACACTGACGCTGAGAGACGAAAGCTAGGGGAG…
denovo100666	Bacteria;Firmicutes;Bacilli;Lactobacillales;Lactobacillaceae	SW12	TAGGGAATCTTCCACAATGGACGAAAGTCTGATGGAGCAACGCCGCGTGAGTGAAGAAGGTCTTCGGATCGTAAAACTCTGTTGTTGGAAAAGAACGAATTTGATAGTAACTGAGCAGGTAGTGACGGTATCCAAACAGAAAGCCACGGCTAACTACGGGCNAGCAGNCGNGGTAATANGNAGGTGGNAAGCGTTGTCNGGANNTNNTGGGCGTAAAGCGNGCNCAGGCGGTTTATNAAGTCTGATGTGAAAGCCTTCGGCTCAACNGNAGAAGTGCNTCGGAAACTAGTAAACTTGAGTGCAGTAGAGGACAGTGGAACTTCATGTGTAGCGGTGAAATGCGTAGATATATGGAAGAACACCAATAGCGAAGGCGGCTGTCTGGTCTGTAACTGACGC…
denovo100667	Bacteria	SW18	TGGGGAATCTTGGACAATGGGCGAAAGCCCGATCCAGCAATATCGCGTGAATGACGAAGGGCAATGCCGCTTGTAAAGCTCTTTCATCGAGGGCGCGATCATGACAGGACTCGAGGAAGAAGCCCCGGCNAACTCCGTGCCNNNAGCCGGGTGAAGANGNGGGGGGCAAGTGTTCTTCGGAATGACNGGGCGTAAAGGGCANGTAGGNGGGGAATCGGGTTGAAAGTGAAAGTNGCCAAAAAGTGGCGGAATGCTCTCGAAACCAATTCACTTGAGTGAGACAGAGGAGAGTGGAACTTCGTGTGGAGCGGTGAAATCCGTAGATCTACGAAGGAACGCCAAAAGCGAAGGCAGCTCCCTGGGTCCCTACCGACGCTGGGGTGCGAAAGCATGGGGAGC…
denovo100668	Bacteria;Cyanobacteria;Cyanobacteria;Chloroplast;Streptophyta	SW13	TGGGGAAGTTTCCGCAATGGGCGAAAGCCTGACGGAGCAATGCCGCGTGAAGGTAGAAGGCCTACGGGTCATGAACTTCTTTTACCGGAGAAGAAGCCATGACGGTATCCGGGGAATAAGCATCGGCTAACTCTGTGCCAGCAGCCGCGGTAAGACAGAGGATGCCAGCGTTATCCGGAATGATTGGGCGTAAAGCGNCTGTAGGTGGCTTTTTAAGTTNGCCGTCAAATCCCAGGGATCCNCCCTGGACAGGCGGGGGAAACTACCAAGCTGGAGTACGGTAGGGGCAGAGGGAATTTCCGGTGGAGCGGTGAAATGCGGCGAGAGCGGAAAGAACACCAACGGCGAAAGCACTCTGCTGGGCCGACACTGACACTGAGAGACGAAAGCTAGGGGAGC…
denovo100669	Bacteria;Firmicutes;Bacilli	SW4	TAGGGAATCTTCCACAATGGACGAAAGCCTGATGGAGCAATGCCGCGTGAGTGTAGAAGGCCTTCGGATCGTAAAACTCTGTTGTTGGAGAAGAAGGTATCTGAGAGTCACTGAACAGGTAGTGACGGAATCCAACCAGAAAGGCAGGGCTAACTACGTGNCAGCAGCCGCGGTAANACGTGGGTGGCAAGCGTTGGCCNGTNTNATGGGCGTAAANCGAGCGNAGNCGGNTNNTTAAGTCTGNTGTGAAAGCCTTNGGCTCAACCGANGAAGTGCATTGGAAACTGGCAAGCTTGAGTACAGAAGGGGCCAGGGGAACTTCAGGTGTAGCGGTGAAATGCGTAGATATAGGGAAGAACACCAATGGCGAAGGCAGCTGTCTGGTCTGTAACTGACGCT…
denovo10067	Bacteria;Firmicutes;Bacilli;Lactobacillales;Lactobacillaceae	SW3	TAGGGAATCTTCCACAATGGACGAAAGCCTGATGGAGCAACGCCGCGTGAGTGAAGAAGGTTTTCGGATCGTAAAACTCTGTTGTTGGAGAAGAACGAATTTGATAGTAACTGATCAGGTCGTGACGGTACCCAACCAGAAAGCCACGGCTAACNACGTGCCAGCAGCCGCGGTAATACGTAGGTGGCAAGCGTTGTCCGGNNTTATTGGGCGTAAAGCGAGCGCAGGCGGNTTCTTAAGTCNGATGTGAAAGCCTTNGGCTCAACCGANGAAGTGCATCGGAAACTGGGAAGCTTGAGTGCAGAAGAGGCAAGTGGAACTCCATGTGTAGCGGTGAAATGCGTAGATATAGGGAAGAACACCAGTGGCGAAGGCGGCTGGCTGGTCTGTAACTGACGC…
denovo100670	Bacteria;Proteobacteria;Betaproteobacteria	SW20	TGGGGATTTTGGACAATGGGGGGAACCCTGAACCAGCCAAGCCGCGTGGGGGAAGAAGGGCTTCGGGTTGTAAACCGCCTTTGTCAGAGACGGAAAGGGACGGACGGAAAATACGTTCCGCTGACGGGTACTGTAGAATAAGCACCGGCTAANTACGTGCCAGCAGCCGGGGTATACGGAGGGTGACAGCGNTAATCGGAATTAANGGGCGNAAAGGGTGNGCAGGCGGCGGGTAAGANAGATGTGAAATCCCCGGGCTCAACNGGGGAATGCATTTGGAACTGGCTGGCTAGAGTTTGGAAGAGGACGGTGGAATTTCGCGTGTAGCAGTGAAATGCGTAGATATGCGGAAGAACACCAATGGCGAAGGCAGCCCTCTGTGACATGACTGACGCTCAG…
denovo100671	Bacteria;Firmicutes;Bacilli;Lactobacillales	SW8	TAGGGAATCTTCCACAATGGACGAAAGTCTGATGGAGCAACGCCGCGTGAGTGAAGAAGGTTTTCGGATCGTAAAACTCTGTTGTTGGAGAAGAATGTATCTGATAGTAACTGATCAGGTAGTGACGGTATCCAACCAGAAAGCCACGGCTAACTACGTGCCAGCAGCCGCGGTAATACGTAGGTGGCAAGCGTTGTCCGGATTTATTGGGCGTAAAGCGANCGCAGGCGGNTTCTTAAGTCTGATGTGAAAGCNTTCGGCTCAACCGAAGNAGTGCATCGGAAACTGGCAAAATGGAGTGTACAAGAGTATGAGGGAACTCCATGTGTAGCGGTGAACTGCGTATCTATATGGAACAACACCCGTGGCGAAGGCGGTTGTCTGGTCTGTAACTGACGC…
denovo100672	Bacteria	SW18	TAGGGAATTTTCCACAATGGACGAAAGCCTGACGGAGCAATGCCGCGTGAATGATGAAGGTCCTACAAGATTGTACAGTTTTTTTAGTGGGGGAGAAATGTAAGAAAAGGAAATGTTTATTATTGGACGGTACTCTTTGAGTAAGTATCGNNATACTNNGTGCACANCANCNGGGANNNACAAGGGTGCAAGCGTTATCCGAGTTGACTGGGCTNAANGCGAGCGCAGGCGNATTNACAAGTCTGATGTTAAGGCCAANTGNTAACNGGTTGNGGGCATTGGAAACTGTAAAGCTAGAGTATAGTAGAGGCAGATGGAACTCCAGGTGGAGCGGTGAAATGCGTAGAGATATGGAAGAACACCAGAGGCGAAGGCGAAAAGTTGGGCTAAAACTGACGC…
denovo100673	Bacteria;Cyanobacteria;Cyanobacteria;Chloroplast;Streptophyta	SW15	TGGGGAATATTCCGCAATGGGCGAAAGCCTGACGGAGCACTGCCGCGTGAAGGTAGAAGGCCTACGGGTCATGAACTTCTTTTCCCGGAGAAGAAGCAATGACGGTATCCGGGGAATAAGCATCGGCTAACTCTGTGCCAGCAGCCGCGGTAAGACAGAGNATGCACNCGTNATCCGGNATGATTGGGCGTAAAGCGTCTGTAGGTGGCTTTTTAAGTTCGNCGTCAAATCACNGGGCTCAACCCTGGACAGGCGGTGGAAACTACCAAGCTGGAGTACGGTAGGGGCAGAGGGAAGTTCCGGTGGCGCGGTGAAATGCGTAGAGATCGGAAAGAACACCAACGGAGAAAGCACTCTGCTGGGCCGACACTGACACTGAGAGACGAAAGCTAGGGGAGC…
denovo100674	Bacteria;Firmicutes;Bacilli;Lactobacillales	SW20	TAGGGAATCTTCCACAATGGACGAAAGTCCGATGGAGCAACGCCGCGTGAGTGAAGAAGGTTTTCGGATCGTAAAACTCTGTTGTTGGGGAAGAATGTATATGATAGTAACTGATCAGGTAGTGACGGTATCCAACCAGAAAGCCACGGCTAACTNANNGNCAGNNGCCGCGGTCATACGTAGGTGGGCAAGCGTTTNCNGGTNTTGTGNGCGNAAAGCGAGCGCATGCGGGTTNTTAAGNCTGATGTGAAAGCCTTNGGCNCAACCGAAGAAGTGCATNGGAAACTGGTACACTTGAGTGCAGAAGAGGACAGTGGAACTTCAGTTGTAGCGGTGAAATGCGTAGATATATGGACGAACACCAGTGGCGAAGGCGGCTGTCTGGTCCGTAACTGACGC…
denovo100675	Bacteria	FW6	TGGGGAATCTTGGACAATGGGCGAAAGTCCGATGCAGCAATATCGCGTGAGTGAAGAAGGGCAATGCCGCTTGTAATGCTCTTTCGTCGAATGAGCGATCATGACAGGCCGCGAGAAAGACGCCCCGGACAACTCGTGNCANNANCCGCNGAAAGAGGGNGGGGAAAGTGTTCTNGGAGTGACGGGGCGNAAAGGGCACGGNTGCGGTGAANNGNGTTGAGAGTGANANTCGCNNANAAGCNGNGGAAGGCGNTCGAAACAAATTNACTTGAGTGAGACAGAGGAGGGTGGAATTTCGTGTGTAGCGGTGAAATGCGTAGATCTACGAAGGAACGCCAAAAGCGAAGGCAGCTCTCTGGGCCCCCACTGACGCTGGGGTGCGAAAGCATGGGGAGCGAA…
denovo100676	Bacteria;TM7;TM7_genera_incertae_sedis	FW2	TAGGGAATCTTCCACAATGGGCGAAAGCCTGATGGAGCAACGCCGCGTGCAGGATGAAGGCCTTCGGGTTGTAAACTGCTTTTGTCTATGAAGAATATGACGGTAATAGACGAATAAGGGTCTGCTAACTACGTGCCAGCAGCCGCGGTCATACGTGGGACCCAAGCGTTATCCGGAATTACTGGGCGTAAAGAGTTGCGTAGGTGGCAATGTAAGTAGGTAGTGAAATCACACGGCTCAACCGTGTACACATTATTTAAACTGCATAGCTTGAGAATGGGAGAGGTAGATGGAATTTCTAGTGTAGGAGTGAAATCCGTAGATATTAGAAGGAACACCGATGGCGTAAGCAGTCTACTGGCCCATTTCTGACACTAAGGCACGAAAGCGTGGGGAGCG…
denovo100677	Bacteria	SW1	TAGGGAATTTTCCACAATGGACGAAAGTCTGATGGAGCAATGCCGCGTGAATGATGAAGGTCCTACAAGATTGTAAAGTTCTTTTCTTGGGGGAGAAATGTAAGAAAAGGAAATGTTTCTTATTTGACGGTACCCTTTGAATACGTATCGGCTAACTANGNGCNAGCAGCGGNGGTAATACNTAGGATGCAAGCGTTATCCGGATTTACTGGGCGTAAAGCGAGCGCAGGCGGATTTACANGTNTGATGTNAAAGACANCNGCTTAACGGTTGTTTGCATTGGAAACTGGAAGTCTAGAGTATAGTAGAGGGTTGTGGAACTCCATGTGGAGCGGTGAAATGCGTAGATATATGGAAGAACACCAGAGGCGAAGGCGAAAACTTAGGTTATAACTGACG…
denovo100678	Bacteria	FW14	TGGGGAATCTTGGACAATGGGCGAAAGCCCGATCCAGCAATATCGCGTGAGTGAAGAAGGGCAATGCCGCTTGTAAAGCTCTTTCGTCGAGTGCGCGATCATGATAGGACTCGAGGAAGAAGCACCGGCTAACTNCGTGCCAGCAGCCGGNGTAAGACGGTGGGGGCANGTGTTNTGCGGNANGANGGNGCGNNANGGGNANGNAGGCGGNGAATCGGGNGTAAAGGAANNTNGCCGAAAAGTGGNCGGAATGCTNTGGAAACAAATTCACTTGAGTGAGACAGAGGAGAGTGGAATTTCGTGTGTAGGTGTGAAATCCGTAGATCTACGAAGGAACGCCAATAGCGAAGGCAGCTCTCTGGGTCCCTACCGACGCTGGGGTGCTAAAGCATGGGGAGC…
denovo100679	Bacteria	SW16	CCAAGAATATTCCGCAATGGGGGAAACCCTGACGGAGCGACGCTGCGTGAATGATGAAGGCTTTCGAGTTGTAAAGATCTTTTATAAAGGAAGAATAAGTCAGGTAGGAAATGATCAGATGATGACGGTAATTTATGAATAAGTCCCGGCTAATTACGTGCCAGCAGCCGCGGTAATACGNANGGGACGAGCGTTAATCGGAATTACTGGGCGTAAAGGGNGNGNAGGCGGTTGATTAGGCTGAGTGTTAAAGACTGGGGCTTAACTCCAGAAANGCATTCAGAACCGGTCAACTAGAATCACGTGGAAGGTAGCGGAATTTCCTGTGTAGCGGTGGAATGCATAGATATGGGAAGGAACACCAAAGGCGAAGGCAGCTATCTATGCTAAGATTGACGC…
denovo10068	Bacteria	FW17	TGGGGAATCTTGGACAATGGGCGAAAGCCCGATCCAGCAATATCGCGTGAGTGAAGAAGGGCAATGCCGCTTGTAAAGCTCTTTCGTCGAGTGCGCGATCATGACAGGACTCGAAGAAGAAGCCCCGGCTAACTCCGTGCCAGCAGCNGNGGTANGACGGGNGGGCAANTGTTCTNCGGAATGACNGGGCGTAAAGGGCANNTAGGNNGTGAANCGGGTTGAAAGGTAAAGTCGCCAAAAAGTTGCGGAATGCTCTCGAAACCAATNNACTTGAGTGAGACAAGGAGAGTGGAATATCGTGTGTATGGGTGAAATCCTTAGATCTACGAAGGAACGCCAAAAGCGAAGGCAGCTCTCTGGGTCCCTACCGACGCTGTGGTGCTAAAGCATGGGGAGCGA…
denovo100680	Bacteria;Proteobacteria;Gammaproteobacteria	FW4	TGGGGAATATTGCACAATGGGGGAAACCCTGATGCAGCCATGCCGCGTGAATGAAGAAGGTCCTAGGGTTGTATAGTACTCTCAGTTGTGAGGAAGGCGTTGGAGTAAATAGCTTCAGCGTTTGACGTGAGCCATTGAAGAAGCACCGGCTAANTCCGNGCCAGCAGCCGCGGGTANACGGAGGGTGNGAGTGTTAATCGGAATTACTGGGCGTNAAGCGCATGCAGGCGGNNTGTTAAGNANGATGTGAAAGACCGGGGCTCAACCGGGANNGGCATTNTGAACGGGAGGACTGAATTCTTGTGGAAGGGGGTGGAATTTCAGGTGAGGGGTTGAAAGTCGTGAAAAACTGAAGAAATACCGGTGGCGAAGGCGGCCCCCTGGACAAAAACTGACGTT…
denovo100681	Bacteria;Firmicutes;Bacilli;Lactobacillales;Streptococcaceae;Streptococcus	FW1	TAGGGAATCTTCGGCAATGGGGGCAACCCTGACCGAGCAACGCCGCGTGAGTGAAGAAGGTTTTCGGCTCGTAAAGCGCTGTTGTAAGTCAAGAACGGGTGTGAGAGTGGAAAGTTAACACTGTGACGGTAGCTTACCAGAAAGGGACGGACAANTACGTGCCNGCAGCCGNGGTAATACGNGGTCNCGAGCNNTGGCCGGNTTTATNGGGCGTAAAGCGNGCGCAGGNGGTTTGATAAGTCTGAAGGTNAAGGCTGTGACNCAACCNTAGTTCGCTTTGGAAACTGTCAAACTTGAGTGCAGAAGGGGAGAGTGGAATTCCATGTGTAGCGGTGAAATGCGTAGATATATGGAGGAACACCGGTGGCGAAAGCGGCTCTCTGGTCTGTAACTGACGCT…
denovo100682	Bacteria	FW14	TGAGGAATCTTGGACAATGGGCGAAAGCCCGATCCAGCAATATCGCGTGAGTGAAGAAGGGCAATGCCGCGTGTAAAGCTCTTTCGGCGAGTGCGCGATCATGACAGGACTCGAGGGAGAAGACCCGGCTAACNCNGTGNCAGCAGCCGCGNTAAGAGGGGGGGGGGCAAGTGTTCTNCGGAATGACTAGGCGGAAAGGGNNCGTAGGCGGTGAATCGGGTTGAAAGTGAAAGTCGACAAAAAGTGGCGGAATGCTCTCGAAACCAATTCACNTGAGTGAGACAGAGGAGAGTGGAATTTCGTGTGTAGGGGTGAAATCCGGAGATCTCCGAAGGAACGCCAAAATCGAAGGCAGCCCCCTGGGCCCCTACCGACGCTGGGGTGCGAAAGCATGGGGAG…
denovo100683	Bacteria	FW2	CGGGGAATCTTGGACAATGGGCGAAAGCCCGATCCAGCAGTATCGCGTGAGTGAAGAAGGGCAATGCCGCTTGTAAAGCTCTTTCGTCGAGTGCGCGATCATGATAGGACTCGAGGAAGAAGCCCTGGCTAACTCCGTGCCAGCAGNCANGGTAAGACCGGGGGCAAGTGTTCTTCGGAATGACTGGGCGTAAAGGGCACGTAGGCGGTGAATCGGGTTGAAAGTGAAAGTCGCGAAAAAGTGGAGGNATGCTCTNGAAACCAATTCACTTGAGTGAGACAGAGGAGAGTGGAATTTCGGGTGTAGGGGTGAAATCCGTAGATCTACGAAGGAACGCCAAAAGCGAAGGCAGCTCTCTGGGTCCCTACCGACGCTGGGGTGCGAAAGCATGGGGAGCGG…
denovo100684	Bacteria	SW5	TAGGGAATTTTCCACAATGGACGAAAGTCTGATGGAGCAATCCCGCGTGAATGATGAAGGTCATAGAAGATTGTAAAGTTCTTTTATGGGGGAAGAAATGTAAGAAAAGGAAATGTTTCTTATTTGACGGTACCCTTTGAAAAAGTATCGGNTAACTATGTGCCAGCAGCCGCGGTAATACATNGGATGCAAGCGTTCTCCGGATTTACTGGGCGTAAAGCGAGCGNGGGCGGATTTACAANTCTGATGTNAAAGACAACNGCTTAACGGTTGTTTGCATTGGAAACTGGAAGTCTAGAGTATAGTAGAGAGGTGTGGAACTCCATGTGGAGCGGTGGAATGCGTAGATATATGGAAGAACACCAGAGGCGAAGGCGAATACTTAGGCTATAACTGACG…
denovo100685	Bacteria	FW2	TGGGGAATCTTGGACAATGGGCGAAAGCCCGATCCAGCAATATCGCGTGAGTGAAGAAGGGCAATGCCGCTTGTAAAGCTCTTTCGTCGAGTGCGAGATCATGACAGGACTCGAGGAAGAAGCCCCGGCTAACTCCGTGCCAGCAGNCGCGGTAAGACGGGGGGGGCAAGTGTTCTTCGGAATGCCGGGGCGTNAAGGGCACGTAGGCGGGGAATCGGGTTGAAAGNGAAAGNCGNACAAAAAGTGGCGGAATGCTCTCGAAACCAATTCACNTGAGTGAGACAGAGGAGAGTGGAATTTCGTATGTAGGAGTGAAATCCGTCGATCTACGAAGGAACGCCAAAAGCGAAGGCAGCTCTCTGGGTCCCTACCGACGCTGGGGTGCGAAAGCATGGGGAG…
denovo100686	Bacteria	FW6	TGGGGAATCTTGGACAATGGGCGAAAGCCCGATCCAGCAATATCGCGTGAGTGAAGAAGGGCAATGCCGCTTGTAAAGCTCTTTCGTCGAGTGCGCGATCATGACAGGACTCGAGGAAGAAGCCCCGGCTAACTCCGTGCCAGCAGCCGCGGTAAGACGGGGGGGGGNAAGTGTTCTGCGGGAATGACTGGTGNAAAGGCNCGGNGGCGGNGTATGNGTGGAAGTNNANGTAGNCANAAAGGGGGCAANCGTGGAAAGGCGGTGAAANGTACAGAGCGAGAGTACGGAAGGGGAGGAGGGAATTTCCGGTGGAGCGATGAAAGGCGTAGAGAGCGGAAGGAACACCAAAGGCGAAAGCACTCTGCTGGGCCGAAACTGACACTGGGAGACGAAAGCTAG…
denovo100687	Bacteria;Firmicutes;Bacilli;Lactobacillales;Leuconostocaceae;Weissella	FW17	TAGGGAATCTTCCACAATGGGCGAAAGCCTGATGGAGCAACGCCGCGTGTGTGATGAAGGGTTTCGGCTCGTAAAACACGGTTGTAAGAGAAGAATGACATTGAGAGTAACTGTTCAATGTGTGACGGGATCTTACCAGAAAGGAACGGNTAAATACGTGCCAGCAGCCGAGGTAATACGTAGGTTCCAAGCGTTATCCGGATTTATTGGGCGTAAAGCGAGCGCAGACGGTTATTTAAGTCTGAAGTGAAAGCCCTCAGCTCAACNGNGGAAGTGCNTTGGAAACTGGCTGACTTGAGTGCAGTAGAGGAAAGTGGAACTCCATGTGTAGCGGTGAAATGCGTAGATATATGGAAGAACACCAGTGGCGAAGGCGGCTTTCTGGACTGTAACTGACGT…
denovo100688	Bacteria;Firmicutes;Bacilli;Lactobacillales;Streptococcaceae;Lactococcus	FW15	TAGGGAATCTTCGGCAATGGACGAAAGTCTGACCGAGCAACGCCGCGTGAGTGAAGAAGGTTTTCGGATCGTAAAACTCTCTTGCTAGAGAAGAACGTTGGTGAGAGTGCAAAGCTCATCAAGTGACGGTAACTACCCAGAAAGGGCCGGCGAACNACGGGCCNGGAGNCGGGGTAATACGTGGGTNCNGAGCNGTGNCCGGGTTTNGTGGGNGTNAAGNGGGAGGAGGGGGTTGAGTAGGTNTGGNGNAAAGGCAGNGGNNCAACCNCTGTATGCNGTGGAAACTAGTAGACTTGAGTGAAGGAGAGGAGAGTGGAATTCCATGTGTAGCGGTGAAATGCGTAGATATACGGAGGAACACCGGTGGCGAAAGCGGCTCTCTGGGCTGTAACTGACACT…
denovo100689	Bacteria	SW15	TAGGGAATTTTCCACAATGGCCGAAATCCTGATGGAGCAATCCCGCGGGAATGATGAGGTTCCTCCAGGATTGTAAATTTCTTTTATTGGGAAAAAAATTTAGGAAAAGAAAAGGTTTCTTATTGGACGGTACCCTTTAAATAAGTATCGGCTAACNAGGTGCCAGCAGCCGCGGTAATACNTAGGATGNAANCGTTATCCGGATTTACTGGGCGTAAAGCGNGNGCAGGCGGATTTACAAGTCTGATGTTAAAGACAACTGCTTAACGGTTGNTTGCATTGGAAACTGTAAGTCTAGAGTATAGTAGAGAGTTTTGGAACTCCATGTGGAGCGGTGGAATGCGTAGATATATGGAAGAACACCAGAGGCGAAGGCGAAAACTTAGGCTATAACTGACG…
denovo10069	Bacteria	FW4	TGGGGAATCTTGGACAATGGGCGAAAGCCCGATCCAGCAATATCGCGTGAGTGAAGAAGGGCAATGCCGCGTGTAAAGCTCTTTCGTCGAGTGCGCGATCATGGCAGGACTCGAGGAAGCAGCACCGGCTANCTCCGNGCCAGCAGCCGCGGTAAGACGGGGGGNGCAAGTGTTNTTCGGAATGACNGGGCGTNAAGGGCANGTAGGAGGNGAANCGGGTTGAAAGTGAAAGTNGCCAAAAAGNGGCGGAATGCACTCGAAANCAATTCACTTGAGTGAGACAGAGGAGAGTGGAATTTCGTGTGTAGGGGTGAAATCCGTAGATCTACGAAGGAACGCCAAAAGCGAAGGCAGCTCTCTGGGTCCCTACCGACGCTGGGGTGCGAAAGCATGGGGAGC…
denovo100690	Bacteria	SW5	TAGGGAATTTTCCACAATGGACGAAAGTCTGGTGGAGCAATCCCGCGTGAATGATGAAGGTCCTACAAGATTGTAAAGTTCTTTTATTGGGGAAGAAATGTAAGAAAAGGAAAGGTTTCTTATTTGACGGTACCCTTTGAATAAGTATCGGCNAACTATGTGCCAGCAGCNNCGGTAATACATAGGATGNAAGAGTNATCCGGANTTACTGGGCGAAAACCGAGCGCAGGCGATTTACAAGGCNTATGNTAAATACAACNGATTAACGGTTGTTTGCATTGGAAACTGGAAGGCTAGAGTATAGTAGAGAGGTTTGGAACTCCATGTGGAGCGGTGGAATGCGTAGATATATGGAAGAACACCAGAGGCGAAGGCGAAAACTTAGGCTATAACTGACGC…
denovo100691	Bacteria;Cyanobacteria;Cyanobacteria;Chloroplast;Streptophyta	FW17	TGGGGAATTTTCCGCAATGGGCGAAAGCCTGACGGAGCAATGCCGCGTGGAGGTGGAAGGCCTACGGGTCGTGAACTTTTTTTCTCGGAGAAGAAAAAATGACGGTATCCGGGGAATAAGCATCGGCTAACTCTGTGCCAGCAGCCGCGGTAAGACAGAGGATGNAAGCNTTATCCGGAATGATTGGGCGTAAAGCGTCTGTAGGTGGCNTTTNAAGTCCTCCGTCAAATCCCAGGGCTCAACCCTGGACAGGCGGTGGAAACTACCAAGCTGGAGTACGGTAGGGGCAGAGGGAATTTCCGGTGGAGCGATGAAATGCATAGAGATCGGAAGGAACACCAACGGCGAAAGCACTCTGCTGGGCCGACACTGACACTGAGAGACGAAAGCTAGGGGAGC…
denovo100692	Bacteria	FW17	TGGGGAATCTTGGACAATGGGCGAAAGCCCGATCCAGCAATATCGCGTGAGTGAAGAAGGGCAATGCCGCTTGTAAAGCTCTTTCGTCGAGTGCGAGATCATGACAGGACTCGAGGAAGAAGCCCCGGCNAACTCCGTGCCNGCNGNCGCGGTAAGACGGGNGGGGCAAGTGTTCTTCGGAATGACTGGGCGTAAAGGGCACNTAGGCGGTGAATCGGGTTGCAAGTGAAAGTCGCCAAAAAGTGGCGGAAGGCTCTCGAAACCANTTAACTTGAGTGNGACAGAGGAGAGTGGAATTTCGTGTGGAGGGGTGAAATCCGTAGATCTACGAAGGAACGCCAAAAGCGAAGGCAGCTCTCTGGGTCCCTACCGACGCTGGGGTGCGAAAGCATGGGGAGC…
denovo100693	Bacteria;Proteobacteria;Gammaproteobacteria;Oceanospirillales;Halomonadaceae;Halomonas	FW17	TGGGGAATATTGGACAATGGGCGAAAGCCTGATCCAGCCATGCCGCGTGTGTGAAGAAGGCCCTCGGGTTGGAAAGCACTTTCAGAGAGGAAGAACGCCTAGCGGTTAATACCCGCTAGGAAAGACATCACTCGCAGAAGAAGCACCGGCTAACCCGTGCCANCACCGNGGTAATACGGATGGTGCAAGNGTTAATCGGAATTACTGGGCGTAAAGCGCGNGNNTGTGGCGTGATAAGCCGGTTNNGAAAGCNCCGGGATCAACCTGGGAAAGGCNTCCGGAACTGTCAAGCTAGAGTGCAGGAGAGGAAGGTAGAATTCCCGGTGTAGAGGTGAAATGCGTAGAGATCGGAAGGAATACCAGTGGCGAAGGCGGCCTTCTGGACTGACACTGACACTG…
denovo100694	Bacteria	SW20	TGGGGAATCTTCCACAATGGGCGAAAGCCTGACGGAGCAATACCGCGTGAGGGTAGAAGGCCTACGGGTCTTGAAATTTTTTTCCGTGAGAAGAAAAAATATCGCTGTCCTGGGGGTAGGCATCGCCNAACTCTGTGCCANNANCCGCGGTAAGACAGGAGGAGGCANGCGTTATCCGGNATGATTGGGCGTAAAGCGNNNGTAGGGGGCTTNTAAGTTCTNCGTCAAATCNCAGGGCTCAACCCTGGACAGGCGGTGNAAACTACCAAGCTAGAGTACGGTAGGGGCAGGTGGAATTTCCGGTGGAGCGATGAAATGCGTAGAGATCGGAAGGAACACCAACGGCGAAAGCACTCTGCTGGGTCGACACTGACACTGAGAGACGAAAGCTAGGGGAGC…
denovo100695	Bacteria	SW14	CCAAGAATATTCCGCAATGGGGGAAACCCTGACGGAGCGACGCTGCGTGAATGATGAAGGCTTTCGAGTTGTAAAGTTCTTTTTTTAAGGAAGAATAAGTCTGGTAGGAAATGAACAGATGATGACGGTACTTTATGAATAAGTCCCGGCTAATTACNTGCCAGCAGCCGCGGTAATNAGTNAGGGNCGAGCGTTANTNGGAATTACTGGGNGGAAAGGGGGTGTAGGCGGTTGATTAGGCTGAGTGTTAAAGACTGGGGCTTAACTCCAGAAAAGCATTCAGAACCGGTCATCTAGAATCTAGTGGAAGGTAGCGGAATTTCCTGTGTAGCGGTGGAATGCATAGATATGGGAAGGAACACCAAAGGCGAAGGCAGCTATCTATGCTAAGATTGACGC…
denovo100696	Bacteria;Proteobacteria	SW16	GGGGGAAGAGGGGACAAGGGGAGAAAGAAGGAAAAAGAAAGGAAGAGGGAGGGAAGAAGGAAGGAGGGTGGGAAAGAGCTGGGGGGAGGGAAGAAACGGGTTTTTAGAAGAAAGAGAAAGAAGGAGGGAACCTGAAGAAGAAGAAGAGGAGAAAGAGGGGAAAGAAGGAGAGGGAAAAAGCAGGGGGGAAGGGGAAAGCGGAATTACTGGGCGTAAAGCGCGCGCAGGCGGTGGGGTAAGGCTGTGTTGAAAGCGAGGGGCTCAACCTGGGAATGGCAATGNAGCCGCGTTCCCCTCAGCCAGCTCTCTCCTCTCCCTTCGAGCTTTAGTCGGAAGTCCTCTCCCTCCTCCTTCCTCCTTCCTTTTTTTTCTTCTCTTGTGAAATCCCCGGGCTCAACC…
denovo100697	Bacteria;Cyanobacteria;Cyanobacteria;Chloroplast;Streptophyta	SW20	TGGGGAATATTCCGCAATGGGCGAAAGCCTGACGGAGCAATGCCGCGTGGAGGTAGAAGGCCTACGGGTCATGAACTTTTTTTCCCGGAGAAGAAAAAATGACGGTATCCGGGGAATAAGCATCGGCTAANTCTGTGCCNGCAGCCGCGGTAAGACAGAGGATGCAAGCGTTATCCGGAATGATTGGGCGTAAAGCGTCTGTAGGTGNNNTNTTAAGTTCTCCGTCAAATCCCAGGGCTCAACCCNGGACAGGCGGTGAAAACTACCAAGCTAGAGTACGGTAGGGGCAGAGGGCATTTCCGGTGGAGCGATGTAATGCGTAGAGAGCGGAAGGAACACCCACGGCGAAAGCACTCTGCTGGGTCGACACTGACACTGAGAGACGAAAGCTAGGGGAGC…
denovo100698	Bacteria;Proteobacteria;Betaproteobacteria;Burkholderiales;Oxalobacteraceae	SW9	TGGGGAATTTTGGGCAATGGGCGCAAGCCTGATCCAGCAATGCCGCGTGAGTGAAGAAGGCCTACGGGTTGTAAAGCTCTTTTGTCAGGGAAGAAGCGGGGTCGGCTACTACGGAAACCTAATGACGGTACCTGAAGAATAAGCACCCGCTAACTACGGGCCAGCAGCCGNGGTAATACGTAGGGTGCAAGCGTTAATCGGAANTACNGGGCGTAAAGCGNGCGTAGNNGGNTTTGTAAGTNTGTCGNNNAAGCCCCGGGCTCAACCTGGGAANNGCGNTGAAGACTGCGAGGCTTGAATATGGCAGAGGGGGGTAGAATTCCCGGTGGAGCGGTGAAATGCGTAGAGATGGGGAGGAACACCGATGGCGAAGGCAGCCCCCTGGGTCAAGACTGACGC…
denovo100699	Bacteria	FW9	TGGGGAATCTTGGACAATGGGCGAAAGCCCGATCCAGCAATATCGCGTGAGTGAAGAAGGGCAATGCCGCTTGTAAAGCTCTTTCGTCGAGTGCGCGATCATGACAGGACTCGAGGAAGAAGCCCCGGNTAACTCCGTGNCAGCAGCCGCGGTAAGACGGGGGGGGGCNAGTGTTCTNCGGNATGACTGGGCGTANAGGGCACNGAGGCGGTGAATCGGGTTGANAGTGANAGTCGNCAAAAAGTTGCGNAATGCGCTCGAAACCAATTCCTTGAGTGAGACAGAGGAGGGTGGAATTTCGTGTGTAGGGGTGAAATCCGTAGATCTACGAAGGAACGCCAAAAGCGAAGGCAGCTCTCTGGGTCCCTACCGACGCTGGGGTGCGAAAGCATGGGGAGC…
denovo1007	Bacteria;Cyanobacteria;Cyanobacteria;Chloroplast;Streptophyta	SW3	TGGGGAATTTTCCGCAATGGGCGAAAGCCTGACGGAGCAATGCCGCGTGAAGGTAGAAGGCCTACGGGTAATGAAATTCTTTTCCCGGAGAAGAAGCAATGACGGTATCCGGGGAATAAGCATCGGCAACTCTGTGCCAGCANCCGCGGTAAGNCNGAGGNGGCAAGCGTTGTCCGGANTGATTGGGCGTAAAGCGNCNGTAGGTGGNTTTTTAAGGTCGCCGNNAAAGCCCANGGCTCAACCNTGGACAGGCGGTGGAAACTACCAAGCTGGAGTACNGTAGGGGCAGAGGGAATTTCCTGTGGAGCGGTGAAATGCGTAGAGATCTGAAAGAACACCAACGGCGAAGGCACTCTGCTGGGCCGACACTGGCGCTGAGGCACGAAAGCTAGGGGAGCG…
denovo10070	Bacteria	FW16	TGGGGAATCTTGGACAATGGGCGAAAGCCCGATCCAGCAATATCGCGTGAGTGAAGAAGGGCAATGCCGCTTGTAAAGCTCTTTCGTCGAGTGCGCGATCATGACAGGACTCGAGGAAGAAGCCCCGGCTAACTCCGTGACAGCAGCCGCGGTAAGACGGGGGGGGCAAGTGTTCTTCGGAATGACNGGGCGTAAAGGGCACGTAGGCGTTGAATCGGGTTGANAGTGAAAGNCGCNAAAAAGTGNCGGAATGCTCTCGAAACCAATTCACTTGAGTGAGACAGAGGAGGTGTGAATTTCCGTTGTAGCGGTGAAATCCTTAGATATACGAAGGAACGCCAAAAGCGAAGGCAGTTCTCTGGGTCCCTACCGACGCTGGGTTGCGAAAGCTTGGGGAGC…
denovo100700	Bacteria	FW4	TGGGGAATCTTGGACAATGGGCGAAAGCCCGATCCAGCAATATCGCGTGATTGAAGAAGGGCAATGCCGCTTGTAAAGCTCTTTCGTCGAGTGCGCGATCATGACAGGACTCGATGAAGAAGCCCCGGCTAACTCCTTGCCAGAGCCGCGGTAAGACGGGGGGGGCAAGTGTTCTTCGGAATGACTGGGCGTNAAGGGCACGNAGGNGGTGAATCGGGTTTGAANGTGAAAGTCGCCAAAAAGTGGCGGAATGCTCTCGAAACCNATTCACTTGAGTGAGACNGAGGAGAGTGGAATGTCGTGTGTAGGGTTGAAATCCGTAGAGCTACGAAGGAACGCCAAAAGCGAAGGCAGCTCTCTGGGTCCCTACCGACGCTGGGGTGCGAAAGCATGGGGAGC…
denovo100701	Bacteria	FW9	TGGGGAATTTTGGACAATGGGCGAAAGCCCGATCCAGCAATATCGCGTGAGTGAAGAAGGGCAATGCGGCTTGTACAGCTCTTTCGTCGAGTGAGCGATCATGACAGGACTCGAGGTAGAAGCCCCGGATNNCTCCGNGCNNGCNGCCGCGGNNAAGACGGGGGGGGGNCAGTGTNCTTCGGNATATGGGGCGNAANGGGGACGTAGGCGGTGTANNGGTGTGNNAGTGNAAGTCGGCAAAAAGTGTGGAAAGNNCTCGAAACCAATTNNNTTGAGTAGGNAGAGGAGAGTGGAATTTCGTGTGTAGGGGTGAAATGCGTAGATCTACGAAGGAACACCAAAGGCGAAGGCAGCTCTCTGGGTCCCTACCGACGCTGGGGTGCGAAAGCTTGGGGAGCG…
denovo100702	Bacteria;Firmicutes;Bacilli;Lactobacillales;Lactobacillaceae	SW15	TAGGGAATCTTCCACAATGGACGAAAGTCTGATGGAGCAACGCCGCGTGAGTGAAGAAGGTTTTCGGATCGTAAAACTCTGTTGTTGGAGAAGAATGTATCTGATAGTAACTGATCAGGTAGTGCCGGTATCCAACCAGACAGCAACGGCNAACNACGGGCCAGCAGCNGCGGTAATACGTAGGTGGCAAGNGNTGTCCGGNTTATTGGGCGTNAAGNGAGAGCAGGCGGTTGTTAAGTATGATGTGAAAGCNNTCGGCTCAACNGNAGAAGTGCATCGGAAACGAGGTAACTTGAGTGCAGAAGAGGACAGTGGAACTCCATGTGTAGCGGTGAAATGCGTAGATATATGGAAGAACGCCAATGGCGAAGGCAGCTGTCTGGTCCGTAACTGACGCTG…
denovo100703	Bacteria;Actinobacteria;Actinobacteria;Actinomycetales;Micrococcaceae	SW9	TGGGGAATATTGCACAATGGGCGAAAGCCTGATGCAGCGACGCCGCGTGAGGGATGACGGCCTTCGGGTTGTAAACCTCTTTCAGTAGGGAAGAAGCGAAAGTGACGGTACCTGCAGAAGAAGCACCGGCTAACTACGTGCCAGNNGCCGCGGGAATNCGTAGGGTGCGAGCGTTNTCCGGAATGATGTGGCGTAANGAGCTCGTAGGCGGTTTGTNGCGTCTGCCGNGAAAGTTCCGGGCTTAACCCCGAATCTGCGGGGGTACGGGCNGACNAGAGTGATGGAGGGGAGACTGGAATTCCTGGTGTAGCGGTGAAATGCGCAGATATCAGGAGGAAAACCGATGGCGAAGGCAGGTCTCTGGGCATTAACTGACGCTGAGGAGCGAAAGCATGGGGA…
denovo100704	Bacteria;Proteobacteria;Gammaproteobacteria;Enterobacteriales;Enterobacteriaceae	FW2	TGGGGAATATTGCACAATGGGCGAAAGCCTGATGCAGCCATGCCGCGTGTAGGTAGAAGGCCTACGGGTTGTAAAGTACTTTCAGCGGGGAGGAAGGGATGAAAGTTAATACCGTTGCACATTCGCGTTACTCGCAGCCAAAGCCCCGGNTAACNCCGTGCCAGCAGCCGCGGTAANACGGAGGGNGCAAGCGNTANTCGGAATTANTGGGCGTAAAGCGCACGTAGGCGGNTTGTTAAGTCAGATGTGAAATCCCCGGGCTCAACCTGGGAACTGCANNTGANACTGGCAAGCTGGAGTCTGGTAGAGGGAGATAGAATTCCAGGTGTAGCGGTGAAATGCGTAGAGATCTGGAGGAATACCGGTGGCGAAAGCAGCCCGCTGGGCGAAGACTGACGC…
denovo100705	Bacteria;Cyanobacteria;Cyanobacteria;Chloroplast;Streptophyta	SW3	TGGGGAATTTTCCGCAATGGGCGAAAGCCTGACGCAGCAATGCCGCGTGAGGGTAGAAGGCCTACGGGTCATGAACTTCTTTTCCCGGAGAAGAAGCAATGACGGTATACGGGGAATAAGCATCGGCTANCTCTGTGCCAGCNGCCGCGNGAAGANAGAGGGTGAAGCGTGATCCGGAATGNTTGGGNGTANAGNGGCTGTAGGNGGCTTTTTNAGNTCGCCGTCAAATCNCAGGGCTCAACCCNAGACANGCGGTGGAAACTACCAANCNTGAGTACGGTAGGGGCAGGTGGAATTTCGGGTGGAGCGGTGAAATGCGTAGATATCGGAAGGAACACCAACGGCGAAAGCACTCTGCTGGGCCGACACTGACGCTGAGAGACGAAAGCAAGGGGAGCG…
denovo100706	Bacteria	FW18	TGGGGAATATTCCACAATGGGGGAAACCCTGATGCAGCAATGCCGCGTGTATGAGGAAGGCCTTCGGGTCGTAAAGTACTTTTAGCTGAGAGGAAGGCAGTAAAGTTAATAGCGAGGATGCATGAGGTAAGTAACAGAAGAAGCACGGGNTAACTCCGNGCCNGCAGCCGCGGTAANACNGAGGGGGNAAGCGTTANTCGGAANGANTGGGCGTAAAGCGNCTGNAGGNGGTNTGTTAAGAACGANGTNAAAGCCNGGGGCTCAACCNAGGANAGGCGGTGTAAACTACCAAGCTGGAGTCTGGTAGGGGCAGAGTGACTTTCAGGTGGAGCGGTGAAATGCGTTGAGATCGGAAAGAACACCAATGGCGAAGGCACCCCGCTGGGCAAACACTGACGC…
denovo100707	Bacteria;Proteobacteria;Gammaproteobacteria;Enterobacteriales;Enterobacteriaceae;Escherichia/Shigella	FW2	TGGGGAATATTGCACAATGGGCGCAAGCCTGATGCAGCCATGCCGCGTGTATGAAGAAGGCCTTCGGGTTGTAAAGTACTTTCAGCGGGGAGGAAGGGAGTAAAGTTAATACCTTTGCTCATTGACGTTACCCGCCGAAGAAGCACCGGCTAACTCNGNGCNAGCAGCCGCGGTAATACGGAGGGTGCAAGCGTTAANNGGAATNNCTGGGCGTAAAGCGCNCGCAGGCGGTTTGTTAAGTCAGAGGTGAAANCCCCGGGCACAANCNGGGAACTGCANCGATACTGGCAAGCTTGAGTCTCGTAGAGGGGGGTGGAATTCCGTGTGTAGCGGTGAAATGCGTAGAGATCTGGAGGAACACCGGGGGCGAAGGCGGCCCCCTGGACGAAGACTGACGCT…
denovo100708	Bacteria	SW16	TAGGGAATTTTCCACAATGGGCGAAAGCCTGATCGAGCAATATCGCGTGAATGAAGAAGGGCATTGCCGATTGTAAAGCTCTTTTGTTGAGGAAGCAATCAAGACAGGGGACAAGTATGTAGCCCGGGGTAACTCCGTGACAAAGTACGGGGTAACACGGGGCGNGCANCCGGGGTAGACATGNGNGGAAGGAGTTNGCAGGANTNAGTGGGNTGANAGNGGAANGTGGAGGNTTAAAAAGCTGNNGGTAAAAGCAACNGCTNAATGGNNGNATGCNNTGGAAACTGTATCACTAGAGTGTGGTAGAGGGTATTGGAATTCCATGTGTAGCGGTGGAATCCGTAGATATATGGAAGAACGCCAAAGGCGAAGGCAAATCTCTAGGCCATTACCGACGCT…
denovo100709	Bacteria;Proteobacteria;Gammaproteobacteria	SW15	TGGGGAATATTGCACAATGGGCGAAAGCCTGATGCAGCCATGTCGCGTGTATGAAGAAGGCCTACGGGGTGTAAAATACTTTCAGCGGGGGTGAAGGAGCTAAGGTTAATAACCTTGACGATTGCCGTTAACCGCAGAAGAAGCACCCGCTAACACAGGNGAGNAGCNGCGGTCATACGNAGGGNGCAAGNGNNNNNCGGNNTNNGGGNGNGTAANGGNCACAGNGGGNCNGNCAAGNNNGCTGNGGAAACCCCGGGNTTAANCTGGGAAANGCANTGGAAACGGACTGGCTAGAGTGAGGTAGAGGAGGGTGGAATTTCGGGTGTAGCGGTGAAATGCGTAGATATCTGGAGGAATGCCAGAGGCGAAGGCGGCCCCCTGGACCAATACTGACGCTGA…
denovo10071	Bacteria;Proteobacteria;Gammaproteobacteria;Enterobacteriales;Enterobacteriaceae	FW2	TGGGGAATATTGCACAATGGGCGCAAGCCTGATGCAGCCACGCCGCGTGTATGAAGAAGGTCTTCGGGTTGTAAAGCACTTTCAGCGGGGAGGAAGGGAGTAAAGTTAATCCCTTCGCGTATTGACGTTACCTGCAGAAAAAGCCACGGCTAACTNCGTGCCAGCAGCCGCGGTAATACGGAGGGTGCNAGNGTTAATCGGAATTACTGGGCGTAAAGNGGACGCAGGCGGTTTGTTAAGTCNGATGTGAAATCCCCGGGCTNAACCTGAGAACNGCATCGGAGACTGGAGAGCTTGAGTCTCGTAGAGGGGGGTTGAACTCCCTGTGTAGCGGTGAAATGCGTAGAGATCTGGAGGAATACCGGTGGCGAAGGCGGCCCCCTGGACGGAAACTGACGC…
denovo100710	Bacteria	SW8	TAGGGAATCTTCCACAATGGACGAAAGTCCGATGGAGCAACGCCGCGTGAGTGAAGAAGGGCAACGGATCGTAAAACTCTGTTGCGGCAGAAGCATGAATCTGATAGGAACTGATCAGGAAGTGCCGGTATACAACCAGCAAGCCACGGCTAANTACNNGCGAGCAGNCGCGGTAATACGGAGGTGGCAAGNGTGTCCGGCGTAAGGGGNGNANAGNGNGCGCAGGGGGTGNGTAAGGNTGGNGNGAAAGCGNTCGGNNCAANCGGAGNANTGCATCGAAACTGGTAAACTTGAGTGAGACAGAGGAGAGTGGAATTTCGTGTGTAGCGGTGAAATCCGTAGATATACGGAGGAACGCCAAAGGCGAAGGCAGCTCTCTGGGCCGTTACTGACGCTGGG…
denovo100711	Bacteria	FW6	TGGGGAATCTTGGACAATGGGCGAAAGACCGATCCAGCAAGAGCGCGTGAGGGAAGAAGGGCAATGCCGCTTGTAAAGCTCTTTCGTCGAGGGCGCGATCATGACAGGACTCGAGGAAGAAGCCACGGCNAACGCCGTGNCAGCAGCCGCGGTAAGACGGGGGGGCAAGNGNTCTTCGGAATGACNGGGCGTAAAGGGCACGTAGGCGGTGNATCGTGTTNAAAGTGAAAGTCGCCAAAAAGTGGCGGAATGCTCTCGAAANCAATTCACTTGAGTGNGNCAGAGGAGAGTGGAATTTCGGGTGTAGGGGGGAAATCCGTAGATCTACGAAGGAACGCCAAACGCGAATGCACCTCTCTGGGTCCCTACCGACGCTGGGGTGCGAAAGCATGGGGAGCG…
denovo100712	Bacteria	SW20	TAGGGAATTTTCCACAATGGGCGAAAGTCTGATGGAGCAATCCCGCGTGAATGATGAAGGTCCTACAAGTTTGTAAAGTTCTTTTCTGGGGGGAGAAATGTAAGGAAAGGAAATGTTCCTTATTTGACGGTACCCTTTAAATAAATCGCGGNNAACTATGTGCCCANAGCCGGGGAATACANAGGNTGCAAGNGTNNNCCGGATTTACTGGGCGTAANGCGNGCGCAGGCGNATTTACAAGTCTGNGGTTAAAGACAACTGCTTACCGGTNGTTTGCATTGGAAACTGTAAGTCTAGAGTATAGTAGAGAGGGTTGGAACTCCATGTGGAGCGGTGGAATGCGTAGATATATGGAAGAACACCAGAGGCGAAGGCGAAAACTTAGGCTATAACTGACGC…
denovo100713	Bacteria;Actinobacteria;Actinobacteria;Actinomycetales;Corynebacteriaceae;Corynebacterium	FW3	TGGGGAATATTGCACAATGGGCGCAAGCCTGATGCAGCGACGCCGCGTGGGGGATGACGGCCTTCGGGTTGTAAACTCCTTTCGCTAGGGAAGAAGCCACTTGTGGTGACGGTACCTGGATAAGAAGCACCGGCTAACTACGTGCCAGCAGNCGCGGTAATACGTAGGGGGCGAGNGTTGTCCGGAANTACTGGGCGTAAAGAGCTCGTAGGTGGNTTGTCGCGTCGTCTGTGAAATCCCGGGGCTTAACNTCGGGCGTGCAGGCGNTANNGGCATAACTAGAGTGCGGTAGGGGAGACTGGAATTCCTGGTGTAGCGGTGAAATGCGCAGATATCAGGAGGAACACCGATGGCGAAGGCAGGTCTCTGGGCAGTTACTGACGCTGAGGAGCGAAAGCA…
denovo100714	Bacteria	SW6	TGGGAAATATTAGACAATGAGGGAAACCCTGATGTAGCAATGCCGCGTGGGTGATGAAGGCCTTCGGGTCGTAAACCTCTTTCAGCTGGGAAGAAAAAGTAGGTGTAAGCAGAAGAAGCGCAGGCTCACACCNTGTNANNANACGCGGTANGACAGAGGGGGNNNGCGTTTTTCGGNATGACTGGGCGTANAGNGCNCGTAGGGGGACTGGNAAGTNNNNGGTGAAATNCCAGGGCNCAACNCTGGAACGCNGTNGAAACTATCAGNCTGGAGTTCGNGAGAGGCAAGTGGAATTCCCGGTGTAGAGGTGAAATGCGTAGAGATTCGAAGGAACACCAGCGGCGAAGGCAGCCCACTGGGTCGATACTGACGCTGAGGTGCGAAAGCTTGGGGAGCAAA…
denovo100715	Bacteria	FW19	CCAAGAATATTCCGCAATGGGGGAAACCCTGACGGAGCGACACTGCGTGGAGGATGAAGGCCTTCGGGTTGTAAAGTTCTTTTATAAAGGAAGAAGAAGTTGGGGAGGAAATGATTCAAGGATGGGGGAACTTTATGACTAAGTCCCGGCTAATTANGTGCCNGCAGNCGCGNTAATACGTAANGGNCAGGCGTTANTCGGAATNACTNGGCGTAAAGGGCGTGTAGGNGGCCGNNTAGCTGAGTGTTAAAGACTGGGGCTCAACTCCAGANAGGCGNTNGAAACCGGTTGGCTGGAGTATGGTAGAGGCAAGCGGAATTTCCTGTGTAGCGGTGAAATGCGTAGATATGGGAAGGAACACCAACGGCGAAGGCAGCTTTCTATGCCGACACTGACGCT…
denovo100716	Bacteria	FW16	TGGGGAATCTTGGACAATGGGCGAAAGAACGAGCAAGCAAGAGAGAGGGAGTGAAGAAGGGCAAGGCCGATGGGAAAGATATTTCGGCGAGTGAGCGATCATGACAGGACGCGAGGAAGAAGCCCCGGNNAACTCNGNGCCAGCAGCCGCGGGNAGACGGGGGGGGCAAGTGNNCTNCGGANTGACTGGGCGTAAAGGNCACGTAGGCGGTGATNGNTATGAAAGGGAAAGGCGCCAAAAAGTNGNGGNNTGCTCNCGAAACNAATTCACTTGAGTGAGCAAGGTGACTGGAATTTCGTGTGTAGGGGTGAACTCCCTACTTCTCCGAACTAACGCCAAAAGCGAAGGCAGCTCGCTGGGTCCCTAACTACGCTGGGGTGCGAAAGCATGGGGAGCGAA…
denovo100717	Bacteria;Firmicutes;Bacilli;Lactobacillales	FW16	TAGGGAATCTTCCACAATGGGCGCAAGCCTGATGGAGCAATACCGCGTGAGTGAAGAAGGGTTTCGGCTCGTAAAACTCTGTTTTTTGGGAAGAACGTATGTGATAGTACCTGATCATGTAGTCACGGTATCCACCCAGACAGCCACGGCNAACTACGTGCCNGCNGCCGCGGTNATANGTAGGTGGCNNGCGNTATCCGGGTTANTGGGGGTAANGCGAGCGCAGGNGGTGTTGTTAAGTCTGATGTGAAAGCCCTTGGCTCAACCAAGGAAGTGCANCGGAAACCGAAGAACTTGAGTGCAGAAGAGGAGAGTGGAACTCCATGTGTAGCGGTGAAATGCGTAGATATATGGAAGAACACCAGTGGCGAAGGCAGCTGTCTGGGCTGTAACCGACGC…
denovo100718	Bacteria	SW15	TAGGGAATTTTCCACAATGGACGAAAGTCTGATGGAGCAATCCCGCGTGAATGATGAAGGTCCTACAAGCTTGTAAAGCTCTTTTATTGGGGGAGAAATGTAGGAAAAGGAAGTGTTACTAATTTGAGGGTACCCTTTGAATACGTATGNGCTAACTATGTGCNACAAGCCGGGTNATAAANAGGAGGCAAGCNTTNTNCGGATGTNCTGGGCGTAAAGNGAGCGNANGNGGATTTACAAGTCNTGATGTTAAAGACAACNGCTAAACGGTTGTNTGCATTGGAAACTGTAAGTCTAGAGTATAGTAGAGAGTTGTGGAACTCCATGTGTAGCGGTGGAATGCGTAGATATATGGAAGAACACCAGAGGCGAAGGCGAAACTCTAGGCTATAACCGACG…
denovo100719	Bacteria;Cyanobacteria;Cyanobacteria;Chloroplast;Streptophyta	SW10	TGGGGAATATTCCGCAATGGGCGAAAGCCTGACGGAGCAATGCCGCGTGGAGGTAGAAGGCCTACGGGTCATGAACTTTTTTTCCCGGAGAAGAAAAAATGACGGTATCCGGGGAATAAGCATCGGCTAACTCTGTGCCAGCAGCCGCGGTAAGACAGAGGATGCAAGNGTTATCCGGAANGATTGGGCGTAAAGCGTCTGTAGGTGGCTTTTTAAGTTCTCCGTCAAATCCCAGGGCTCAACCCTGGACAGGCGGNGAAAACTACCAAGCTAGAGTACGGTGGGGGCAGAGGAAATTTCCGTGGGGGGGAGGAAATGAGTAGAGATCGGAAGGAACACCAAGGGCGAAAGCACTCTGTGGGCCGACACTGACACTGAGAGACGAAAGCTAGGGGAGCA…
denovo10072	Bacteria	FW17	TGGGGAATCTTGGACAATGGGCGAAAGCCCGATCCAGCAATATCGCGTGAGTGAAGAAGGGCAATGCCGCTTGTAAAGCTCTTTCGTCGAGTGCGCGATCATGACAGGACTCGAGGAAGAAGCCCCGGCAACNCCGTGCCAGCAGCNGCGGTAANGCGGGGGGGGCAAGTGTTCTTCGGAATGACTGGGCGTAAAGGGGCAGTAGGCGGTGAATAGGGTNGAAAGNGAAAGTCGNCAAAAAGGGGCGGAATGCTCTCGAAACCAATTCACTTGAGTGAGAGAGGAGAGTGTAATTTCGTGTGTAGGGGTGAAATACGTAGATATACGAAGGAACGCCAAAAGCGAAGGCAGCTCTCTGGGTCCCTACCGACGCTGGGGTGCGAAAGCATGGGGAGCGAA…
denovo100720	Bacteria;Firmicutes;Bacilli;Lactobacillales	SW9	TAGGGAATCTTCCACAATGGACGAAAGTCTGATGGAGCAACGACGCGGGAGTGAAGAAGGTTGTCGGATCGTAAAACTCTGTGGTTGGAGAAGAATGTATCTGATAGTAACTGATCAGGTAGTGACGGTATCCAACCAGAAAGCCACGGNTAACTACGTNNCAGCAGCCGCGGTAATACGTAGGTGGCAAGCGTTGTNCGGATTTANTGGGCGGAAAGCGAGCGCAGGCGGNTTCTTAAGTCTGATGTGNAAGCCTTCGGCTCAACCGAAGAAGGNCGCGGAAACTGGGAAACTTGAGTGCAGAGGAGAACAGTGGAACTCCATGTGAAGCGGTGAAATGCGTAGATATATGTAAGAACACCAGTGGCGAAGGCGGCTGTCTGGTCTGTAACTGACGCT…
denovo100721	Bacteria;Firmicutes;Bacilli;Lactobacillales	SW10	TAGGGAATCTTCCACAATGGACGAAAGTCTGATGGAGCAACGCCGCGTGAGTGAAGAAGGTCTTCGGGTCGTAAAACTCTGTTGTTAGAGAAGAACAAGAGTGAGAGTAACTGTTCATTCGATGACGGTATCTTACGAGCAAGTCACGGCTAACTACGTGCCAGCAGCCGCGGTAATACGTANGTGGCAAGCGTTGTCCGGAGTTATTGGGCGTAAAGGGGNNGCAGGCGGTCTTTTAAGTCTGATGTGAAAGCCTTTGGCTTAACNNGAGTAGTGCATTGGAAACCGGTCAACTTGAGTGCAGAAGAGGAGAGTGGAATTTCATGTGTAGCGGTGAAATGCGTAGATATAGGGAAGAACACCAATGGCGAAGGCGGCTCTCTGGGCTGTAACTGACGC…
denovo100722	Bacteria;Firmicutes;Bacilli;Lactobacillales	SW20	TAGGGAATCTTCCACAATGGACGAAAGTCTGATGGAGCAACGCCGCGTGAGTGAAGAAGGTCTTCGGATCGTAAAACTCTGTTGTTGGAGAAGAATGTATCTGATAGTAACTGATCAGGAAGTGACGGTATCCAACCAGACAGCCACGGCTAACTNNGGGCCAGCAGNCGCGGTAATACGTAGGNGGCAAGNGTTGTCCGGNGTTAGTGGGCGTAAAGCGGGCGCAGGGGGTTGTNAAGNCTGAGNGAAAGCNTTCGGNTCAACNGGAGAANTGCANCGGAAACTGAGTAACTTGAGTGCGAAAGAGGAGAGTGGAACTCCGTGTGTAGGGGTGAAATGCGTAGATATATGGAGGAACGCCAATAGCGAAGGCGGCTGTCTGGGCTGTAACTGACGCTG…
denovo100723	Bacteria	FW19	TGGGGAATCTTGGACAATGGGCGAAAGCCCGATCCAGCAATATCGCGTGAGTGAAGAAGGGCAATGCCGCTTGTAAAGCTCTTTCGTCGAGTGCGCGATCATGACAGGACTCGAGGAAGAAGCCCCGGCTAACTCCGTGCCAGCAGCCGCGGTAAGACGGGGGGGGCAAGTGTTCTTCGGAATGACTGGGCGTAAAGGGCACGTAGGCGGTGAATCGGGTTGAAAGTGAAAGTCGCCAAAAAGTGGCGGAATGCTCTCGAAACCAATTCACTTGAGTGAGACAGGCGAGGCGTGAGTGTAGGGTGTAAGGGGTCAATCCGGCAGTCTTCGCAGGGACGACAAAAGGGGAGGCAGGTCTCTGGGGCGATTCCGACGGTGGGGGGCGACAGCATGGGGAGC…
denovo100724	Bacteria;Bacteroidetes;Flavobacteria;Flavobacteriales;Flavobacteriaceae	FW6	TGAGGAATATTGGACAATGGGTGAAAGCCTGATCCAGCCATACCGCGTGAAGGAAGACGGCCAATGGGGTTGTAAACTTCTTTTGTATAGGGATGAACCTACTATAGTGCGCGTAGCTGAAGGTACTATTAGAATAAGCACCGGCNAACTCCGTGCCAGNAGCCGCGGTAATACGGAGGGTGCAAGCGTTATCCGGATTATTGGGTTTAAAGGGNCCGTAGGCGGANCTGTAAGTCAGNGGTGAGATCNNACAGCTTAACTGNGAAACTGCCATTGNTACTGCAGGACTTGAGTGTGATTGAAGCAGCTGGAATAAGGAGTGTAGCGGTGAAATGCATAGATATAACTTAGAACACCAAATGCGAAGGCAGGTTACTAAGCCACTACTGACGCTGATGT…
denovo100725	Bacteria	FW19	CCAAGAATATTCCGCAATGGGGGAAACCCTGAAGGAGCGACACTGCGTGAATGATGAAGGCCTTCGGGTTGTAAAGTTCTTTTATAAAGGAAGAATAAGTAGGGTAGGAAATGATTCAATGATGACGGTACTTTATGAATAAGTCCCGGCNAATTACGTGCCAGCAGCCGCGGTAATACGNAAGGGACGAGCGTGANTCGGAATTACTGGNNGTAAAGGGCGTGNNGGNGGCCGATTAGGNNGAGTGTTAAAGACNGGGGCTCAACTCCATAAAGGCAGTCAGAAACGGTTGGCTAGTATCTGGTTGAAGACAGCGGAATTTCCTGTGTAGCGGTGGAATGCATAGATATGGGAAGGAACACCAGAGGCGAAGGCAGCTGTCTGTGCCGAAATTGACGC…
denovo100726	Bacteria	SW6	TGGGGAATTTTCCGCAATGGGCGAAAGCCTGACGCAGCAATATCGCGTGAATGTAGAAGGGCAATGGCGCTTGAACAGCTTTTTCGTGGAGTGCGGGAATATGGGAGTCCTGGGAATAAAAGTCGNCGAANNCTGTGNNAGCNGNCGCGGGTGAGAGGGGGGGNACNGTGNTCTGNGGNGNNNNGGGGTGTAACGTGCNCGGNGGGCTTGTNTCGGTGNNNTGNAAAANNAGGGATAANNCGTGGAAGTGCGGTGGAAACNAACTAGCTGGAGTNNGACAGGGGAGGAGGGAATTTCGTGTGTAGGGGTGAAATGCGTAGAGCTAGGAAAGAACACCAAAGGCGAAAGCACTCCGCTGGGCCGACACTGACACTGGGGGGCGAAAGCTTGGGGAGCGAA…
denovo100727	Bacteria	SW9	TGGGGAATATTCCGCAATGGGCGAAAGCCTGACGGAGCAATGCCGCGTGGAGGTAGAAGGCCTACGGGTCATGAACTTCTGTTCCCGGAGAAGAAAGAATGTCGGTGTACGGGAAAAAGGCGTCGGGTAANNCNGTGCNANNAGCCGCGGTAAGACGGAGGTGGCAAGCGTTGTCCGGNNTGAGTGGGCGTAAAGCGTNNGTAGGTGGCTTTTTAAGTCTGCCGTCAAAGNCCNGGGCTCAACCNTGGANAGGCGGTGGAAACTACCAAGCTAGAGTACNGTAGAGGCAGGTGGAATTTCATGTGGAGCGGTGAAATGCGTAGAGATCGGAAAGAACACCAGTGGCGAAGGCAGCTGTCTGGGCCGAAACTGACGCTGAGGCACGAAAGCATGGGGAGC…
denovo100728	Bacteria;Cyanobacteria;Cyanobacteria;Chloroplast;Streptophyta	SW12	TGGGGAATTTTCCGCAATGGGCGAAAGCCTGACGGAGCAATGCCGCGTGAGGGTAGAAGGCCTACGGGTCATGAACTTCTTTTCCCGGAGAAGAAGCAATGACGGTATCCAGGGAATAAGCATCGGCTAACTCNGTGCNAGNAGCCGCGGTAATAAAGAGNATGCAAGCGTTATCCGGAATGACTGGGCGTAAAGCGTCTGNAGGNGGCTTTTTAAGTCNTCCGTCAAAGCNCNGGGCTCAACCCNGGACAGGCGNTGGNAACTACCAAGCTGGAGTACGGTAGGGGCAGAGGGAATTTCCGGTGTAGCAGTGAAATGCGTAGAGATCTGGAGGAACACCAATGGCGAAAGCACTCTGCTGGGTCGACACTGACACTGAGAGACGAAAGCTAGGGGAGC…
denovo100729	Bacteria;Firmicutes;Bacilli;Lactobacillales	SW9	TAGGGAATCTTCCACAATGGACGCCCGTCTTATGGATCAACGCCGCGTTCGTGCCTCCTTTTTTCTTATCGTCCCCCTCTTTTTTTTTATCAGCCTGTCTCTTCTCGTAACTTATCCTTTCTTTCCTTTCTCCCCCCCGCCATCCCCTTCTAACTACNTTCCATCAGCNGCGGTAATACTTAGTTGTCANGCGTNNTCCNGATTTAGTGGGCGTAAAGCGANCGCAGGCTGTTTTTTAAGTCTGANGTGAAAGCCTTCGGNTCAACCGAAGAAGTGCATCGGAAACTGGGAAACTTGAGTGAAGAAGAGGACAGTGGAACTCCATGTGTAGCGGTGAAATGCGTAGATATATGGAAGAACACCAGTGGAGAAGGAGGATGTATGGTAGGTAAATGAAGA…
denovo10073	Bacteria	SW20	TGGGGAATCTTGGACAATGGGCGAAAGCCCGATCCAGCAATATCGCGTGAGTGAAGAAGGGCAATGCCGCTTGTAAAGCTCTTTCGTCGAGTGCGCGATCATGACAGGACTCGAGGAAGAAGCCCCGGCTAACTCCGTGCCAGCAGCCGCGGTAAGACGGGGGGGGCAAGTGTTCTTCGGAATGACTGGGCGTAAAGGGCACGTAGGCGGTGAATCGGGTTGAAAGTGAAAGTCGCCAAAAAGTGGCGGAATGCTCTCGAAACCAATTCACTTGAGTGAGACAGAGCATAGTGGAGTGTCGTGTGTCGGGGTGGACTCCGTAGATCTACGATGGAAGGCCGACAGCGTAGGCAGCTCGCTGGGTCCCTACCGACCCGGGGGTGCGAAAGCATGGGTAGC…
denovo100730	Bacteria;Firmicutes	SW6	TGGGGAATCTTCCACAATGGGCGAAAGCCTGACGGAGCAACGCCGCGTGGGGGTAGAAGGCCTACGGGTCGTCAAACTCTGTTGTCGGAGAAGAATGAATGAGGTAGTAACTGATCTGATAATCACGTNANTCTGTGNCANNAGCCGCGNTAAGNNNGAGNNNGCANCCGNTGTCCGGAGTAGNTGGGCGNAAAGCGNCGGTAGGTGGCTNTTTAAGTCCAGCGTCNAANCTNAGGGNTCAACCNTGGAAGGGCGTCGGAAACTACCAAGCTGGAGTACAGAAGAGGACGAGGGAATTCCCTGTGGAGCGGTGAAATGCGTAGATATATGGAAGAACACCAGTGGCGAAGGCGGCTGTCTGGGCTGTAACTGACGCTGAGGCTCGAAAGCATGGGTAGC…
denovo100731	Bacteria	FW2	TGGGGAATCTTGGACAATGGGCGAAAGCCCGATCCAGCAATATCGCGTGAGTGAAGAAGGGCAATGCCGCTTGTAAAGCTCTTTCGTCGAGTGCGCGATCATGACAGGACTCGAGGAAGAAGCCCCGGCTAACTCCGTGCCAGCAGCCGCGGTAAGACGGGGGGGGCAAGTTTTCTTNGGAATGACNGGGCGTAAAGGGCACGGTGGCGGTGAATCGGGTTGAAAGNGAAAGTCGCCNAAAANNGGNGGAANGCNGTCGAAACCAATTCACTTGAGTGAGACAGAGGAGAGTGGAATTTCGGGTGTAGGGGTGAAATCCGTAGATCTACGAAGGAACGCCAAAAGCGAAGGCAGCTCTCTGGGTCCCTACCGACGCTGGGGTGCGAAAGCATGGGGAGC…
denovo100732	Bacteria;Cyanobacteria;Cyanobacteria;Chloroplast;Streptophyta	FW9	TGGGGAATTTTCCGCAATGGGCGAAAGCCTGACGGAGCAATGCCGCGTGGAGGTGGAAGGCCTACGGGTCGTCAACTTCTTTTCTCGGAGAAGAAACAATGACGGTATCTGAGGAATAAGCATCGGCTAACTCTGTGCNAGCAGCCGCGGTAAGACCGAGGATGCAAGCGTTATCCGGAATGATTGGGCGTAAAGCGTCTGTAGGTGGNTTTTCAAGTCCGCCGTCAAATCNCAGGGCTNAACCNTGNACAGGCGGTGGAAACTACCAAGCTGGAGNANGGTAGGGGCAGAGGGAATTTCCTGTGGAGCGGTGAAATGCATTGAGCTCTGAAAGAACACCAACGGCGAAAGCACTCCGCTGGGCCGACACTGACACTGAGGGCCGAAAGCTAGGGGAGC…
denovo100733	Bacteria	FW19	TGGGGAATCTTGGACAATGGGAGAAAGCCCGATCCAGCAATATCGAGTGAGTGAAGAAGGGCAATGCCGCTTGTAAAGCTCTTTCGTGGAGAGCGCGAGCATGACAGGACTCAGGGAAGAAGCCCCGGCTAACTANGTGCAAGCAGCCGCGGTAATNNNGGGGGGGGTCAGGGNTTGNNNANTNGCNGNGNGTAAAGGGACCGTAGGCGNTGAATNGGNNTGAAGTGAAGGTNGNAANNAAGNGGCGNATGNNGTNNNAACCAATNGACTNGNGTGNGACAGAGGAGAGTTGAATTTCGCGTGTAGTGGTGAAATCCGTAGATCTACGAAGGAACGCCAAAAGCGAAGGCAGCTCTCTGGGTCCCTACCGACGCTGGTGTGCGAAAGCATGGGGAGCGA…
denovo100734	Bacteria	FW4	TGGGGAATCTTGGACAATGGGCGAAAGCCCGATCCAGCAATACCGCGTGAGTGTAGAAGGGCAATGCCGCTTGTACAGCTCTTTCGTCGAGTGCGCGATCATGACAGGACTGGAGGAAGACGCCCCGGCNAACTCCGNGCCCAGAGCCGNGGNGAGACGGGGGGGGNGAGTGTTCCNNGGAAGTNTGGGNGTAAAGGGNACGTAGGCGGTGATNCGGGTTGAAAGTGAAAGNCGCCNAAAAGNGNCGGAAGGCGGTCGAAACCAATTCNCTNGAGTGAGACAGGGGAGGAGGGAATTTCCGGTGTAGGGGTGAAATCCGTAGATCTCCGAAGGAACGCCAAAGGCGAAGGCAGCTCGCTGGGTCCCTACCGACACTGGGATGCGAAAGCATGGGGAGCG…
denovo100735	Bacteria	SW13	TAGGGAATTTTCCACAATGGACGAAAGTCTGATGGAGCAATCCCGCGTGAATGATGAAGGTCCTACAAGATTGTAAAGTTTTTTTATTGGGGAAGAAATGTAAGAAAAGGAAATGTTTCTTATTTGACGGTACTCTTTGAATAAGTATCGGCNAACTATGTGCTAGCAGCCGCGGTAATANATAGGATGCAAGCGTTANCCGGATTTACNGGGNGTAANGCGAGCGCAGGCGGNTTTACAAGTCTGATGTTAAAGACAACNGCTNAACGGTTGTTTNCATTGGAAACTGTAAGTCTAGAGTATAGTAGAGAGTTTTGGAACTCCATGTGTAGCGGTGGAATGCGTAGATATATGGAAGAACACCAGAGGCGAAGGCGAAAACTTAGGCTATAACTGACG…
denovo100736	Bacteria;Cyanobacteria;Cyanobacteria;Chloroplast;Streptophyta	FW1	TGGGGAATTTTCCGCAATGGGCGAAAGCCTGACGGAGCAATGCAGCGTGGAGGTGGAATGCCTACTGGTCGTCAACTTCTTTTCTCGGAGAAGAAACAATGACGGTATCCGAGGAATAAGCATCGGCTAACTCTGTGNCACAGCCGNGGAGANAGAGGATGCAAGCGTTATCAGGNATGATTGGGCGTAAAGNGTCTGTAGGTNGCTNTTCAAGNCCGNCGTCAAATCCNAGGNCTCAACCCTGGACAGGCGGTGGAAACGACCAAGNTGGAGTACGGTAGGGGCAGAGGGAATTTTCTGTGGAGCGGTGAAATGCATTGAGATCGGAAAGAACACCAACGGCGAAAGCACTCTGCTGGGCCGACACTGACACTGAGAGACGAAAGCTAGGGGAGCAAA…
denovo100737	Bacteria;Firmicutes;Bacilli;Lactobacillales;Lactobacillaceae;Lactobacillus	SW2	TAGGGAATCTTCCACAATGGACGAAAGTCTGATGGAGCAACGCCGCGTGAGTGAAGAAGGTTTTCGGATCGTAAAACTCTGTTGTTGGAGAAGAATGTATCTGATAGTAACTGATCAGGTAGTGACGGTATCCAACCAGAAAGCCACGGCTAACTACGTGCCAGCAGCCGCGGTAATACGTNGGTGGCAAGCGTTGNCCGGATTNATTGGGCNTAAAGCGAGNGTAGGCGGTTTNTTAAGNNTGCTGNGAAAGCCNTGGGCTCAACCGAAGAAGTGCACGGAAACTGGGAAGCTTGAGTGCGGAAGAGGACAGTGGAACTCCATGTGGAGCGGTGAAATGCGTAGATATATGGAGGAACACCAGTGGCGAAGGCGGCTGTCTGGGCTGTAACTGACGCT…
denovo100738	Bacteria	FW19	CCAAGAATCTTCCGCAATGGGGGCAACCCTGACGGAGCGACACTGCGTGAATGATGAAGGCCTTCGGGTTGTAAAGTTCTTTTATAAAGGAAGAATAAGTGGGGTAGGAAATGATTCATTGATGACGGTACTTTATGAATAAGTCCCGGCTAANTACGTGCCAGCAGCCGCGGTAATACGTAAGNGACAAGCGTTATTCGGAATTACTGGGCGTAAAGGGAGNGNAGGCGGCCNNTTAGGNTGNGTGTTAAAGNCTTGGGCTNAACNCCAGNAAGGCATTGANAACCGGTAGGCTAGAATGCGGAGGAAGAGAGCGGAATTCCATGTGTAGCGGTGGAATGCATAGATATAGGAAGGAACACCAAAGGCGAAAGCAGCTGTCTAGTCCGTGACTGACGC…
denovo100739	Bacteria	FW3	TGGGGAATCTTGGACAATGGGCGAAAGCCCGATCCAGCAATATCGCGTGAGTGAAGAAGGGCAATGCCGCTTGTAAATCTCTTTCGTCGAGAGCGCGATCATGACAGGACTCGAGGAAGAAGCCCCGGCTNNCTCCGNGCCAGCNGCCGCGGTAAGANGGGGGGGGAANGTGTTCTNNGGAATNACGGGGGGTAACGGGCACGNAGGNGGTGAATCGGGTTGAAAGTNAAAGTCGCCAAAAAGNGGCGGAATGCTCTCGAAACCAATTCACTTGAGTGAGGCAGGGGAGAGTGGAATTTCGTGTGGAGGGGTGAAATCCGGAGATCTACGAAGGAACGCCCAAAGCGAAGGCAGCTCTCTGGGTCCCTACCGACGCTGGGGTGCGAAAGCATGGGGAGC…
denovo10074	Bacteria	SW9	TAGGGAATTTTCCACAATGGACGAAAGTCTGATGGAGCAATCCCGCGTGAATGATGAAGGTCCTACAAGATTGTAAAGTTCTTTTATTGGGGAAGAAATGTAAGAAAAGGAAATGTTTCTTATTTGACGGTACGCTTTGAATAAGTATCGGCTAACTNTGTGCCAGCAGCAGCGGTNATACATNGGAGGCAAGCGTTATCCGGANTTACTGGGCGTAANGCGAGCGCAGGCGGATTTACAAGTCTGANNTTNANGACAANTGCTTAACGGTTGTTTGCATTGGAAACTGTAAGTCTAGAGGATAGTAGAGTGTTGTGGAATTCCATGTGGAGCGGTGGAATGCGTAGATATACGGAAGAACACCAGAGGCGAAGTCGAAAATCTAGGCTATAACTGACG…
denovo100740	Bacteria;Firmicutes;Bacilli;Lactobacillales;Lactobacillaceae;Lactobacillus	SW9	TAGGGAATCTTCCACAATGGACGAAAGTCTGATGGAGCAACGCCGCGTGAGTGAAGAAGGGTTTCGGATCGTAAAACTCTGTTTTTGGAGAAGAACGTATTTGATAGTAACTGATCAGGTAGTGACGGTATCCACCCAGAAAGCCACGGCTAANTACGTGCCAGCAGCCGCGGTAAGACGTATGNGGCAAGCGTTNNCCGGATTTATTGGGCGTAAAGCGAGCGCAGGCGGTTTNTTAAGNATGATNNGAAAGCCTTCGGCTCAACCGAAGAAGTGCATCGGAAACTGGGAAACTTGAGTGCAGAAGAGGACAGTGGAACTCCATGTGTAGCGGTGAAATGCGTAGATATATGGAAGAACACCAGGGGCGAAGGCGGCTGTCTGGTCTGTAACTGACGC…
denovo100741	Bacteria	SW15	TGGAGAATTTTCCGCAATGGGCGAAAGCCTGACGGAGCAATGCCGCGTGAAGGTAGAAGGCCTACGGGTCATGAACTTCTTTTACCGGGGAAGAAGCAATGGCGGTAGCCAGGGAATAAGCATCGGANAACTCTGTGNCAGCAGCCNNGGTAAGACAGAGGNGCAAGCGTTGTCGGAAATGANTGGGGGTGANGGCGTCNGTAGGNGGCNTTTTAAGTTNNNCGTNAAATCCCAGGGNNNAACCCTGGACAGGNGGNGGAAACNACNNAGCAGAAGGTGNGGAGGGCAGAGGAATTTTCTGTGGGGGCGTTGAATGGAGTAGAGATGGAAAAGAACCCAAACGGGGAGGCACCTTTCTGGGCCGACACTGACACTGAGAGACGAAAGCGAGGGGATCGA…
denovo100742	Bacteria	SW17	TGGGGAATCTTGGACAATGGGCGAAAGCCCGATCCAGCAATATCGCGTGAGTGAAGAAGGGCAATGCCGCTTGTAAAGCTCTTTCGTCGAGTGCGCGATCATGACAGGACTCGAGGAAGAAGCCCCGGCTAACTCCGTGCCNGCACCGCGGNNAGACGGGGGGGGGANAGTGTCCGGGGAATGANGNGGCNTAANGGGCNCGTAGGCGGTGAANCGGGTTGAANGAGAAAGTNGNCAAAAACTGGGGGAATGCTNTGGAAACCAANTANCTTGAGTGAGGTAGGGGAGAGTGGAATTTCCGGTGGAGGGGTGAAATGCGCAGAGATAGGAAGGAACGCCAAAGGCGAAGGCAGCTCGCTGGGTCCCTACCGACGCTGGGGTGCGAAAGCTTGGGGAGCG…
denovo100743	Bacteria;Planctomycetes;Planctomycetacia;Planctomycetales;Planctomycetaceae	FW16	TCGAGGATCTTCGTCAATGGGCGCAAGCCTGAACGAGCGACACCGCGTGCGCGATGAAGGCCTTCGGGTTGTAAAGCGCGAAAGTGGAGGGAAAGGGCAACTTGATCAAACCACAGTAAGGACGGGCTAAGTNCGTGCCAGCAGCNGCGGTAAGACGNACTGTCCTAACGTTGTTCGGAATCANTGGGCGTAAAGGGCGCGNAGGCGGTCCNACAAGTCGGGGGTGAAANCCTGCNGCTTAACTGCAGAAGTGCCTTCGANACTGTNGGTCTTGAGNGNGATAGGGGTGTGCGGAACTTCCGGTGTAGCGGTGAAATGCGTAGATATTGGAAGGAACGCCGGAGGCGAAAGCGGCGCACTGGATCTCTACTGACGCTGAGGCGCGAAAGCCAGGGGAGC…
denovo100744	Bacteria	SW1	TAGGGAATTTTCCACAATGGACGAAAGTCTGATGGAGCAATCCCGCGTGAATGATGAAGGTCCTACAAGATTGTAAAGTTCTTTTATTGGGGACGAAATGTAAGCAAAGGAAATGTTTCTTATTTGACGGTACTCTTTGAATAAGTATCGGCNAATATGGTGCCAGCAGACGCGGTAANACATNGGATGCAAGNGTTATCCGGATNTAGGGGGGGAAAAGGAGCGCAGGCGGNTTTACAAGNCTGATGATTAAANACAACNGCTTAACGGTTGTTTGCATTTGGAAACTGTAAGTCTAGAGTATAGTAGAGGGGGTTGGAACTCCATGTGGAGCGGTGGAATGCGTAGATATATGGAAGAACACCAGAGGCGAAGGCGACAACTTAGGCTATAACTGAC…
denovo100745	Bacteria;Proteobacteria;Alphaproteobacteria	FW6	TGGGGACTATTGGACAATGGGCGCAAGCCTGATCCAGCAATGCCGCGTGAGTGATGAAGGCCTCAGGGTCGTAAAGCTCTTTTACCCGGGATGATAATGACAGTACCGGGAGAATACGCTCCGGCNAACTCNGTGCCAGCNGCCGCGGTAATACGGAGGGAGCTAGCGTTATNCGGAATTACTGGGCGTAAAGTGCACGNANGCNGCTGTGTAAGTTAGAGGTGAAAGCCTGGANCTCAACTCCAGAATTGCCTTTAAGACTGCATCGCTTGAATCCAGGAGAAGTAAGTGGAATTCCGTGTGTAGAGTGGAAATTCGTAGATATTCGGAAGAACACCAATGGCGAAGGCAGCTCACTGGACTGGTATTGACGCTGAGGGGCGAAAGCGTGGGGAGCAA…
denovo100746	Bacteria;Bacteroidetes	FW6	TGAGGAATATTGGACAATGGAGGCAACTCTGATCCAGCAATGCCGCGTGAAGGAATAAGGTCATATGGATCGTAAAATTCTTTTATTGCAGAGCAATAAGGTCACAGTGTAGATCGACGATAGTATGCGATGAATAAGCACCGGCTNACACCGTGCCAGCAGCCGCGGNNATACGGGGGGTGCAAGCGNTATCAGGAATTATTGGGGTTAAAGGGNGNGCNGNCTGCGGTACAAGTCGGTGGGGAAATCCATGCGCTCAACGTCTGGCTTGCTGTCGAAACTGGCAGCTTGAATACAGATGATGTGGGAGGAATGAGTAGTGTAGCGGTGAAATGCATAGATATTACTCAGAACACCGATTGCGAAGGCATCTCACAAATCTGTCATTGACGCTGAGGC…
denovo100747	Bacteria;Cyanobacteria;Cyanobacteria;Chloroplast;Streptophyta	SW18	TGGGGAATTTTCCGCAATGGGCGAAAGCCTGACGGAGCAATGCCGCGTGAAGGTAGAAGGCCTACGGGTCATGAACTTCTTTTCCCGGAGAAGAAGCAATGACGGTATCCGGGGAATAAGCATCGGCNAACTCTGTGCCAGCNGCCGCGGTAAGACAGAGGNTGCNNGCGTTATCCGGAATGATTGGGCGTAAAGNGTNTGTGGGNGGCTTNTTAAGTTCGCCGTNAAANCCCAGGGCTCAACCCTGGACAGGCGGTGGAAACTACCAAGCTTGAGTACGGNAGAGGCGGGGGGAATTTCCGGTGGAGCGGTGAAATGCGTAGAGCTAGGAAGGAACACCAACGGCGAAAGCACTCTGCTGGGCCGACACTGACACTGAGGGACGAAAGCTAGGGGAGC…
denovo100748	Bacteria	FW19	CCAAGAATATTCCGCAATGGGGGAAACCCTGACGGAGCGACACTGCGTGAATGATGAAGGCCTTCGGGTTGTAAAGTTCTTTTATAAAGGAAGAATAAGTTGGGTAGGAAATGATTCAATGATGACGGTACTGTATGACTAAGTCCCGGCTAATTACGTGCCAGCAGCCGCGGTNATACGTAAGGGACGAGCGTTATTCGGAATTACTGGGCGTAAAGGGCGTGNAGGNGGCNGANTAGGCTGAGTGTTAAGGCCNGGNGCTCCACTCCAGAAATGCATTCAAGGCCGGGTAACGAGAATGTCGTAGAAGAGAGCGGATTCTCCTGGGTAAAGGTGGAATGGAAAGGTATGGGGAGGGACTCCAATGGTGAAGTCACCTGACTATGCCGCAATTGACGC…
denovo100749	Bacteria;Firmicutes;Bacilli;Lactobacillales	SW20	TAGGGAATCTTCCACAATGGACGCAAGTCTGATGGAGCAACGCCGCGTGAGTGAAGAAGGTCATCGGATCGTAAAACTCTGTTGTTAGAGAAGAACACGAGTGAGAGTAACTGTTGATTCGATGACGGCAACTAACCAGCAAGTCACGGCTAACTACGGNNAGCNGCCGCGGTAATACGTAGGNGGCNAGCGTTTTCCGGANTTNNTGGGCGTAAAGGGANCGCNGGNGGNTTTTAAGGNTGNTGAGAAAGCNTTCGGCTTAACCGGAGTAGTGCNTTGGAAACTGGTTCACTTGAGTGCGGAAGAGGAGAGTGGAACTCCGTGTGTAGCGGTGAAATGCGTAGATATATGAAGGAACGCCAGTAGCGAAGGCAGCTCTCTGGTCTCTTACTGACGCTG…
denovo10075	Bacteria;Proteobacteria;Gammaproteobacteria;Pseudomonadales;Pseudomonadaceae	SW9	TAGGGAATCTTCCACAATGGACGAAAGTCTGATGGAGCAACGCCGCGTGAGTGAAGAAGGTCTTCGGATTGTAAAGCACTTTAAGTTGGGCGGAAGGGCAGTAAGCAAATACCTTGCTGTTTTGACGTTACCGACAGAATAAGCACCGGCTAACTCTGTGCCAGAAGCCGCGGTAATACAGAGGGTGCAAGCGTTAATCGGAATTACTGGGCGTACAGCGNGCGTAGGTGGTTTGTTAAGTTGAATGTGAAATNCCCGGGCTCAACCTGGGAACTGCATCCAAAACTGGCAAGCTAGAGTAGGGCAGAGGGTGGGGGAATTTCCTGTGTAGCGGTGAAATGCGTAGATATAGGAAGGAACACCAGTGGCGAAGGCGACCACCTGGGCTCATACTGACAC…
denovo100750	Bacteria	SW20	TGGGGAATCTTGGACAATGGGCGAAAGCCCGATCCAGCAATATCGCGTGAGTGAAGAAGGGATTGGCGCTTGTAAAGCTCTTTCGTCGAGTGCGCGATCATGACAGGACTCGAGGAAGAAGCCCCGGCTAANTNCGGNCAGNAGGCGCGGTAAGACGGGGGGGGNAAGNGTTCTTNGGAATGACTGGGCGTAANGGGCAGGGTGGTGTGANTCNGGTTGAAAGNTAAAGTCGNNCAAAACTGGTGGNATGCNNTCGAAACCAATTCACTTGAGTNAGANAGNGGAAGGTGGAATTTCGTGTGTAGGGGTGAAATCCGCAGATCTACGAAGGAACGCCAATAGCGAAGGCACCTCTCTGGGCCCCTACCGACGCTGGAGTGCGAAAGCATGGGGAGCAAA…
denovo100751	Bacteria;Cyanobacteria;Cyanobacteria;Chloroplast;Streptophyta	SW9	TGGGGAATATTCCGCAATGGGCGAAAGCCTGACGGAGCAATGCCGCGTGGAGGTAGAAGGCCTACGGGTCATGAACTTTTTTTCGGGGAAGAAAAAATATGGGGGTCCGGGGAATAAGCGTCGGGTNAANCTGTGCGNGCAGNCGCGGTAAGACAGAGGNTGTAAGCGNTATCCGGAATGANTGGGCGTAAAGCGTCTGTAGGTGGCTTTTTAAGTTCTCCGTCAAANCNCAGGGCACAACCCTGGACAGGCGGTGAAAACTACCAAGCTAGAGTACGGTAGGGGCAGAGGGAATTTCCGGTGGAGCGATGAAATGCGTAGAGATCGGAAGGAACACCAACGGCGAAAGCACTCTGCTGGGCCGACACTGACACTGAGAGACGAAAGCTAGGGGAGCAA…
denovo100752	Bacteria;Firmicutes;Bacilli;Lactobacillales;Lactobacillaceae	SW16	TAGGGAATCTTCCACAATGGGCGCAAGCCTGATGGAGCAACGCCGCGTGAATGAAGAAGGTCTTCGGATCGTAAAATTCTGTTGTTAGAGAAGAATATGAGTAATAGTAACTGATTATTCACTGACGGTATCTAACCAGCAAGTCACGGCTAACTACGTGCCAGCAGCCGCGGTAATACGTAGGTGGCAAGCGTTGTCCGGATTTATTGGGCGTAAAGGGAACGCAGGCGGTTTTTTAAGTCTGATGTGAAAGCCTTCGGCTTAACCGGAGATGTGCATTGGAAACTGGAAGACTTGAGTGCAGAAGAGGAGAGTGGAACTCCATGTGTAGCGGTGGAATGCATAGATATGGGAAGGAACACCAAAGGCGAAGGCAGCTATCTATGCTAAGATTGACGC…
denovo100753	Bacteria;Proteobacteria;Gammaproteobacteria;Pseudomonadales;Pseudomonadaceae;Pseudomonas	FW19	TGGGGAATATTGGACAATGGGCGAAAGTCTGATCCAGCCATGCCGCGTGTGTGAAGAAGGTCTTCGGATTGTAAAGCACTTTACGTTGGGAGGAAGGGCAGAAAATTAATACTTTGCTGTTTTGACGTTACCGACAGAATAAGCACCGGCTAACTCNGTGCNAGCAGCCGCGGTAATACAGAGGGTGCAAGCGTTANTCGGAATTACTGGGCGTAAAGCGCGCGTNGGTGGTTCGTTAAGTTGTATGTGAAATCCCCGGGCTCAACCTGGGAACTGCATTNAAAACTGACGAGCTAGAGTATGGTAGAGGGTGGTGGAATTTCCTGTGGAGCGGTGAAATGCGTAGATATAGGAAGGAACACCAGTGGCGAAGGCGACCACCTGGACTGATACTGACAC…
denovo100754	Bacteria;Proteobacteria;Gammaproteobacteria;Enterobacteriales;Enterobacteriaceae;Escherichia/Shigella	FW2	TGGGGAATATTGCACAATGGGCGCAAGCCTGATGCAGCCATGCCGCGTGTATGAAGAAGGCCTTCGGGTTGTAAAGTACTTTCAGCGGGGAGGAAGGGAGTAACGTTAATACCTTTGCTCATTGACGTTACCCGCAGACGCAGCCACGGCTAACTCCGTGCCAGCANCCGCGGTAATACGNAGGGTGCAAGCGTTAATCGGAATTACTGGGCGTCAAGCGCCNGCAGGCGGTTTGTTAAGTCANATGTGAAATCCNCGGGCTCAACCTGGGAACTGCATCTGNTACTGGCAAGCTTGAGTCTCGTAGAGGGGGGTAGAATTCCAGGTGTAGCGGTGAAATGCGTAGAGATCTGGAGGAATACCGGTGGCGAAGGCGGCCACCTGGACGAAGACTGACGC…
denovo100755	Bacteria	FW2	TGGGGAATTTTCCGCAATTTTCTAAATCCTTACTTATCAATTCCTCTTTTATTTTTCATGCCTACGTTTCTTCAACTTCTTTTCTCTTATAATAAACCATTCCTTTATCTTATTAATAATCCTCTTCTCCCTCTTTTCCATCATNCTCTGTAAGACAGATGATTCAAGCGTTATCCGGAATGATTGGGCGTAAATCGTCTGTAGGTGGCTTTTCAAGTCCGCCGTCAAATCCCAGGGCTCAACCCTGGACAGGCGGTGGAAACTNCCNAGCTGGAGTACGGTAGGGGCAGAGGGAATTTCCTCTGGCGCGGTGAAATGCATTGAGATCGGAAAGAACACCAACTTTTATGGAAATATGATTGTGAGGAAAGGACAAGGAGAGGAGAAATATAGGGGAGC…
denovo100756	Bacteria	FW19	CCAAGAATATTCCGCAATGGGGGAAACCCTGACGGAGCGAACCTGCGGGAAGGATGAAGGCCTTCGGGTTGTAAAGTTCTTTTATAAGGGAGGAAAAGGTGGGGTAGGAATGGATTCATGAATGACGTAACTTTATGAATAAGTCCGGGCTAATNNCGTGCAGCAGCCGCGGGAATACGTAAGGGACGAGCGTTATTCGGAATTNCTGGGCGNAAAGGGCGTGTAGGCGGCCGATTAGGGTGAGTGTTAAAGACTGGGGCTCAACTCCAGAAAGGCATTCAGAACCGGTTGGCTAGAATCTGGTGGAAGACAGCGGAATTTCCTGTGTAGCGGTGGAATGCATAGATATGGGAAGGAACACCAAAGGCGAAGGCAGCTGTCTATGCCGAGATTGACGCT…
denovo100757	Bacteria	SW4	TGGGGAATCTTGGACAATGGGCGAAAGCCCGATCCAGCAATATCGCGTGAGTGAAGAAGGGCAATGCCGCTTGTAAAGCTCTTTCGTCGAGTGCGCGATCATGACAGGACTCGAGGAAGAAGCCCCGGCTAACTCCGTGCCAGCAGCCGCGGTAAGACGGGGGGGGNAAGTGTTCTTCGGAATGACNGGGCGTAAAGGGCNCGNAGGCGGTGAATCGGGTTGAAAGTTAAAGGAGCCAAAAACTGGGGGAATGCTCTCGAAACCACTTCACTTGAGTGNGACAGAGGAGAGTGGAATTTCGGGTGTAGGGGTGAAATCCGCAGATCTACGAAGGAACGCCAAAAGCGAAGGCAGCTCTCTGGGTCCCTACCGACGCTGGAGTGCGAAAGCATGGGGAGC…
denovo100758	Bacteria;Cyanobacteria;Cyanobacteria;Chloroplast;Streptophyta	SW12	TGGGGAATTTTCCGCAATGGGCGAAAGCCTGACGGAGCAATGCCGCGTGAAGGTAGAAGGCCTACGGGTCATGAACTTCTTTTCCCGGAGAAGAAGCAATGACGGTATCCGGGGAATAAGCATCGGCTAACTCTGTGCCAGCAGCCGCGGTAAGACAGAGGATGCAAGCGTTATCCGGAATGATTGGGCGTAAAGCGTCCGTAGGTGGCTTTTTAAGTTCGCCGTCAAATCCCAGGGCNCAACCNTGGACAGGCGGTGGNAACTACCNAGCGGGAGTNCGGTAGTGGAAGAGGGAATTTCGGGTGGAGCGGTGAAATGCGTATGGATCGGAAAGACCACCCACGGCGAAAGCACTCTGCTGGGCCGACACTGACGCGGAGAGACGAAAGCTAGTGGAGC…
denovo100759	Bacteria;Proteobacteria;Gammaproteobacteria;Enterobacteriales;Enterobacteriaceae;Escherichia/Shigella	FW2	TGGGGAATATTGCACAATGGGCGCAAGCCTGATGCAGCCATGCCGCGTGTATGAAGAAGGCCTTCGGGTTGTAAAGTACTTTCAGCGGGGAGGAAGGGAGTAAAGTTAATACCTTTGCTCATTGACGTTACCCGCAGAAGAAGCACCGGCTAACTCCGNGCCAGCAGCCGCGGTAATACGGAGGGTGCAAGCGTTAATCGGAATTACTGGGCGTAAAGCGCACGCAGGCGGTTTGTTAAGTCNGATGTGAAATCCCCGGGCTCAACCTGGGAACNGCNNCGGANACGGGCAAGGTGGAGTGTCGGAGAGGGGGGTGGGAGTCCAGGTGTAGCGGTGAAATGCGTAGAGATCTGGAGGAATACCGGTGGCGAAGGCGGCCCCCTGGACGAAGACTGACGC…
denovo10076	Bacteria;Firmicutes;Bacilli;Lactobacillales	SW16	TAGGGAATCTTCCACAATGGGCGCAAGCCTGATGGAGCAACGCCGCGTGAATGAAGAAGGTCTTCGGATCGTCAAATTCTGTTGTTAGAGAAGAATAAAAGTAATAGTAACTGATTAATCAATGACGGTATCCAACCAGCAAGTCACGGCTAACTAAGNGNCAGCAGCCGCGGTNANACGTAGGTGGCAAGCGTTGTCCGGANTNATTGGGCGTAAAGGGAACGCAGGCGGNTTTTTAAGTCTGCTGTGAAAGCCTTCGGCTTAACCGNAGANGNGCAGTGGAAACTGGAAGGCTTGAGTGCGGTAGAGGAGAGTGGAACTCCATGTGGAGCGGTGAAATGCGTAGAGATAGGGAAGAACACCAGTGGCGAAAGCAGCTCTCTGGTCTGTAACTGACGC…
denovo100760	Bacteria	FW19	TGGGGAATCTTGGACAATGGGCGAAAGCCCGATCCAGCAATATCGCGTGAGTGAAGAAGGGCAATGCCGCTTGTAAAGCTCTTTCGTCGAGTGCGCGATCATGACAGGAATCGAGGAAGAAGCACCGGCTAACTNCGGCCAGCAGCCGCGGTAAGACGGGGGGGGCAAGTGTTCTTCGGAATGACNGGGCGNAAAGGGCACGTAGGCGGTGAATNGGGTNGCAAGTGANAGTCGCCAANAAGTGGNGGAATGCTCTCGAAACCAATTCACTTGAGTGAGNCAGAGGAGAGTGGAATTTCCTGTGTAGGGGTGAAATCCGTAGATCTACGAAGGAACGCCAAAAGCGAAGGCAGCTCTCTGGTTCGCTACTGACGCTGAGGTGCGAAAGCATGGGTAGCG…
denovo100761	Bacteria;Proteobacteria;Gammaproteobacteria;Enterobacteriales;Enterobacteriaceae	FW3	TGGGGAATATTGCACAATGGGCGCAAGCCTGATGCAGCCATGCCGCGTGTATGAAGAAGGCCTTCGGGTTGTAAAGTACTTTCAGCGGGGAGGAAGGGAGTAAGGTTAATACCTTAGCACATTGACGTTACCCGCAGAAGAAGCACCGGCGTAACTCAGTGCCAGCAGCCGCGGTAATACGGAGGGTGCAAGNTTTATCGGAATNACTGGGCNTAAAGCGCACGNCGGCGGTTTGTTAAGTCAGNTGTCAAATCCCNGGGCTCAACCNTGGAACGGCNTCTGATACTGGCAAGCTGGAGTCGCGTAGAGGCGGGTAGAATTCCAGGTGTAGCGGTGAAATGCGTAGAGATCGGGAGGAAGACCGATGGCGAAAGCGGCCCCCTGGACGAAGACTGACAC…
denovo100762	Bacteria	FW9	TGGGGAATTTTCCACAATGGGCGAAAGCCTGACGGAGCAATGCCGCGTGAGGGAAGAAGGCCTTCGGGTCGTAAAGTTCTTTTGGCGGAGAAGAAAGATTGAGGTAATAAGTGGAATAAGCTTCAGGTAACTCAGTTCGAGAGTCCCCGCTAANANCGTGCCAGCAGCCGNGGTAAGNCGTNGNTGGCAAGCGTTNTCCGGAAGNATTGGGCGTAAAGCGNGTGTAGGNGGNTNNGTAAGTCCGNTGTCAAAGCCTNGGGCTCAACCGGNGAATGGCATTAGAAACTGCTAAGCTGGAGTGCAGAAGAGGCAGGGGGAATTCCCGGTGTAGCGGTGAAATGCGTAGATATAGGAAAGAACACCAACGGCGAAGGCAGCCTGCTGGTCCGCAACTGACAC…
denovo100763	Bacteria	FW2	TGGGGAATCTTGGACAATGGGCGAAAGCCCGATCCAGCAATATCGCGTGAGTGAAGAAGGGCAATGCCGCTTGTAAAGCTCTTTCGTCGAGTGCGCGATCATGACAGGACTCGAGGAAGAAGCCCCGGNNAACTCCGTGCCAGCAGCCGNGGNAAGACGGGGGGGGCAAGTGTTCTTCGGAATGACTGGGCGTAAAGGGCACGGNGGCGGNGAATCGGGTTGAAAGTGAAAGTCGCCAAAAAGTGGCGGAATGCTGTAGAAACCANTTCANTTGAGTGAGACAGGGGAGGGTGGAAGTGCGGGTGTAGGGGGGAAAGCCGTAGATCTACGAAGGAACGCCAAAAGCGAAGGCAGCTCTCTGGGTCCCTACCGACGCTGGGGTGCGAAAGCATGGGGAGC…
denovo100764	Bacteria;Firmicutes;Bacilli;Lactobacillales;Lactobacillaceae;Lactobacillus	SW6	TAGGGAATCTTCCACAATGGACGAAAGTCTGATGGAGCAACGCCGCGTGAGTGAAGAAGGTTTTCGGATCGTAAAACTCTGTTGTTGGAGAAGAACGTATTTGATAGTAACTGATCAGGTAGTGACGGTATCCAACCAGAAAGCCACGGCTAACTACGTGNCAGCAGCCGCGGTAATACGTAGGTGGCAAGCGTTGTCCGGATTTATTGGGCGTAAAGCGNGCGNAGGCGGTTTCNTAAGTCTGANGTGAAAGCCTTCGGCTCAACCGAAGAAGTGCATCGGAAACGGGGAAACTTGAGTGCGGAAGAGGAGAGTGGAACTCCATGTGTAGCGGTGAAATGGGGAGATATATGGAAGAACACCAGTGGCGAAGGCGGCTGGCTGGGCTGTAACTGACGC…
denovo100765	Bacteria;Cyanobacteria;Cyanobacteria;Chloroplast;Streptophyta	SW12	TGGGGAATTTTCCGCAATGGGCGAAAGCCTGACGGAGCAATGCCGCGTGGAGGTAGAAGGCCCACGGGTCGTGAACTTCTTTTCCCGGAGAAGAAGCAATGACGGTATCCGGGGAATAAGCATCGGCNACNCTGNGCCAGNNGCCGCGGNANTACAGAGGAGGCAAGCGTTATCCGGAATGATTGGGCGTAAAGCGTNNGTAGGTGGCTTTNTAAGTCCGCCGTCNAATCCCAGGGCNCAACTCNGGACAGGCGGTGGAAACTNNCNAGCTGGNGTNNGGTAGGGGAAGGGGGAAGTTCGGGTGGAGGGGTGAAATGCGCAGAGATCGGAAGGAACGCCAACGGCGAAAGCAGTCTGCTGGGCCGACACTGACGCTGAGAGGCGAAAGCTAGGGGAGCG…
denovo100766	Bacteria;Firmicutes;Bacilli;Lactobacillales;Lactobacillaceae;Lactobacillus	FW3	TAGGGAATCTTCCACAATGGACGAAAGTCTGATGGAGCAACGCCGCGTGAGTGAAGAAGGGTTTCGGCTCGTAAAGCTCTGTTGGTAGTGAAGAAAGATAGAGGTAGTAACTGGCCTTTCTTTGACGGTAATTACTTAGAAAGTCACGGCTAACTACGTGCCAGCAGCCGCGGTAATACGTAGGNGGNAAGCGTTGACCGGANTTATTGGGCGTAAAGCGAGTGCAGGNGGNTNAATAAGTCTGATGTGAAAGCATTCGGNTCAACCGGAGNATNGCATCAGAAACTATTGAGCTTGTGTGCAGAAGAGGAGAGGGGCACTCCATGTGTAGCGGTGGAATGCGTAGATATATGGAAGAACACCAGTGGCGAAGGCGGCTCTCTGGTCTGCAACTGACGC…
denovo100767	Bacteria	SW1	TAGGGAATTTTCCACAATGGACGAAAGTCTGATGGAGCAATCCCGCGTGAATGATGAAGGTCCTACAAGATTGTAAAGTTCTTTTATTGGGGAAGAAATGTAAGAAAAGGAAATGTTTCTTATTTGACGGTACCCTTTGAATAAGTATCGGCTAACTATGTGCCAGCAGCCGNGGTAATACATAGGATGCAAGCGTTATCCGGATTTACTGGGCGTAAAGCGAGCGCAGGCGGATTTACAAGTCTGATGTTAAAGACAACTGCTTAACGGNTGTTTGCATTGGAACTGGTAAGTTTGAGGAATGGTGGGAATGTTGGAAATCCATGTGGAGCGGTGGAATGCGTTGATATAAGGAAGAACACCAGAGGGGAAGGCGAAAACCTAGGCCATAACCGACGG…
denovo100768	Bacteria	FW1	TGGGGAATCTTGGACAATGGGCGAAAGCCCGATCCAGCAATATCGCGTGAGTGAAGAAGGGCAATGCCGCTTGTAAAGCTCTTTCGTCGAGTGCGCGATCATGACAGGACTCGAGGAAGACGCCCCGGCTAACTCCGNGCCAGCAGCCGCGGNAAGACGGGGGGGGCAAGTGNTCNTCGGAATGACTGGGCGNAAAGGGCACGNNGGCGGNNAANCGGGTTGNAAGTGAAAGTCGCCNAAAAGTGGCGGAATGCTNTCGAAACCAATTCACTNGAGTGAGACAGAGGAGAGTGGAATTTCGTGTGTAGGGGTGAAATCCGTAGATCTACGAAGGAACGCCAAAAGCGAAGGCAGCTCTCTGGGTCCCTACCGACGCTGGGGTGCGAAAGCATGGGGAGC…
denovo100769	Bacteria;Cyanobacteria;Cyanobacteria;Chloroplast;Streptophyta	SW16	TGGGGAATTTTCCACAATGGGCGAAAGCCTGACGGAGCAATGCCGCGTGAAGGTAGAAGGCCTACGGGTCATGAACATCTTTTCCCGGAGAAGAAGCAATGGAGGTATCCGGGGAATAAACATCGGGTAACTCTGTGCNNNAGNCNGCGGTANGACAGNGGGTGGAAGAGTTNTCCGGNATGANTGGGCGTAAAGCGNNTGTNTGTGGCNTTGTACGNTCTCNGTNNAATCNCAGGGATAAACCCTGGANAGGCGGTGGAAACTAANAAGCTGGAGTACGGTAGGGGCAGAGGGAATTTCCGGTAGAGCGGTGAAATGCGTAGAGTTCGGAAAGAACACCAACGGCGAAAGCACTCTGCTGGGCCGACACTGACACTGAGAGACGAAAGCTAGGGGAGC…
denovo10077	Bacteria	FW6	TGGGGAATCTTGGACAATGGGCGAAAGCCCGATCCAGCAATATCGCGTGAGTGAAGAAGGGCAACGCTGCTTGTAAAGCTCTTTCGTCGAGTGCGCGATCATAACATGACTCGAGGAAGAAGCCCCGGCTAACTCCGTGCCAGAAGCCGCGGTAAGACGGGGGGGGGCAAGTGTTCTNNGGAAGGACTGGGCGTAAAGCGCACNNAGGCGGTNAATCGGGTTGAANGTNAANNTCGCAAAAAGTGGNGGAATGCTCTGAAACCAATTCACTTGAGTGAGACAGAGGAGGGTGGAATTCCGTGTGTAGGGGTGAAATCCGTAGATCTACGAAGGAACGCCAAAAGCGAAGGCAGCTCTCTGGGTCCCTACCGACGCTGGGGTGCGAAAGCATGGGGAGCG…
denovo100770	Bacteria;Cyanobacteria;Cyanobacteria;Chloroplast;Streptophyta	SW18	TGGGGAATTTTCCGTAATGGGCGAAAGCCTGATGGAGCAATGCCGCGTGGAGGTAGAAGGCCCACGGGTCGTGAACTTCTTTTCCCGAAGAAGAAGAAATGACGGTATCTGGGGAATAAGCATCGGCTAACTCTGTGCCAGCAGCCGCGGNAATANAGAGGATGCNAGCGTTATCCGNNATGATTGGGCGTAAAGCGTCTGTAGGTGGCTTTTTAAGTCNGCNGTCAAATCCTAGGGCTCAACNCTGGACAGGCGGTGGAAACTACCAAGCTGGAGTACGGTAGTGGCAGAGGGAATTTCCAGTGTAGCGGTGAAATGCGCAGAGATCGGAAAGAACACCAACGGCGAAAGCACTCTGCTGGGCCGACACTGACACTGAGAGACGAAAGCTAGGGGAGC…
denovo100771	Bacteria;Proteobacteria;Betaproteobacteria;Burkholderiales	SW1	TGGGGAATTTTGGACAATGGGCGAAAGCCTGATGGAGCAATGCCGCGTGAGTGAAGAAGGCCTTCGGGTTGTAAAGCTCTTTTGTCAGGGAAGAAACGGATTGTTCGAATACGGAGATATAATGACGGTACCTGAAGAATAAGCACCGGCTAACTACGTGCCAGCAGCCGCGGTAATACGTANGGNGCAAGCGTTANTCGGAATTACTGGGCGTAAAGNGTGCGCAGGCGGNTGTGTAAGTCNGNTGTGAAANCCCGGGGCTCAACCTGGGAATGGCAATGGAGACTGGAAGGCTAGAGTGTGGCAGAGGGCGGTAGAATTCCATGTGTAGCGGTGGAATGCGTAGATATGGGGAGGAACACCAATGGCGAAGGCAGCCCCCTGGGCCAAAACTGACGC…
denovo100772	Bacteria	FW9	TTGGGAATTTTGCACAATGGGCGCAAGCCTGATGCAGCAACACTGCGTGAAGGATGAAGGTTTTCGGATCGTAAACTTCTTTTATCTGGGAATAATCATGAAGGTACCAGATGAATAAGCACCGGCTAACTACGTGCCAGCAGCCGCGGTAATACGTAGGGTGCAAACGTTATCCGGATTTATTGGGCGTAAAGCGCTCGTAGGTGGTTTGGAAAGTTGGATATTAAATATCCCGGCTCAACCGGGAAAATGTATCCAAAACTTCCTGACTAGAGGTATGCAGGGGAAGATGGAACTTGTGGTGTAGCAGTGAAATGCGTAGATATCACAAGGAACGCCAATGGTGAAGACAGTCTTCTGGGCATTACCTGACACTGAGGAGCGAAAGCGTGGGGAGCG…
denovo100773	Bacteria;Firmicutes;Bacilli;Lactobacillales	FW1	TAGGGAATCTTCGGCAATGGGCGCAACCCTGATCGAGCAACGCCGCGTGAGTGAAGAAGGTTTTCGGATCGTAAAGAGCTGTTGTAAGAGATGAACGTGTGTGAGAGTGGAAAGTTCACACACTGACGGTAACTTACCAGAAAGGGACGGCTAANNACGTGCCAGNAGCCGCGGTAATAAGTAGGTCNCGAGCGTTGTCCGGATTTGTGNGGCGTACAGCGCGCGCAGGCGNTTTAATANGNNTGAAGTTNAAGGCAGTGGCTTAAACATTGTTGGTTTGGNAACGGTTAGACTTGAGTGGAGCAGGGGAGAGTGGAATTCCATGTGTAGCGGTGAAATGCGTAGATATATGAAGGAACACCGGTGGCGAACGCTGCTCTCTGTTCTGTACCTGACGCT…
denovo100774	Bacteria	FW16	TGAGGAATCTTGGACAATGGGCGAAAGCCCGATCCAGCAATATCGCGTGAGTGAAGAAGGGCAATGCCGCTTGTAAAGCTCTTTCGACGAGTGCGCGATCATGACAGGACTCGAGGAAGAAGTCCCGGNTAACTCCGNNCCAGCAGCCGCGGTAAGNTGGGGGGGGGCAAGNGTTNTNCGGAATGACNGGGCGTNAAGGGCACGNAGGCGGTGAATCGGGNNGAAAGTGAAAGTCGGCAAAAAGTGGCGGAATGCTCNCGAAACCNATTCNCTTGAGTGAGANAGAGGAGAGTGGAATTTCGTGTGTAGGGGTGAAATCCGTAGATCTACGAAGGAACGCCAAAATCGAAGGCAGCTCTCTGGGTCCCTACCGACGCTGGGGTGCGAAAGCATGGGGAG…
denovo100775	Bacteria;Bacteroidetes;Sphingobacteria;Sphingobacteriales;Cytophagaceae;Spirosoma	FW20	TAGGGAATATTGGGCAATGGAGGCAACTCTGACCCAGCAATGCCGCGTGAAGGATGAAGGCGCTCAGCGTTGTAAACTGCTTTTATCAGGGAAGAACTGTAGTCCTGCGGGATTATTTGACGGTACCTGAGGAATAAGCACCGGCTAACTCCGTNCCAGCNGCCGCGGTAANACGGAGGGTGCAAGCGTNGNTCGGATTTATGGGGTTTAAGGGTGCGNAGGGNGNACGATNAGTCTGGTTTGAAAGNAAGTGGCTCAACCANTTGATGTGGCTGGAAACTGTTGTACTTGAGTGGGTTGGAGGTAGCCGGAATTGGTCGTGTAGCGGTGAAATGCATAGATATGTCGCGGAACACCGATTGCGAAGGCAGGCTACTACGACTTGATTGACACTGAGGC…
denovo100776	Unclassified	SW2	TGGGTTAACTGCCTTGTTCAGGGGCAGAACGACAGATTTTTACCTTGTCAGCTCGGGGATTTGATCCAGCAACCTTTCGGTTTCTGGCACAACGCTCTAACCACTAGGCTTCCTGCCGTCGCAAAAGCAGTGGGACATCTGATGATGAACACATTTTTCAGTCCCTGCAGTGTATGGTGTATAGTTTAAAGTCATGTATGTGTATAGTCAAGTATGACCACAGACGCTATATGACTTATGATAGTACGGGTGTTCAGCAGTGTTTTGAGTGTGGGGAGGTTGGNCAACGGAAGACCGGGGTAGGGGGAGGTGTGGGTGCGTGAGGAGGGACGGATGTAAGAGCTGGTGAGGGGGAACAGTGTGATGGTGAGGGGAGTAAGGAGGGGCGTCTGGTGTCGA…
[truncated: 134,525 more rows]

## Sheet: Sheet2
Host source ID
FW17
[truncated: 135,391 more rows]
